# Supplementary material for: Regenerating zebrafish fin epigenome is characterized by stable lineage-specific DNA methylation and dynamic chromatin accessibility
Source: Genome Biol. 2020 Feb 27;21:52. doi: 10.1186/s13059-020-1948-0 (PMC7047409; doi:10.1186/s13059-020-1948-0)
Supplement: Supplementary file 3 — Table S2. Differentially expressed genes during fin regeneration. a Upregulated genes in sp7+ cells during fin regeneration. b Downregulated genes in sp7+ cells during fin regeneration. c Upregulated genes in sp7− cells during fin regeneration. d Downregulated genes in sp7− cells during fin regeneration. [file 13059_2020_1948_MOESM3_ESM.xlsx]

## Sheet: a upregulated genes in sp7+
Gene_ID	Gene_Symbol	baseMean	log2FoldChange	lfcSE	stat	pvalue	padj
ENSDARG00000016718	mmp11b	1240.12	6.32483	0.329068	16.1815	6.8072e-59	4.17395e-55
ENSDARG00000088514	and1	58306.7	6.27362	0.361087	14.6048	2.61694e-48	9.62771e-45
ENSDARG00000052633	si:ch211-106n13.3	5969.37	5.81068	0.33903	14.1895	1.06346e-45	3.26039e-42
ENSDARG00000015273	alpi.1	6525.71	4.63445	0.298394	12.18	3.97107e-34	7.30479e-31
ENSDARG00000078362	TNC	3569.63	5.48548	0.375084	11.9586	5.85368e-33	9.78895e-30
ENSDARG00000052520	sgms2	1663.64	5.0347	0.353432	11.4158	3.48846e-30	4.58359e-27
ENSDARG00000077002	igsf3	1027.78	4.60379	0.33782	10.6678	1.44011e-26	1.10378e-23
ENSDARG00000056913	pcolcea	1318.95	4.45138	0.330443	10.4447	1.54939e-25	1.05559e-22
ENSDARG00000019949	serpinh1b	35248.6	4.38692	0.324652	10.4325	1.76266e-25	1.158e-22
ENSDARG00000000551	slc1a4	648.44	5.14062	0.399038	10.3765	3.1717e-25	2.01184e-22
ENSDARG00000098226	smpd3	1107.43	4.81633	0.379696	10.051	9.09331e-24	4.91975e-21
ENSDARG00000102467	CABZ01056516.1	1308.4	4.86287	0.38451	10.0462	9.54741e-24	5.01785e-21
ENSDARG00000038066	kpna2	1448.27	3.98711	0.298231	10.0161	1.29511e-23	6.43882e-21
ENSDARG00000105274	CABZ01074130.1	71059.3	4.65038	0.364363	10.0185	1.26359e-23	6.43882e-21
ENSDARG00000056740	tmeff1b	517.885	4.29368	0.329448	9.99759	1.56153e-23	7.55906e-21
ENSDARG00000069473	frem1a	820.195	4.21497	0.32577	9.86885	5.68108e-23	2.67958e-20
ENSDARG00000033327	unc5b	625.5	4.22484	0.327075	9.85963	6.22756e-23	2.8639e-20
ENSDARG00000104216	LOX	2541.9	4.30996	0.339251	9.75665	1.72771e-22	7.56695e-20
ENSDARG00000037145	slc8a4b	287.074	4.93911	0.404661	9.73435	2.15196e-22	9.20588e-20
ENSDARG00000054562	her15.1	1248.66	5.37358	0.450554	9.70712	2.81182e-22	1.14941e-19
ENSDARG00000021948	tnc	13055	4.74504	0.386108	9.69947	3.03081e-22	1.18621e-19
ENSDARG00000086060	hmcn2	525.873	4.38053	0.350079	9.6565	4.61371e-22	1.76811e-19
ENSDARG00000103181	si:dkey-34d22.1	451.103	4.15528	0.327087	9.64662	5.08048e-22	1.86911e-19
ENSDARG00000045548	lepb	759.732	5.00202	0.42213	9.48056	2.52924e-21	8.94719e-19
ENSDARG00000070006	rcn1	674.512	4.10401	0.332001	9.34939	8.81547e-21	3.05963e-18
ENSDARG00000062821	slc6a15	256.204	7.61562	0.712247	9.28837	1.56668e-20	5.23982e-18
ENSDARG00000103959	pak1	706.931	3.89341	0.312058	9.27205	1.82605e-20	5.99826e-18
ENSDARG00000074808	megf6b	1511.94	3.72379	0.294073	9.2623	2.00074e-20	6.34544e-18
ENSDARG00000056986	dact2	587.475	4.83061	0.419142	9.13917	6.29312e-20	1.86713e-17
ENSDARG00000042484	tle2	1080.69	3.78143	0.30773	9.03855	1.58761e-19	4.56314e-17
ENSDARG00000078654	tpx2	573.378	4.18689	0.355241	8.97108	2.93618e-19	8.18349e-17
ENSDARG00000017901	tln2a	461.675	4.30565	0.368563	8.96904	2.99121e-19	8.21243e-17
ENSDARG00000010948	kif11	420.536	3.82655	0.317315	8.90773	5.20865e-19	1.36851e-16
ENSDARG00000079327	hmcn2	4420.25	3.6832	0.308416	8.69993	3.32095e-18	7.85838e-16
ENSDARG00000099194	protein_coding	946.372	3.64057	0.303599	8.69758	3.39044e-18	7.89458e-16
ENSDARG00000099371	cygb1	5279.26	4.32188	0.383512	8.66174	4.64629e-18	1.06836e-15
ENSDARG00000010878	cdkn1ca	174.555	5.15083	0.480342	8.64141	5.55245e-18	1.26096e-15
ENSDARG00000100128	protein_coding	1114.23	7.28266	0.727279	8.63858	5.69184e-18	1.27685e-15
ENSDARG00000095259	tmem119a	455.514	4.70517	0.432258	8.57167	1.01998e-17	2.15661e-15
ENSDARG00000067545	adam19b	261.453	5.00077	0.475681	8.41062	4.07865e-17	8.3363e-15
ENSDARG00000061580	kctd7	272.092	4.11106	0.37298	8.34108	7.36153e-17	1.38179e-14
ENSDARG00000070683	dkk3b	5343.32	3.36079	0.284267	8.30484	9.995e-17	1.83858e-14
ENSDARG00000105153	ifitm5	14570.9	3.83279	0.344779	8.21625	2.09968e-16	3.74986e-14
ENSDARG00000055575	pcolce2b	814.455	3.82316	0.347559	8.12282	4.55459e-16	7.68639e-14
ENSDARG00000024488	top2a	1089.86	3.87136	0.357112	8.04052	8.94553e-16	1.45622e-13
ENSDARG00000041382	si:dkey-283b15.2	165.526	6.87648	0.735125	7.99386	1.30783e-15	2.07392e-13
ENSDARG00000058853	SASH1	943.602	3.269	0.284509	7.97514	1.52209e-15	2.33324e-13
ENSDARG00000077641	thbs3a	7801.29	3.24569	0.281861	7.96735	1.62109e-15	2.42439e-13
ENSDARG00000003142	dachc	1011.19	3.7154	0.342502	7.92813	2.22478e-15	3.22242e-13
ENSDARG00000055558	pimr63	335.741	3.76627	0.352234	7.85352	4.04517e-15	5.59481e-13
ENSDARG00000091150	mki67	426.933	3.74826	0.352194	7.80325	6.03323e-15	8.10082e-13
ENSDARG00000003200	foxm1	202.042	4.28692	0.422591	7.778	7.36791e-15	9.6809e-13
ENSDARG00000008100	slc7a10a	610.681	3.39686	0.30838	7.77243	7.69938e-15	1.00447e-12
ENSDARG00000045316	map7d2b	232.165	4.17739	0.40932	7.76263	8.31877e-15	1.0701e-12
ENSDARG00000059259	pabpc4	187.713	7.87468	0.887953	7.74217	9.77353e-15	1.23989e-12
ENSDARG00000003081	mybphb	243.231	3.994	0.387706	7.72234	1.14211e-14	1.43898e-12
ENSDARG00000037640	aurkb	859.609	3.16142	0.280024	7.7187	1.17518e-14	1.47058e-12
ENSDARG00000051923	ccnb1	251.696	4.7243	0.484422	7.68813	1.493e-14	1.81879e-12
ENSDARG00000059139	WFIKKN2	1855.5	3.06713	0.26999	7.6563	1.9136e-14	2.31583e-12
ENSDARG00000102277	lama1	3192.74	3.11495	0.277176	7.63035	2.34124e-14	2.77853e-12
ENSDARG00000045958	egfl6	1342.84	3.59173	0.341557	7.58799	3.24917e-14	3.71232e-12
ENSDARG00000077029	bub1	873.221	3.32298	0.306247	7.5853	3.31731e-14	3.76678e-12
ENSDARG00000001452	adam8a	772.798	4.09532	0.410206	7.54577	4.49611e-14	5.03135e-12
ENSDARG00000070656	si:ch211-69g19.2	627.745	3.34482	0.311202	7.53474	4.89308e-14	5.38972e-12
ENSDARG00000024759	inhbab	514.786	3.5215	0.335263	7.52094	5.43823e-14	5.88448e-12
ENSDARG00000062152	chaf1a	1998.93	2.89576	0.252623	7.5043	6.1759e-14	6.60498e-12
ENSDARG00000063385	cenpe	2805.73	3.18142	0.291276	7.48918	6.93072e-14	7.3694e-12
ENSDARG00000061885	satb2	494.058	3.12728	0.285897	7.44073	1.0013e-13	1.02899e-11
ENSDARG00000075954	serpinh1a	3915.63	3.58127	0.349252	7.39085	1.45892e-13	1.47456e-11
ENSDARG00000036036	mdka	13662.2	2.65945	0.225022	7.3746	1.64836e-13	1.639e-11
ENSDARG00000098639	pycr1b	2470.57	2.91465	0.260578	7.3477	2.01647e-13	1.98358e-11
ENSDARG00000103109	chl1b	132.821	5.05113	0.557998	7.26012	3.86741e-13	3.68606e-11
ENSDARG00000095378	gdf10a	266.162	4.00632	0.414694	7.24948	4.18375e-13	3.96701e-11
ENSDARG00000044491	kif20a	639.781	3.30013	0.317532	7.24377	4.36391e-13	4.03592e-11
ENSDARG00000098940	si:ch211-134o20.4	342.659	3.21745	0.306122	7.2437	4.36612e-13	4.03592e-11
ENSDARG00000079572	plcd3b	90.3537	5.33655	0.598769	7.24243	4.40705e-13	4.05273e-11
ENSDARG00000070597	prelp	509.325	3.43433	0.33657	7.23276	4.73263e-13	4.28851e-11
ENSDARG00000096546	nrp2a	1790.67	3.19174	0.305189	7.18159	6.89038e-13	6.06452e-11
ENSDARG00000071212	p3h1	1177.55	3.46431	0.343227	7.17984	6.97954e-13	6.11375e-11
ENSDARG00000015731	ano5a	834.229	3.30997	0.323596	7.13842	9.44078e-13	8.1151e-11
ENSDARG00000078622	scpp5	849.885	11.4798	1.47094	7.12456	1.04413e-12	8.93337e-11
ENSDARG00000103311	fbln1	542.509	3.46451	0.3466	7.11052	1.15603e-12	9.7996e-11
ENSDARG00000026165	col11a1a	29379.8	3.2797	0.321543	7.08988	1.34233e-12	1.11729e-10
ENSDARG00000044975	krt94	116636	2.85723	0.262889	7.0647	1.60961e-12	1.32182e-10
ENSDARG00000071555	zgc:153675	950.629	3.11202	0.299436	7.05332	1.74702e-12	1.41296e-10
ENSDARG00000033537	p4ha1a	597.019	3.30286	0.327537	7.03084	2.05291e-12	1.62074e-10
ENSDARG00000102483	protein_coding	587.12	3.03157	0.28972	7.01219	2.34613e-12	1.82018e-10
ENSDARG00000045694	prickle1b	1177.6	3.21915	0.316543	7.01058	2.37328e-12	1.82663e-10
ENSDARG00000005462	kif4	877.845	2.96953	0.281234	7.00318	2.50215e-12	1.90194e-10
ENSDARG00000011141	dpysl5a	291.243	3.74401	0.392504	6.99103	2.72881e-12	2.05723e-10
ENSDARG00000061248	xylt1	178.472	4.07257	0.440545	6.97447	3.07021e-12	2.27728e-10
ENSDARG00000097896	si:ch211-30e10.6	3153.08	3.55381	0.368045	6.93885	3.95297e-12	2.82937e-10
ENSDARG00000089563	CU633855.1	355.512	8.49316	1.08343	6.91617	4.64013e-12	3.30834e-10
ENSDARG00000058819	nog1	835.386	3.79472	0.404943	6.90152	5.14491e-12	3.64003e-10
ENSDARG00000069113	dbn1	595.709	3.09516	0.304182	6.88787	5.66356e-12	3.97638e-10
ENSDARG00000102626	frem2b	3879.58	2.89651	0.275596	6.88147	5.92372e-12	4.12753e-10
ENSDARG00000096932	si:ch211-37e10.2	448.916	3.15291	0.313175	6.87447	6.22225e-12	4.30294e-10
ENSDARG00000004627	panx3	2546.1	3.56936	0.374038	6.86924	6.45445e-12	4.4468e-10
ENSDARG00000062187	kif14	247.543	3.49752	0.3638	6.86509	6.64477e-12	4.54389e-10
ENSDARG00000041703	rrbp1b	2637.43	3.3547	0.343199	6.86103	6.83653e-12	4.6577e-10
ENSDARG00000101154	BX539325.1	825.438	3.7684	0.403709	6.8574	7.01248e-12	4.75995e-10
ENSDARG00000005645	robo3	2262.61	3.52125	0.369096	6.83088	8.43958e-12	5.58439e-10
ENSDARG00000015314	zc4h2	232.944	3.57563	0.378269	6.80899	9.82844e-12	6.41114e-10
ENSDARG00000087341	unc5c	930.305	3.18919	0.321877	6.80133	1.03661e-11	6.71424e-10
ENSDARG00000097841	si:ch211-266k13.3	1311.71	3.29739	0.338028	6.79644	1.07236e-11	6.92141e-10
ENSDARG00000058471	plk1	136.457	4.47846	0.513278	6.77695	1.22738e-11	7.81231e-10
ENSDARG00000038882	smc4	3189.39	2.96443	0.290357	6.76555	1.32802e-11	8.42379e-10
ENSDARG00000004932	anos1b	390.373	3.70185	0.399429	6.76429	1.33967e-11	8.46843e-10
ENSDARG00000010085	p4ha2	4458.56	2.91639	0.283736	6.75414	1.43687e-11	8.95972e-10
ENSDARG00000019815	fn1a	16468.6	3.14737	0.318092	6.75079	1.47047e-11	9.13828e-10
ENSDARG00000056210	si:ch211-199o1.2	113.568	4.93349	0.587342	6.69711	2.12585e-11	1.27378e-09
ENSDARG00000034375	chst11	1217.57	3.07633	0.311855	6.65799	2.77593e-11	1.60576e-09
ENSDARG00000101707	si:ch211-156b7.4	639.704	3.08344	0.313984	6.63549	3.23429e-11	1.84194e-09
ENSDARG00000071586	tgfbi	493.973	3.55514	0.388168	6.58258	4.62365e-11	2.53887e-09
ENSDARG00000079068	adam12	156.384	3.68368	0.408011	6.57746	4.78541e-11	2.61987e-09
ENSDARG00000069980	lman1	826.395	3.01057	0.306047	6.56949	5.04866e-11	2.73147e-09
ENSDARG00000036930	tbx18	441.284	2.95612	0.297967	6.56489	5.20702e-11	2.80889e-09
ENSDARG00000045932	cpeb1a	301.857	3.54627	0.388168	6.5597	5.39151e-11	2.89991e-09
ENSDARG00000078853	arhgef19	251.067	3.79124	0.426581	6.54329	6.01794e-11	3.2087e-09
ENSDARG00000022437	cd81b	551.968	3.27535	0.348392	6.53102	6.53234e-11	3.4629e-09
ENSDARG00000006128	cep170aa	1222.35	2.83598	0.281585	6.52016	7.02328e-11	3.70181e-09
ENSDARG00000079964	dlx2a	627.398	2.79281	0.275086	6.51727	7.15963e-11	3.7629e-09
ENSDARG00000031222	lhx2b	312.29	3.175	0.334765	6.49709	8.18863e-11	4.25508e-09
ENSDARG00000104034	arid3b	214.43	3.28464	0.351877	6.49273	8.42971e-11	4.36801e-09
ENSDARG00000014943	kif23	535.527	3.24081	0.347577	6.44695	1.14124e-10	5.73583e-09
ENSDARG00000032482	si:dkey-40c11.2	693.815	2.80004	0.280322	6.42134	1.35081e-10	6.72951e-09
ENSDARG00000099579	aldh18a1	1334.66	2.49374	0.232633	6.42103	1.35358e-10	6.72951e-09
ENSDARG00000092730	si:dkey-22i16.3	69877	7.53165	1.02084	6.39831	1.57105e-10	7.74782e-09
ENSDARG00000015674	msx3	756.657	3.05124	0.321759	6.37508	1.82868e-10	8.82904e-09
ENSDARG00000104449	si:ch211-146f2.7	424.692	3.24956	0.352949	6.3736	1.84645e-10	8.89148e-09
ENSDARG00000018693	cdh2	1794.92	3.09104	0.328433	6.36671	1.93128e-10	9.2275e-09
ENSDARG00000040027	osbpl10	897.251	2.89053	0.297379	6.35729	2.05342e-10	9.78568e-09
ENSDARG00000015460	racgap1	312.631	3.19003	0.345067	6.34668	2.20013e-10	1.0404e-08
ENSDARG00000071549	ecm2	889.34	2.85386	0.293134	6.32427	2.54434e-10	1.17892e-08
ENSDARG00000010083	rbfox3	212.503	3.78243	0.441779	6.29825	3.01017e-10	1.38085e-08
ENSDARG00000077852	samd11	1741.07	2.86491	0.296678	6.28596	3.25844e-10	1.47997e-08
ENSDARG00000059950	plxdc2	423.884	2.79086	0.285275	6.27767	3.43692e-10	1.55337e-08
ENSDARG00000060917	anln	834.628	2.77558	0.282917	6.27597	3.47455e-10	1.56653e-08
ENSDARG00000090833	igfbp6b	107.628	5.48137	0.715667	6.26181	3.80527e-10	1.70727e-08
ENSDARG00000031894	lef1	1177.16	2.88665	0.302073	6.24568	4.2195e-10	1.88392e-08
ENSDARG00000038672	tcf7	1115.07	3.04706	0.328007	6.24089	4.35094e-10	1.93791e-08
ENSDARG00000088709	tnfaip8l3	225.297	3.9015	0.466225	6.22339	4.86521e-10	2.14618e-08
ENSDARG00000037961	rcn3	2204.3	3.33564	0.377997	6.179	6.45082e-10	2.76603e-08
ENSDARG00000042277	efnb3b	349.59	3.03763	0.330104	6.17269	6.71374e-10	2.87208e-08
ENSDARG00000018010	crtap	1774.05	2.67608	0.272219	6.15709	7.4094e-10	3.13324e-08
ENSDARG00000033901	msi2a	202.73	3.28763	0.371624	6.15577	7.47124e-10	3.15214e-08
ENSDARG00000036164	cars	483.385	2.69085	0.275586	6.13548	8.49025e-10	3.53344e-08
ENSDARG00000098650	IQGAP3	1018.25	2.76555	0.287812	6.13441	8.54751e-10	3.54924e-08
ENSDARG00000008388	mmp14b	6222.47	2.79722	0.293039	6.13306	8.62039e-10	3.57144e-08
ENSDARG00000097683	sptbn5	70.5675	4.59686	0.587263	6.12479	9.08044e-10	3.72845e-08
ENSDARG00000053493	aldh1a2	437.762	3.20257	0.361027	6.10085	1.05503e-09	4.29364e-08
ENSDARG00000045167	dlgap5	374.895	3.12178	0.348261	6.09251	1.11153e-09	4.51361e-08
ENSDARG00000028071	bmp1a	6718.36	2.93901	0.318931	6.07971	1.20403e-09	4.85703e-08
ENSDARG00000013843	sept5a	178.39	3.38286	0.392614	6.06923	1.28528e-09	5.16218e-08
ENSDARG00000100741	cdc20	98.0725	4.09778	0.512155	6.04852	1.46183e-09	5.78286e-08
ENSDARG00000089213	adam15	256.764	3.48665	0.412034	6.03505	1.58913e-09	6.23286e-08
ENSDARG00000079302	and2	13342.8	7.13404	1.01659	6.03395	1.59995e-09	6.26194e-08
ENSDARG00000077456	si:ch211-113a14.12	108.957	4.00401	0.500393	6.0033	1.93348e-09	7.44914e-08
ENSDARG00000054753	col10a1a	478436	3.40702	0.401207	5.99943	1.98008e-09	7.60407e-08
ENSDARG00000018623	rad54l	184.298	3.23592	0.372712	5.99907	1.98453e-09	7.6053e-08
ENSDARG00000094752	rpe65b	118.957	3.66652	0.444916	5.99331	2.05613e-09	7.78243e-08
ENSDARG00000003680	runx1t1	166.79	3.64892	0.444345	5.9614	2.50084e-09	9.31235e-08
ENSDARG00000020876	pdk2a	141.889	3.37681	0.398943	5.95777	2.55705e-09	9.46416e-08
ENSDARG00000088130	si:dkey-30c15.10	203.226	3.13591	0.358689	5.95476	2.60454e-09	9.62058e-08
ENSDARG00000099412	bcan	262.857	3.12306	0.356865	5.94919	2.69474e-09	9.9338e-08
ENSDARG00000075707	nid2a	1135.66	3.11808	0.356256	5.94538	2.75822e-09	1.01129e-07
ENSDARG00000003998	phyhipla	113.605	6.29501	0.898047	5.89614	3.72104e-09	1.32396e-07
ENSDARG00000075441	vwa2	389.796	3.78193	0.472111	5.89254	3.80313e-09	1.35055e-07
ENSDARG00000101095	cpne4a	78.9247	4.37061	0.57579	5.8539	4.80176e-09	1.68244e-07
ENSDARG00000074363	TTC9	190.597	3.50397	0.428384	5.84515	5.06107e-09	1.75989e-07
ENSDARG00000007315	tmpoa	264.329	2.94785	0.333504	5.84055	5.20278e-09	1.79759e-07
ENSDARG00000014180	ildr2	115.919	3.71421	0.464934	5.83784	5.2881e-09	1.82e-07
ENSDARG00000035770	ube2c	234	3.17039	0.371789	5.83768	5.29327e-09	1.82e-07
ENSDARG00000068457	tnnt3b	558.237	3.17339	0.373934	5.81223	6.16454e-09	2.10378e-07
ENSDARG00000013335	anxa6	73.727	6.49548	0.946289	5.8074	6.34502e-09	2.14159e-07
ENSDARG00000037997	tubb5	3546.25	3.38957	0.412035	5.79943	6.65392e-09	2.23764e-07
ENSDARG00000005454	tacc3	173.629	3.94484	0.508166	5.79503	6.8307e-09	2.28892e-07
ENSDARG00000089162	afap1l1a	362.992	3.86846	0.496809	5.77377	7.75174e-09	2.56925e-07
ENSDARG00000087398	fbn2b	775.734	3.3589	0.408594	5.77322	7.77722e-09	2.57306e-07
ENSDARG00000096594	lratb	250.793	3.52539	0.437681	5.76992	7.93102e-09	2.61454e-07
ENSDARG00000070857	si:dkey-32e6.6	491.727	3.98421	0.518073	5.76022	8.40039e-09	2.74467e-07
ENSDARG00000011094	ccna2	143.906	3.45387	0.426042	5.7597	8.42647e-09	2.74831e-07
ENSDARG00000004588	sox4a	6902.61	2.64067	0.285404	5.74859	8.99929e-09	2.91447e-07
ENSDARG00000005098	zgc:86764	215.414	3.09131	0.364416	5.73879	9.53529e-09	3.06111e-07
ENSDARG00000040610	si:ch73-352p4.8	132.432	3.50445	0.438308	5.7139	1.10417e-08	3.48391e-07
ENSDARG00000077403	col8a1a	77.4932	6.39325	0.946519	5.69799	1.21229e-08	3.79252e-07
ENSDARG00000056929	kdm6bb	901.384	2.60029	0.281194	5.69106	1.2625e-08	3.92954e-07
ENSDARG00000021794	hmmr	350.907	3.2136	0.390334	5.67104	1.4193e-08	4.37321e-07
ENSDARG00000089564	MDFI	557.253	2.64894	0.291116	5.66419	1.47719e-08	4.53018e-07
ENSDARG00000104451	slc39a7	725.466	2.79498	0.316903	5.66414	1.47763e-08	4.53018e-07
ENSDARG00000091872	OTTDARG00000026949	284.46	3.29501	0.405624	5.65798	1.53165e-08	4.67241e-07
ENSDARG00000053130	pcp4a	2412.21	2.85379	0.328954	5.63539	1.74666e-08	5.26719e-07
ENSDARG00000041361	ttk	167.712	3.44266	0.43376	5.63136	1.78793e-08	5.36524e-07
ENSDARG00000004049	marcksa	165.482	3.3095	0.411034	5.61875	1.92342e-08	5.69747e-07
ENSDARG00000079699	zgc:162612	77.7679	4.48597	0.622264	5.60207	2.11803e-08	6.20401e-07
ENSDARG00000012485	aurka	288.515	2.81765	0.324668	5.5985	2.16213e-08	6.31306e-07
ENSDARG00000071082	p4ha1b	682.296	2.84889	0.331028	5.58529	2.33317e-08	6.78019e-07
ENSDARG00000015536	sox6	1111.96	2.68126	0.301471	5.57685	2.44919e-08	7.07265e-07
ENSDARG00000005058	ncapd2	803.401	2.725	0.309676	5.57033	2.54264e-08	7.33102e-07
ENSDARG00000001971	cthrc1b	63.4716	6.16978	0.930285	5.55721	2.74125e-08	7.85441e-07
ENSDARG00000074927	bub1bb	76.4462	5.48763	0.807653	5.55639	2.75419e-08	7.8792e-07
ENSDARG00000010925	HTRA3	220.789	3.01723	0.363352	5.55172	2.82867e-08	8.0547e-07
ENSDARG00000061260	si:dkey-202e22.2	382.335	3.10328	0.380064	5.53401	3.12984e-08	8.8711e-07
ENSDARG00000007697	fabp7a	58.4733	4.29757	0.596336	5.52971	3.20757e-08	9.07741e-07
ENSDARG00000094557	nupr1	2150.83	2.4992	0.271664	5.51857	3.41763e-08	9.59806e-07
ENSDARG00000057879	p3h3	934.153	2.71811	0.311993	5.50689	3.65225e-08	1.02257e-06
ENSDARG00000005023	fkbp9	4547.27	2.97626	0.359847	5.49195	3.97512e-08	1.10124e-06
ENSDARG00000102808	calr3b	3830.81	2.23135	0.224368	5.48807	4.06344e-08	1.12064e-06
ENSDARG00000061257	zgc:153240	84.0374	3.84371	0.518369	5.48589	4.11403e-08	1.1329e-06
ENSDARG00000099930	col27a1b	1277.2	2.68965	0.308527	5.47653	4.33754e-08	1.18703e-06
ENSDARG00000088975	si:ch211-14k19.8	143.352	4.08479	0.566282	5.44743	5.11015e-08	1.37832e-06
ENSDARG00000055705	f5	215.073	3.81719	0.518063	5.43794	5.39007e-08	1.44745e-06
ENSDARG00000097750	si:dkey-181d19.6	287.547	3.16597	0.399287	5.42459	5.80876e-08	1.54858e-06
ENSDARG00000061169	larp1b	1246.93	2.41123	0.260397	5.41953	5.97556e-08	1.58845e-06
ENSDARG00000042816	mmp9	3892.78	2.87745	0.346566	5.4173	6.05069e-08	1.60378e-06
ENSDARG00000068710	nid1a	2849.59	2.7647	0.325931	5.41432	6.15231e-08	1.6237e-06
ENSDARG00000070463	e2f3	184.178	2.94652	0.359499	5.41454	6.14471e-08	1.6237e-06
ENSDARG00000035852	protein_coding	209.785	3.99277	0.552843	5.41343	6.183e-08	1.62946e-06
ENSDARG00000024694	myo1b	867.17	2.76678	0.326622	5.40924	6.32915e-08	1.66321e-06
ENSDARG00000074050	efnb2b	160.823	3.05735	0.380498	5.407	6.40894e-08	1.68177e-06
ENSDARG00000104298	si:ch211-241a17.7	779.833	2.70962	0.316334	5.40447	6.49995e-08	1.70323e-06
ENSDARG00000023448	galnt14	438.461	2.71817	0.318324	5.39754	6.75605e-08	1.76782e-06
ENSDARG00000001558	kifc1	367.977	3.1855	0.405097	5.395	6.85237e-08	1.79047e-06
ENSDARG00000037000	fkbp11	920.72	2.75543	0.325426	5.39427	6.8802e-08	1.7952e-06
ENSDARG00000013460	wfikkn2a	251.982	4.3242	0.618792	5.37208	7.78336e-08	2.01371e-06
ENSDARG00000002403	nusap1	114.179	3.50056	0.465641	5.37014	7.86764e-08	2.03266e-06
ENSDARG00000008803	marcksb	2019.96	2.77035	0.330069	5.36357	8.15942e-08	2.0992e-06
ENSDARG00000061203	trpc1	74.2508	4.01528	0.562537	5.36014	8.3157e-08	2.13046e-06
ENSDARG00000077847	olfm2a	156.086	3.85205	0.532787	5.35307	8.64736e-08	2.21235e-06
ENSDARG00000062262	ednrab	265.579	3.07315	0.387676	5.34762	8.91172e-08	2.27366e-06
ENSDARG00000021735	cacna1ba	228.301	4.82176	0.716957	5.33053	9.79259e-08	2.48119e-06
ENSDARG00000012949	scml2	141.757	3.19268	0.412205	5.31939	1.04115e-07	2.62715e-06
ENSDARG00000096389	sox4a	3594.67	2.62877	0.307028	5.30498	1.12687e-07	2.83566e-06
ENSDARG00000086112	OTTDARG00000031119	128.052	3.15906	0.407497	5.29835	1.16851e-07	2.92047e-06
ENSDARG00000062089	uggt2	953.077	2.63212	0.309211	5.27834	1.30358e-07	3.20152e-06
ENSDARG00000006514	her6	14307.9	2.34314	0.255131	5.26452	1.40553e-07	3.429e-06
ENSDARG00000008403	phospho1	1016.72	2.3595	0.258266	5.26396	1.40986e-07	3.43047e-06
ENSDARG00000013670	hyou1	4654.21	2.23553	0.235033	5.25682	1.4657e-07	3.56163e-06
ENSDARG00000011594	smarcb1b	360.087	2.67692	0.319624	5.24654	1.54978e-07	3.74616e-06
ENSDARG00000089795	sertad4	281.887	2.76308	0.336121	5.24537	1.55973e-07	3.76525e-06
ENSDARG00000062101	iffo2a	87.929	3.51863	0.480281	5.24408	1.57062e-07	3.78657e-06
ENSDARG00000100973	arhgap24	303.296	2.61987	0.309974	5.22582	1.73385e-07	4.14748e-06
ENSDARG00000059746	plod1a	1157.62	2.45975	0.279805	5.21703	1.81813e-07	4.32101e-06
ENSDARG00000019874	hsph1	503.424	3.30378	0.441674	5.21602	1.82812e-07	4.33913e-06
ENSDARG00000089856	CIT	841.067	2.62215	0.311059	5.21495	1.83869e-07	4.35858e-06
ENSDARG00000099819	sb:cb1058	1972.04	2.4969	0.287193	5.21215	1.86662e-07	4.41911e-06
ENSDARG00000029621	sgms1	222.032	2.96692	0.377543	5.20981	1.89039e-07	4.46962e-06
ENSDARG00000068432	si:dkey-56m19.5	628.508	2.89803	0.364547	5.20654	1.92397e-07	4.53448e-06
ENSDARG00000039486	bag3	2475.26	2.72592	0.331515	5.20616	1.92788e-07	4.53496e-06
ENSDARG00000070109	ncapg	199.477	3.18511	0.420212	5.20001	1.99281e-07	4.68169e-06
ENSDARG00000014013	lbr	265.023	2.78777	0.344062	5.19607	2.0355e-07	4.76982e-06
ENSDARG00000101407	tgm1l4	1505.06	2.63357	0.314967	5.18648	2.14303e-07	4.98371e-06
ENSDARG00000099999	tcf3b	1760.58	2.35565	0.261498	5.18419	2.16958e-07	5.03908e-06
ENSDARG00000007278	ect2	146.019	3.4088	0.464939	5.1809	2.2082e-07	5.1223e-06
ENSDARG00000070230	aldh1l2	219.536	2.82859	0.353848	5.16772	2.36964e-07	5.44189e-06
ENSDARG00000018491	pdia4	1120.6	2.46907	0.28433	5.16677	2.38178e-07	5.46296e-06
ENSDARG00000054619	fras1	1747.06	2.59468	0.308837	5.16349	2.4239e-07	5.54572e-06
ENSDARG00000103754	aspm	65.9558	5.75446	0.923466	5.14849	2.62591e-07	5.97077e-06
ENSDARG00000071685	slco5a1	165.097	2.98392	0.385494	5.14644	2.65479e-07	6.02156e-06
ENSDARG00000102245	tk1	261.179	2.73724	0.337706	5.14424	2.68606e-07	6.085e-06
ENSDARG00000013302	gpx8	224.883	2.78461	0.347055	5.14216	2.71601e-07	6.13771e-06
ENSDARG00000076659	cdca7b	141.138	3.41436	0.469893	5.1381	2.77529e-07	6.25201e-06
ENSDARG00000097168	si:dkey-228a15.6	1272.38	2.68807	0.328707	5.13549	2.81415e-07	6.32841e-06
ENSDARG00000077938	cd248b	246.021	3.02277	0.394693	5.12492	2.97667e-07	6.6613e-06
ENSDARG00000036090	pard6gb	355.31	2.62131	0.316636	5.12041	3.04868e-07	6.81415e-06
ENSDARG00000079201	TSHZ2	471.466	2.60453	0.313524	5.11774	3.09218e-07	6.89462e-06
ENSDARG00000077178	zgc:152977	79.8861	3.92788	0.572367	5.11539	3.13091e-07	6.96409e-06
ENSDARG00000075007	chst2a	147.335	3.11403	0.413774	5.10913	3.2364e-07	7.17271e-06
ENSDARG00000103625	si:dkey-14a4.3	150.264	4.20124	0.627289	5.1033	3.33775e-07	7.36185e-06
ENSDARG00000090297	ldlrad2	142.401	3.1799	0.429256	5.07833	3.80765e-07	8.28896e-06
ENSDARG00000090585	gpc1b	1184.72	2.84821	0.364102	5.07608	3.85298e-07	8.37773e-06
ENSDARG00000070903	met	552.002	2.54736	0.3051	5.07167	3.94348e-07	8.56437e-06
ENSDARG00000035870	laptm4b	149.823	2.94699	0.384023	5.06997	3.97887e-07	8.63105e-06
ENSDARG00000014545	golim4b	201.664	3.12012	0.418764	5.06279	4.13155e-07	8.90971e-06
ENSDARG00000005993	prc1b	58.3788	4.61579	0.714295	5.06205	4.14777e-07	8.93422e-06
ENSDARG00000088178	tp53inp2	204.386	2.68757	0.334531	5.04459	4.54487e-07	9.69872e-06
ENSDARG00000098124	egfl6	256.857	3.50945	0.49788	5.04026	4.64903e-07	9.89803e-06
ENSDARG00000044484	cdc23	317.057	2.62912	0.323256	5.03972	4.66219e-07	9.91456e-06
ENSDARG00000026454	mis12	93.2511	3.57997	0.511998	5.03903	4.67892e-07	9.9272e-06
ENSDARG00000073957	tox3	231.22	2.73013	0.343754	5.03304	4.82751e-07	1.02307e-05
ENSDARG00000076571	sp5a	44.9667	5.07075	0.808988	5.0319	4.85634e-07	1.02799e-05
ENSDARG00000007356	fgf20a	222.176	3.74349	0.54554	5.02895	4.93181e-07	1.04277e-05
ENSDARG00000059244	arfip2a	334.806	2.5351	0.305694	5.02167	5.12235e-07	1.08057e-05
ENSDARG00000051823	hyal4	78.6035	3.76627	0.553358	4.99906	5.76119e-07	1.20428e-05
ENSDARG00000069356	adgrl2a	674.903	2.60862	0.322037	4.99514	5.87918e-07	1.22201e-05
ENSDARG00000091511	gpx7	229.673	3.03201	0.406999	4.99266	5.95529e-07	1.23643e-05
ENSDARG00000045843	apex1	1071.49	2.35477	0.2715	4.98995	6.03936e-07	1.25247e-05
ENSDARG00000054946	mc5rb	50.8694	4.54228	0.71049	4.98568	6.17428e-07	1.27757e-05
ENSDARG00000075354	espl1	260.94	3.1515	0.431669	4.98415	6.2236e-07	1.28633e-05
ENSDARG00000043357	tbl2	441.971	2.41396	0.283892	4.98062	6.33806e-07	1.3082e-05
ENSDARG00000062109	shdb	379.509	2.51181	0.303872	4.97516	6.51932e-07	1.33992e-05
ENSDARG00000013719	gtse1	86.1544	3.99931	0.603203	4.9723	6.61639e-07	1.35835e-05
ENSDARG00000027933	glis1b	496.8	2.70986	0.343914	4.97176	6.63475e-07	1.36061e-05
ENSDARG00000079191	OTTDARG00000029891	107.501	3.22064	0.447278	4.96479	6.87741e-07	1.4088e-05
ENSDARG00000074677	frem3	252.567	3.76528	0.561036	4.92888	8.27007e-07	1.6699e-05
ENSDARG00000039020	fbxo5	131.122	3.20697	0.450167	4.90256	9.45965e-07	1.88936e-05
ENSDARG00000102566	fam102aa	168.469	2.73574	0.354325	4.89872	9.64639e-07	1.9204e-05
ENSDARG00000079712	GAL3ST4	85.6018	3.43438	0.497179	4.8964	9.76101e-07	1.93276e-05
ENSDARG00000036055	thap11	141.435	3.10104	0.429135	4.89598	9.78184e-07	1.93384e-05
ENSDARG00000060127	adamts3	515.61	2.51628	0.309707	4.89586	9.78747e-07	1.93384e-05
ENSDARG00000029944	parpbp	86.181	3.67833	0.55037	4.86641	1.13643e-06	2.2334e-05
ENSDARG00000104907	ing2	179.225	2.85352	0.38125	4.86171	1.16379e-06	2.28229e-05
ENSDARG00000037100	ankrd10a	125.497	3.06597	0.425486	4.85555	1.20054e-06	2.34188e-05
ENSDARG00000043474	atp2b3a	55	3.88716	0.594716	4.8547	1.20571e-06	2.34947e-05
ENSDARG00000020000	sh3bp4a	301.379	2.48287	0.306121	4.84407	1.27205e-06	2.46829e-05
ENSDARG00000021193	coro1cb	242.018	2.89762	0.391767	4.84375	1.27409e-06	2.46964e-05
ENSDARG00000060929	rnf220a	716.533	2.29711	0.268157	4.83711	1.31739e-06	2.54285e-05
ENSDARG00000026225	whsc1	364.136	2.38863	0.287391	4.83184	1.3528e-06	2.60574e-05
ENSDARG00000012505	u2af2a	349.036	2.39224	0.288332	4.82859	1.375e-06	2.64573e-05
ENSDARG00000098237	fbn2b	9493.74	2.82366	0.378317	4.82045	1.43232e-06	2.74168e-05
ENSDARG00000088073	fam110b	510.146	2.41079	0.292696	4.81998	1.43576e-06	2.7454e-05
ENSDARG00000040046	snai2	886.587	2.65124	0.342619	4.81948	1.43936e-06	2.74943e-05
ENSDARG00000042115	tmem198a	84.7214	3.36575	0.490929	4.81893	1.4433e-06	2.75411e-05
ENSDARG00000056633	fgf13b	51.1408	5.11031	0.853048	4.81838	1.44728e-06	2.75884e-05
ENSDARG00000061335	galnt1	928.058	2.28565	0.267065	4.81402	1.47926e-06	2.81688e-05
ENSDARG00000078508	KCP	975.139	2.30493	0.271322	4.80951	1.513e-06	2.87105e-05
ENSDARG00000063229	xpo1b	1254.79	2.13119	0.235344	4.80653	1.53572e-06	2.90634e-05
ENSDARG00000044513	tpst1l	150.069	3.00658	0.417624	4.80475	1.54946e-06	2.92632e-05
ENSDARG00000062948	wasf3b	252.276	2.59008	0.331253	4.8002	1.58511e-06	2.99056e-05
ENSDARG00000032083	dpysl2b	706.163	2.38879	0.289615	4.79532	1.62414e-06	3.05794e-05
ENSDARG00000037929	strada	108.262	3.21868	0.463421	4.78762	1.68772e-06	3.15825e-05
ENSDARG00000070416	zgc:162816	136.542	3.02453	0.424643	4.76759	1.86441e-06	3.46422e-05
ENSDARG00000078561	lrig2	249.195	2.50154	0.315061	4.76589	1.88021e-06	3.48654e-05
ENSDARG00000100757	BNC1	488.789	2.88501	0.39555	4.76555	1.88336e-06	3.48886e-05
ENSDARG00000061400	csgalnact2	402.257	2.42206	0.298473	4.76445	1.89372e-06	3.50453e-05
ENSDARG00000053179	CTTNBP2NL	245.367	2.59813	0.336318	4.75185	2.01566e-06	3.7227e-05
ENSDARG00000004576	plk4	215.043	2.88154	0.39614	4.74968	2.03736e-06	3.759e-05
ENSDARG00000100019	arhgap11a	162.358	2.78936	0.376956	4.74688	2.06579e-06	3.80003e-05
ENSDARG00000078244	OTTDARG00000030857	1318.19	2.29576	0.273488	4.73793	2.15917e-06	3.96386e-05
ENSDARG00000059081	PRSS35	71.4315	3.29768	0.485242	4.73512	2.18926e-06	4.01509e-05
ENSDARG00000006251	ell2	786.039	2.18149	0.249705	4.73153	2.22832e-06	4.07861e-05
ENSDARG00000021137	adgrv1	856.064	2.60943	0.340633	4.72481	2.30327e-06	4.19077e-05
ENSDARG00000009001	pdia6	8463.23	2.06895	0.226316	4.72326	2.32094e-06	4.21458e-05
ENSDARG00000078088	si:ch211-186j3.6	290.288	3.06468	0.438133	4.71245	2.44756e-06	4.42908e-05
ENSDARG00000077588	pdgfc	291.757	2.4468	0.307039	4.71211	2.45162e-06	4.43001e-05
ENSDARG00000075041	fmnl2b	67.6137	3.80604	0.595669	4.71074	2.4682e-06	4.4556e-05
ENSDARG00000103871	si:ch73-109d9.2	80.0781	3.50228	0.531217	4.71047	2.47142e-06	4.45704e-05
ENSDARG00000074337	cbfa2t2	652.245	2.83707	0.390062	4.7097	2.48088e-06	4.46534e-05
ENSDARG00000020887	armc1l	71.7975	3.77632	0.590603	4.70083	2.59111e-06	4.64557e-05
ENSDARG00000007678	ttyh3b	272.031	2.6243	0.345865	4.69635	2.6485e-06	4.72542e-05
ENSDARG00000068759	OTTDARG00000015889	102.864	3.07827	0.442526	4.69638	2.64811e-06	4.72542e-05
ENSDARG00000103907	sgol1	519.818	2.57398	0.335459	4.69201	2.70539e-06	4.81759e-05
ENSDARG00000015890	mafa	643.297	2.48904	0.317519	4.68961	2.7373e-06	4.86498e-05
ENSDARG00000099127	CU041396.1	643.297	2.48904	0.317519	4.68961	2.7373e-06	4.86498e-05
ENSDARG00000055133	cenpf	119.178	3.17138	0.46307	4.68909	2.74425e-06	4.87068e-05
ENSDARG00000078322	col12a1a	82658.2	2.44375	0.30799	4.68766	2.76341e-06	4.89249e-05
ENSDARG00000100253	si:ch73-352p4.7	51.9602	4.88548	0.829871	4.68203	2.84049e-06	5.00008e-05
ENSDARG00000088835	protein_coding	653.275	2.57053	0.335604	4.67971	2.87284e-06	5.04737e-05
ENSDARG00000044485	sall4	58.1659	5.38348	0.937501	4.67571	2.92941e-06	5.13204e-05
ENSDARG00000012073	kif15	448.661	2.49965	0.320854	4.67392	2.95508e-06	5.1721e-05
ENSDARG00000007207	cnpy2	75.3209	3.24889	0.481327	4.67226	2.97898e-06	5.20897e-05
ENSDARG00000025319	fynb	310.581	2.48427	0.318758	4.65641	3.21764e-06	5.61029e-05
ENSDARG00000020289	pif1	57.696	4.69437	0.793836	4.65383	3.2583e-06	5.67044e-05
ENSDARG00000075853	sh3kbp1	1366.58	2.37199	0.295049	4.65003	3.31886e-06	5.77036e-05
ENSDARG00000076321	COL28A1	447.298	2.98677	0.427286	4.64974	3.32359e-06	5.77312e-05
ENSDARG00000062472	sin3b	582.97	2.26424	0.272236	4.64392	3.41863e-06	5.91031e-05
ENSDARG00000078523	ddr1	1770.65	2.16356	0.250763	4.64008	3.48268e-06	5.9985e-05
ENSDARG00000010792	cdc25b	485.017	2.25407	0.270596	4.63449	3.57816e-06	6.15718e-05
ENSDARG00000061647	nrxn1a	101.091	3.54923	0.550905	4.62736	3.70362e-06	6.35523e-05
ENSDARG00000074064	rem2	64.5108	4.5122	0.759474	4.62451	3.75478e-06	6.43102e-05
ENSDARG00000037962	psmb7	2345.02	2.55594	0.336854	4.61903	3.8553e-06	6.57869e-05
ENSDARG00000067549	adamts12	298.141	2.51998	0.329288	4.61597	3.91268e-06	6.67041e-05
ENSDARG00000041381	arntl2	347.542	2.40154	0.303985	4.61054	4.01617e-06	6.82156e-05
ENSDARG00000014685	esco2	128.998	2.95722	0.424532	4.61029	4.02107e-06	6.82359e-05
ENSDARG00000003061	cd276	4667.42	2.39726	0.303167	4.60887	4.0486e-06	6.85636e-05
ENSDARG00000101209	lamb1a	8110.6	2.34501	0.291949	4.60701	4.08509e-06	6.90673e-05
ENSDARG00000077736	CPLX1	53.0822	4.69874	0.803684	4.60224	4.17976e-06	7.04091e-05
ENSDARG00000036279	lamc1	3992.12	2.29791	0.282527	4.59394	4.34953e-06	7.30086e-05
ENSDARG00000036811	ifrd2	306.507	2.47261	0.320582	4.59356	4.35741e-06	7.30671e-05
ENSDARG00000040036	tcf19l	81.5455	3.57877	0.5622	4.58692	4.49835e-06	7.51073e-05
ENSDARG00000045753	tmtc2a	52.5266	3.64588	0.577652	4.58041	4.64064e-06	7.73229e-05
ENSDARG00000094324	efemp2a	805.205	4.77563	0.824978	4.57664	4.72511e-06	7.8517e-05
ENSDARG00000069917	ska3	74.6276	3.68453	0.587236	4.57146	4.84333e-06	8.03365e-05
ENSDARG00000038205	her2	79.3192	7.83488	1.49925	4.55886	5.14309e-06	8.46217e-05
ENSDARG00000037403	OTTDARG00000039891	359.608	2.48739	0.326473	4.55593	5.21552e-06	8.57368e-05
ENSDARG00000045442	cpb1	31.1255	7.97674	1.53197	4.55411	5.26074e-06	8.6403e-05
ENSDARG00000097490	si:dkey-221l4.9	171.164	2.75246	0.385454	4.54647	5.4554e-06	8.91226e-05
ENSDARG00000038847	gins3	51.8149	6.04026	1.10956	4.54257	5.55738e-06	9.06277e-05
ENSDARG00000071658	ywhag2	794.807	2.4025	0.308954	4.53953	5.63806e-06	9.18619e-05
ENSDARG00000104687	slc16a9b	260.727	2.83831	0.40562	4.53209	5.84028e-06	9.49045e-05
ENSDARG00000020084	tg	70.4864	3.52028	0.556404	4.52958	5.9101e-06	9.59544e-05
ENSDARG00000062363	phex	730.277	2.7374	0.38379	4.52696	5.98371e-06	9.70637e-05
ENSDARG00000038559	h1f0	2271.9	2.21943	0.269454	4.52554	6.02403e-06	9.74601e-05
ENSDARG00000098350	mxd3	113.09	2.79022	0.395568	4.52569	6.01983e-06	9.74601e-05
ENSDARG00000074132	scpp7	679.212	9.75969	1.94044	4.51429	6.35295e-06	0.000102421
ENSDARG00000070959	si:ch211-288g17.3	5677.56	2.21267	0.268898	4.50978	6.48963e-06	0.000104259
ENSDARG00000002192	aspn	589.495	2.40537	0.312158	4.5021	6.72846e-06	0.000107736
ENSDARG00000008278	rcor2	159.305	2.74229	0.386998	4.50207	6.72946e-06	0.000107736
ENSDARG00000063036	psd2	401.771	2.31124	0.291536	4.49771	6.86885e-06	0.000109733
ENSDARG00000040695	fkbp14	175.221	2.79093	0.398326	4.49615	6.91957e-06	0.000110299
ENSDARG00000075249	fam171a2	1451.55	2.36617	0.303887	4.49566	6.93534e-06	0.00011036
ENSDARG00000069169	cerk	116.561	2.94739	0.433284	4.49448	6.97391e-06	0.000110877
ENSDARG00000070000	txnipb	37.0615	4.94131	0.878783	4.48497	7.29246e-06	0.000115642
ENSDARG00000102692	TGM1	229.744	7.46965	1.44554	4.47561	7.61926e-06	0.000120306
ENSDARG00000023542	cdh7	1109.86	2.33244	0.298083	4.47002	7.82138e-06	0.000122864
ENSDARG00000063244	lix1l	504.485	2.43283	0.320746	4.46717	7.92596e-06	0.000124401
ENSDARG00000014003	stard8	381.567	2.50622	0.337243	4.46629	7.95882e-06	0.00012481
ENSDARG00000019646	twist3	1531.84	2.12395	0.251855	4.46268	8.09401e-06	0.000126714
ENSDARG00000045789	srgap1b	79.8452	3.3789	0.533619	4.45804	8.27116e-06	0.000129268
ENSDARG00000012574	slkb	178.421	2.6899	0.380475	4.44156	8.93089e-06	0.00013871
ENSDARG00000088232	SHISA2	128.345	3.74731	0.619611	4.43393	9.25311e-06	0.000143034
ENSDARG00000002952	smo	430.549	2.53424	0.346518	4.42758	9.52959e-06	0.000146692
ENSDARG00000076317	plod3	2822.59	2.26824	0.286466	4.4272	9.54652e-06	0.00014683
ENSDARG00000105380	fgl1	917.441	2.44094	0.325578	4.42579	9.6088e-06	0.000147541
ENSDARG00000070011	OTTDARG00000025571	124.944	5.83996	1.09639	4.41445	1.01266e-05	0.000154333
ENSDARG00000039373	epha3	230.341	2.40099	0.318517	4.39846	1.0902e-05	0.000165327
ENSDARG00000070084	phf10	322.075	2.2832	0.291983	4.39477	1.1089e-05	0.000168024
ENSDARG00000004937	skp2	50.5135	4.25951	0.74203	4.39269	1.11955e-05	0.00016936
ENSDARG00000095192	si:dkey-150k17.2	915.782	2.49013	0.340308	4.37875	1.19359e-05	0.00017938
ENSDARG00000075521	cpz	349.733	2.7349	0.396537	4.37513	1.21358e-05	0.000181975
ENSDARG00000096249	ap1m1	251.649	2.60568	0.367223	4.3725	1.22832e-05	0.000183849
ENSDARG00000103277	cyp24a1	232.816	2.74089	0.398437	4.36931	1.24638e-05	0.000186399
ENSDARG00000041869	tnfrsf19	719.263	2.26486	0.289665	4.36664	1.2617e-05	0.000188538
ENSDARG00000105046	ccnf	282.208	2.38813	0.31823	4.36204	1.28853e-05	0.000192391
ENSDARG00000055232	fancc	76.6896	3.11273	0.484669	4.35911	1.30594e-05	0.000194516
ENSDARG00000016494	ddc	46.6382	4.12693	0.717475	4.35824	1.31113e-05	0.000195131
ENSDARG00000042984	fpr1	378.102	2.34541	0.308862	4.35602	1.3245e-05	0.000196962
ENSDARG00000077769	cited1	859.173	2.23371	0.283512	4.3515	1.35206e-05	0.000200898
ENSDARG00000097738	si:dkey-31n5.4	119077	2.52515	0.351826	4.33497	1.45777e-05	0.000214183
ENSDARG00000075538	zgc:163061	41.1935	5.88462	1.12728	4.33311	1.47014e-05	0.000215656
ENSDARG00000089190	TANC1	1177.59	2.13603	0.262488	4.32793	1.50519e-05	0.000220095
ENSDARG00000041359	zgc:161969	55.3727	3.7239	0.629623	4.32624	1.51676e-05	0.000221611
ENSDARG00000033978	nxn	727.907	2.23204	0.285282	4.31869	1.56959e-05	0.000228423
ENSDARG00000101244	gli1	604.69	2.18859	0.275215	4.31876	1.56907e-05	0.000228423
ENSDARG00000026664	uri1	543.228	2.1992	0.277713	4.31813	1.57353e-05	0.000228736
ENSDARG00000075806	kirrel3a	149.842	3.67348	0.619356	4.31656	1.58483e-05	0.000230094
ENSDARG00000009342	txndc5	2148.72	2.22863	0.284977	4.31132	1.62285e-05	0.000235058
ENSDARG00000079765	OTTDARG00000042587	109.833	3.52085	0.584808	4.31056	1.62839e-05	0.000235675
ENSDARG00000055136	si:dkey-101k6.5	414.544	2.65576	0.38464	4.3047	1.67211e-05	0.000241432
ENSDARG00000068580	glis1a	304.515	2.62464	0.378183	4.29592	1.73972e-05	0.000249821
ENSDARG00000102858	protein_coding	95.037	3.06473	0.481066	4.29198	1.77088e-05	0.000254098
ENSDARG00000053498	ednrbb	520.814	2.59203	0.371158	4.28935	1.79194e-05	0.000256919
ENSDARG00000070353	hoxc13a	329.362	2.56894	0.366241	4.28389	1.83651e-05	0.000263105
ENSDARG00000054031	mxd4	158.897	2.50871	0.352224	4.28338	1.84074e-05	0.000263505
ENSDARG00000102349	cep55l	185.966	2.68869	0.394431	4.28133	1.85781e-05	0.000265123
ENSDARG00000104274	OTTDARG00000017783	158.232	2.89992	0.444555	4.27375	1.92209e-05	0.000274084
ENSDARG00000099406	lrit1b	20.4294	7.78305	1.5879	4.2717	1.93986e-05	0.00027619
ENSDARG00000000567	znf281a	236.667	2.38499	0.324242	4.27145	1.94203e-05	0.000276285
ENSDARG00000029898	CNGA1	20.0236	7.75129	1.5821	4.2673	1.97849e-05	0.000279957
ENSDARG00000061468	ncaph	183.872	2.62787	0.381714	4.26463	2.00231e-05	0.000283108
ENSDARG00000055026	ptch2	676.44	2.43119	0.335777	4.26232	2.02311e-05	0.00028583
ENSDARG00000075648	sema5bb	143.306	2.9279	0.45266	4.25905	2.05297e-05	0.000289382
ENSDARG00000052617	raver1	218.859	2.40116	0.329122	4.25726	2.06951e-05	0.000291093
ENSDARG00000012816	dia1a	284.053	2.39483	0.327758	4.25567	2.08425e-05	0.00029267
ENSDARG00000071694	ndc80	72.5436	3.47186	0.581717	4.24924	2.14497e-05	0.000300508
ENSDARG00000079286	bcr	380.612	2.40605	0.331064	4.24708	2.16574e-05	0.000302956
ENSDARG00000019442	protein_coding	94.217	3.04964	0.482682	4.24636	2.17276e-05	0.000303708
ENSDARG00000058992	cers2b	678.119	2.26587	0.298555	4.23997	2.23546e-05	0.000311761
ENSDARG00000014248	pdlim3b	186.947	7.11139	1.44485	4.22978	2.33925e-05	0.00032525
ENSDARG00000039974	rai14	864.426	2.5251	0.360654	4.22871	2.35033e-05	0.000326051
ENSDARG00000045294	sh3glb1a	243.521	2.62583	0.384645	4.22682	2.37012e-05	0.000328549
ENSDARG00000103409	uhrf1	419.607	2.30606	0.309048	4.22607	2.37807e-05	0.000329402
ENSDARG00000103251	sh3pxd2b	2461.1	2.23424	0.292385	4.22127	2.42929e-05	0.000336243
ENSDARG00000041062	calb2a	37.5034	5.0418	0.958284	4.21775	2.46758e-05	0.000340774
ENSDARG00000104114	setd8b	59.7249	3.67305	0.634169	4.21505	2.49721e-05	0.000344091
ENSDARG00000018260	bmp7a	19.1766	7.65258	1.57842	4.21472	2.5009e-05	0.000344342
ENSDARG00000053558	rtkn2a	77.6787	3.26744	0.538979	4.20692	2.5887e-05	0.000354838
ENSDARG00000103064	protein_coding	906.521	2.37394	0.327375	4.19684	2.70667e-05	0.000369356
ENSDARG00000040469	enpp6	241.789	2.76953	0.421767	4.19551	2.72256e-05	0.000371249
ENSDARG00000077553	RAP2A	107.276	2.86735	0.445132	4.19504	2.72827e-05	0.000371752
ENSDARG00000030449	crabp2b	432.025	2.45663	0.347286	4.19432	2.73692e-05	0.000372654
ENSDARG00000098550	WNK4	711.764	2.33789	0.319403	4.18873	2.80526e-05	0.000381113
ENSDARG00000003795	IDH2	4230.01	2.19632	0.285678	4.18763	2.81882e-05	0.000382391
ENSDARG00000017744	smc2	990.8	2.49207	0.356459	4.18583	2.84132e-05	0.000384875
ENSDARG00000042670	eps15l1a	429.621	2.28139	0.306115	4.18596	2.83965e-05	0.000384875
ENSDARG00000078640	fam117aa	196.609	2.49364	0.357162	4.18197	2.89e-05	0.000391181
ENSDARG00000029524	impdh1b	984.392	2.15892	0.278168	4.16624	3.09668e-05	0.000415185
ENSDARG00000056525	bcar1	2757.68	2.37893	0.33141	4.1608	3.17136e-05	0.000424579
ENSDARG00000101615	seph	143.327	2.94931	0.468635	4.15955	3.18878e-05	0.00042629
ENSDARG00000102161	SDK2	1044.31	2.33203	0.320532	4.1557	3.24288e-05	0.00043258
ENSDARG00000092372	si:dkey-148a12.2	153.479	2.38213	0.333112	4.14913	3.33738e-05	0.000444541
ENSDARG00000071469	ZNF618	210.96	2.44876	0.349654	4.1434	3.42194e-05	0.000453934
ENSDARG00000028173	slc4a2a	56.0678	3.51344	0.606676	4.14298	3.42828e-05	0.000454224
ENSDARG00000060639	apba2b	66.2569	4.06633	0.740337	4.14181	3.44583e-05	0.000456015
ENSDARG00000100918	prc1a	403.096	2.29533	0.313105	4.13704	3.51819e-05	0.000464589
ENSDARG00000043257	ckbb	6384.16	1.92109	0.222903	4.13222	3.59277e-05	0.000473418
ENSDARG00000060766	PXN	87.8306	2.96539	0.475885	4.12996	3.62821e-05	0.000477061
ENSDARG00000031763	smad6b	813.036	2.31634	0.318851	4.12838	3.65331e-05	0.000479676
ENSDARG00000005463	slc30a1a	2116.93	2.10231	0.267093	4.12706	3.67429e-05	0.000482087
ENSDARG00000014113	wasla	595.956	2.31124	0.317812	4.12585	3.69363e-05	0.000483935
ENSDARG00000008287	fam114a1	619.946	2.27485	0.309265	4.12218	3.75306e-05	0.000490672
ENSDARG00000012586	fmnl2a	179.057	2.44723	0.351499	4.1173	3.83336e-05	0.000499042
ENSDARG00000057323	e2f8	295.927	2.56748	0.380827	4.116	3.85496e-05	0.00050107
ENSDARG00000075819	arhgef2	243.326	2.56047	0.379128	4.11593	3.85618e-05	0.00050107
ENSDARG00000094712	si:dkeyp-20e4.9	77.5571	3.28331	0.554758	4.11587	3.85719e-05	0.00050107
ENSDARG00000019341	gpc1a	222.445	2.59908	0.38924	4.10823	3.98709e-05	0.000515078
ENSDARG00000042659	thyn1	41.1038	4.22621	0.78555	4.10694	4.00933e-05	0.000517192
ENSDARG00000040912	kdelr3	1339.14	2.04293	0.254172	4.10325	4.07395e-05	0.00052516
ENSDARG00000011404	fen1	242.792	2.69806	0.414649	4.09518	4.21835e-05	0.000542633
ENSDARG00000062114	papd7	110.853	2.7974	0.438973	4.09456	4.22975e-05	0.000543719
ENSDARG00000077620	cdca7a	170.998	2.55214	0.379199	4.0932	4.25463e-05	0.000546155
ENSDARG00000073699	col9a1a	317.722	2.52941	0.373709	4.09252	4.26717e-05	0.000547242
ENSDARG00000075598	scpp6	77.071	7.0154	1.46989	4.09241	4.26905e-05	0.000547242
ENSDARG00000062765	whsc1l1	332.899	2.14855	0.2809	4.08883	4.33546e-05	0.000555368
ENSDARG00000079840	kcnma1a	66.8222	3.66414	0.651825	4.0872	4.36617e-05	0.000558523
ENSDARG00000010181	asap2a	502.967	2.19683	0.292892	4.08624	4.38426e-05	0.000560352
ENSDARG00000034685	tmem198b	1542.99	1.94516	0.231759	4.07822	4.53826e-05	0.000577445
ENSDARG00000032264	mybl2b	276.049	2.27836	0.313477	4.078	4.54243e-05	0.000577457
ENSDARG00000002506	zgc:92818	156.908	2.60921	0.394709	4.07694	4.56313e-05	0.000579688
ENSDARG00000097691	kiaa0101	437.837	2.3887	0.341449	4.06708	4.76066e-05	0.00060353
ENSDARG00000010936	abcb4	19.9416	7.48121	1.59452	4.06468	4.80979e-05	0.000608502
ENSDARG00000055175	c1qtnf6a	69.5135	3.30291	0.566734	4.06348	4.83456e-05	0.000611136
ENSDARG00000088862	protein_coding	627.837	1.99266	0.244637	4.05767	4.9565e-05	0.000625342
ENSDARG00000102748	protein_coding	474.088	2.34883	0.333465	4.04488	5.23497e-05	0.000657768
ENSDARG00000075189	cntnap5b	221.204	2.70161	0.42132	4.03876	5.3734e-05	0.000672864
ENSDARG00000062174	cacnb4b	509.983	2.18425	0.293398	4.03634	5.42923e-05	0.000679392
ENSDARG00000035131	surf4l	338.557	2.48047	0.367149	4.03234	5.5225e-05	0.000690125
ENSDARG00000059361	slc39a4	34.9779	7.16894	1.53048	4.03073	5.56046e-05	0.000694397
ENSDARG00000089078	si:ch211-160j14.3	277.822	2.72251	0.427612	4.0282	5.62047e-05	0.000700939
ENSDARG00000025641	gli2a	1181.01	2.04973	0.260993	4.02208	5.76864e-05	0.000717472
ENSDARG00000000442	slc39a13	529.146	2.14988	0.285966	4.02105	5.79392e-05	0.000720129
ENSDARG00000073688	NAV2	1083.51	2.2878	0.320347	4.02	5.81985e-05	0.000722376
ENSDARG00000103807	si:ch211-67p11.3	69.8515	3.04682	0.509386	4.01821	5.86417e-05	0.000727386
ENSDARG00000015053	grip1	420.687	2.30378	0.325186	4.00933	6.08912e-05	0.000753258
ENSDARG00000007723	efnb1	238.399	2.37367	0.343154	4.00306	6.25278e-05	0.000772464
ENSDARG00000033706	adora2aa	64.0109	3.63493	0.659284	3.99666	6.42433e-05	0.000792062
ENSDARG00000052139	notch3	3889.74	2.03929	0.260105	3.99564	6.45188e-05	0.000794393
ENSDARG00000075555	adamts17	688.039	2.48798	0.372448	3.99513	6.46583e-05	0.000795578
ENSDARG00000073974	colgalt1	199.231	2.38349	0.346425	3.99363	6.50705e-05	0.00079958
ENSDARG00000003695	vdac3	2239.05	2.17136	0.293483	3.99125	6.57254e-05	0.000807088
ENSDARG00000030759	melk	51.6295	3.61319	0.655575	3.9861	6.71682e-05	0.000823157
ENSDARG00000042894	tyms	407.354	2.66741	0.418587	3.98342	6.79301e-05	0.000830834
ENSDARG00000091683	cnrip1a	65.4592	3.29136	0.575351	3.98255	6.81797e-05	0.000833333
ENSDARG00000061057	cyhr1	728.95	2.22369	0.307278	3.98235	6.82363e-05	0.000833471
ENSDARG00000056122	gdi1	385.008	2.27866	0.321255	3.98019	6.88594e-05	0.000839966
ENSDARG00000009014	col11a1b	34600.1	2.44632	0.36355	3.97832	6.94031e-05	0.000845477
ENSDARG00000077842	ajuba	2502.38	2.23393	0.310237	3.97738	6.96776e-05	0.000848259
ENSDARG00000053209	smad6a	281.269	2.35303	0.340372	3.97513	7.03396e-05	0.000855751
ENSDARG00000007461	srgap1a	436.161	2.42051	0.357482	3.97366	7.07767e-05	0.0008605
ENSDARG00000053201	zgc:172323	53.2707	3.57889	0.649099	3.97303	7.09632e-05	0.000862199
ENSDARG00000040224	krcp	145.154	2.52757	0.38486	3.96917	7.21238e-05	0.000875161
ENSDARG00000074622	MYO5A	613.496	2.09161	0.275068	3.96851	7.23219e-05	0.000876391
ENSDARG00000030494	hfe2	279.114	2.34024	0.338035	3.96481	7.34559e-05	0.000887793
ENSDARG00000070081	rspo3	91.7463	2.86384	0.470163	3.96424	7.36302e-05	0.000889316
ENSDARG00000068275	ptx3a	1317.94	2.20217	0.303266	3.96407	7.36833e-05	0.000889373
ENSDARG00000101063	CABZ01058650.1	372.977	2.3023	0.32893	3.95919	7.52032e-05	0.000905342
ENSDARG00000103515	vcana	283.945	5.70781	1.19425	3.94206	8.07837e-05	0.000964945
ENSDARG00000060927	si:ch211-136a13.1	1869.2	3.72643	0.69184	3.94084	8.1196e-05	0.00096764
ENSDARG00000003021	hdac8	1051.69	2.01421	0.257626	3.93675	8.25912e-05	0.000983343
ENSDARG00000015070	pola2	158.265	2.57205	0.399582	3.93423	8.34631e-05	0.000991158
ENSDARG00000093622	spc24	58.5725	3.64173	0.67142	3.93454	8.33569e-05	0.000991158
ENSDARG00000037238	smad5	1761.95	1.97974	0.249629	3.92477	8.68144e-05	0.00102764
ENSDARG00000016864	farsb	1032.89	1.92643	0.236078	3.92427	8.69929e-05	0.00102909
ENSDARG00000054942	lgals2a	135.908	2.90059	0.484385	3.92371	8.71969e-05	0.00102999
ENSDARG00000062477	kiaa1549la	24.2589	5.60907	1.17465	3.92377	8.71723e-05	0.00102999
ENSDARG00000043137	cdca8	106.033	2.70267	0.43512	3.9131	9.11194e-05	0.0010717
ENSDARG00000045605	ticrr	87.1907	2.87376	0.479267	3.90964	9.24353e-05	0.0010858
ENSDARG00000058538	alcamb	158.331	2.4452	0.369651	3.90963	9.24363e-05	0.0010858
ENSDARG00000051731	faap24	52.5594	3.70578	0.692685	3.90622	9.37495e-05	0.00109879
ENSDARG00000046019	snai1b	379.459	2.40381	0.359514	3.90474	9.43274e-05	0.00110449
ENSDARG00000010962	fkbp7	381.587	2.44414	0.37058	3.89697	9.74026e-05	0.00113616
ENSDARG00000096554	OTTDARG00000034153	139.66	2.61678	0.41487	3.89707	9.7364e-05	0.00113616
ENSDARG00000101090	pappaa	152.352	3.02975	0.521675	3.89083	9.99018e-05	0.00116383
ENSDARG00000076290	calr	1251.15	2.07831	0.277184	3.89022	0.000100154	0.0011655
ENSDARG00000078578	fam222bb	246.282	2.19916	0.309276	3.8773	0.000105623	0.00122428
ENSDARG00000028159	tead1a	124.163	2.51888	0.39202	3.87449	0.000106847	0.00123769
ENSDARG00000025902	plekhg5a	583.23	2.07818	0.278835	3.86672	0.000110308	0.00127617
ENSDARG00000036721	tomm40l	431.591	2.21773	0.314987	3.86598	0.000110643	0.00127925
ENSDARG00000036571	sema3e	922.215	2.21652	0.315089	3.86087	0.000112984	0.00130385
ENSDARG00000012405	col1a1a	904265	2.34125	0.347925	3.85499	0.000115734	0.00133475
ENSDARG00000028295	mkrn4	182.808	2.32868	0.344703	3.85457	0.000115936	0.00133624
ENSDARG00000015907	dcbld1	316.341	2.30322	0.338322	3.85202	0.000117146	0.00134887
ENSDARG00000099478	hs2st1a	88.4522	2.97233	0.512033	3.85196	0.000117178	0.00134887
ENSDARG00000102755	EML6	51.7445	3.27597	0.591531	3.84759	0.000119285	0.00137055
ENSDARG00000103017	xkr5	35.0048	4.06518	0.797301	3.84445	0.000120825	0.00138651
ENSDARG00000086183	vkorc1	123.694	2.49103	0.387868	3.84417	0.000120961	0.0013872
ENSDARG00000024785	ctnna2	41.1266	4.06677	0.798186	3.84218	0.000121948	0.00139678
ENSDARG00000044298	phax	83.33	2.84173	0.479341	3.84223	0.000121924	0.00139678
ENSDARG00000004713	mad2l1	42.7318	3.98847	0.778322	3.83963	0.000123221	0.00141048
ENSDARG00000097535	si:ch211-252f13.5	1192.73	2.061	0.276424	3.83829	0.000123895	0.00141732
ENSDARG00000057529	itpa	36.0035	4.32125	0.868088	3.82594	0.000130273	0.0014875
ENSDARG00000068227	tmem150aa	226.582	2.16142	0.303654	3.82482	0.000130867	0.00149336
ENSDARG00000018303	etv4	2082.2	1.956	0.250278	3.81977	0.000133574	0.00152143
ENSDARG00000102379	si:zfos-80g12.1	320.884	2.22779	0.321879	3.81444	0.000136493	0.00155082
ENSDARG00000098503	CABZ01080379.1	355.202	2.27041	0.333324	3.81132	0.000138224	0.00156566
ENSDARG00000056678	trim47	89.0159	2.74606	0.459068	3.80349	0.000142672	0.00161504
ENSDARG00000035005	bag2	26.6215	6.9126	1.55611	3.79959	0.000144936	0.00163765
ENSDARG00000025043	trip13	122.513	2.9412	0.510981	3.79898	0.000145296	0.0016397
ENSDARG00000055798	heyl	419.704	2.23656	0.325491	3.79904	0.000145255	0.0016397
ENSDARG00000104853	il1rapl1b	29.4238	6.91734	1.55774	3.79868	0.000145469	0.00164065
ENSDARG00000023160	snrnp40	181.154	2.43032	0.37692	3.79475	0.000147791	0.00166422
ENSDARG00000079271	dcxr	226.129	2.4719	0.387885	3.79469	0.00014783	0.00166422
ENSDARG00000062463	zc3h12b	71.0002	3.03199	0.535723	3.79298	0.000148848	0.00167261
ENSDARG00000022763	hpcal1	139.062	2.37826	0.363469	3.79194	0.000149473	0.00167632
ENSDARG00000071211	zgc:112255	400.359	1.99726	0.262992	3.79196	0.000149462	0.00167632
ENSDARG00000044807	dck	192.447	2.39741	0.368639	3.79073	0.000150203	0.00168167
ENSDARG00000078069	rrm2	130.06	2.44355	0.380941	3.78943	0.000150992	0.00168948
ENSDARG00000014673	fzd9b	710.92	2.1156	0.29456	3.78734	0.000152268	0.00170271
ENSDARG00000055753	suv39h1b	105.116	2.58672	0.419336	3.7839	0.000154392	0.00172437
ENSDARG00000077467	sox10	235.316	2.1862	0.314202	3.77529	0.000159822	0.00177317
ENSDARG00000017229	megf10	623.721	2.19446	0.316539	3.7735	0.00016097	0.00178484
ENSDARG00000041237	med18	84.6143	2.76508	0.467801	3.77314	0.000161204	0.00178528
ENSDARG00000103978	sh3bp5b	140.522	2.42117	0.37665	3.77319	0.000161176	0.00178528
ENSDARG00000062177	dcbld2	219.614	2.47156	0.391432	3.75944	0.000170297	0.00187947
ENSDARG00000074293	adnpb	43.2666	3.5882	0.688461	3.7594	0.000170322	0.00187947
ENSDARG00000062991	abi1b	44.9347	3.51927	0.670232	3.75881	0.000170724	0.00188278
ENSDARG00000044437	cdca5	47.9758	3.59325	0.690249	3.75697	0.000171982	0.00189551
ENSDARG00000013004	tdg.1	283.399	2.28987	0.343438	3.75575	0.00017282	0.0019036
ENSDARG00000063285	ube2t	94.8809	2.78979	0.476827	3.75355	0.00017435	0.00191931
ENSDARG00000070769	foxg1a	12.5589	7.17428	1.64512	3.75309	0.000174671	0.00192169
ENSDARG00000079438	PKP3	131.423	2.51875	0.404842	3.75146	0.000175806	0.00193303
ENSDARG00000079440	coro2ba	77.3442	2.79432	0.479102	3.74518	0.000180262	0.00197611
ENSDARG00000077822	OTTDARG00000042372	52.0621	3.50838	0.669987	3.74392	0.000181169	0.00198487
ENSDARG00000011602	si:dkeyp-117h8.2	79.7202	3.15494	0.576158	3.74019	0.000183878	0.00201216
ENSDARG00000094154	hist2h3c	64.9585	3.15799	0.577362	3.73767	0.000185731	0.00203002
ENSDARG00000014287	eno2	88.2196	6.4944	1.4702	3.73717	0.000186106	0.0020317
ENSDARG00000087704	gfra3	46.2076	6.67585	1.51932	3.73578	0.000187134	0.0020393
ENSDARG00000062401	znf319	237.743	2.1766	0.315218	3.73266	0.000189471	0.0020611
ENSDARG00000014050	ngfb	233.087	2.31638	0.352855	3.73067	0.000190974	0.002075
ENSDARG00000058480	chtf18	95.9255	2.76164	0.472575	3.72774	0.000193206	0.00209553
ENSDARG00000095722	si:dkey-21o19.5	38.1841	4.37115	0.904791	3.72589	0.000194631	0.0021085
ENSDARG00000075621	birc5a	17.0126	6.89583	1.58376	3.72267	0.000197124	0.00212936
ENSDARG00000006062	akap1b	545.238	1.99202	0.266856	3.71742	0.000201264	0.00217014
ENSDARG00000009194	col16a1	27144.5	2.22969	0.330849	3.71678	0.000201776	0.00217311
ENSDARG00000010207	smad3b	482.504	2.13915	0.306995	3.71066	0.000206723	0.00222379
ENSDARG00000058504	ap1s2	148.977	2.58716	0.427899	3.7092	0.000207916	0.00223531
ENSDARG00000041616	b3gnt9	32.3027	4.07446	0.829107	3.70816	0.000208768	0.00224315
ENSDARG00000060115	lrrn1	78.3819	6.42748	1.46516	3.70437	0.000211919	0.00227171
ENSDARG00000054162	nfatc4	1410.19	2.06931	0.288917	3.70109	0.000214674	0.00229991
ENSDARG00000044132	ogn	483.116	2.58204	0.427501	3.70068	0.000215022	0.00230095
ENSDARG00000097017	mical3a	827.3	2.17706	0.31845	3.69623	0.000218825	0.00234028
ENSDARG00000030289	jag1a	2913.21	2.09582	0.296928	3.69052	0.000223798	0.00239208
ENSDARG00000087198	cthrc1a	421.26	2.30351	0.353287	3.68965	0.000224559	0.00239882
ENSDARG00000039576	fstl1b	3385.41	2.27235	0.345549	3.68212	0.000231304	0.00245944
ENSDARG00000023526	ggt1a	420.259	2.72673	0.469021	3.68157	0.000231806	0.00246335
ENSDARG00000070828	actl6a	152.732	2.54764	0.420872	3.67722	0.000235789	0.00250424
ENSDARG00000043179	bag4	212.272	2.1881	0.32312	3.67697	0.000236023	0.00250528
ENSDARG00000017785	zgc:158689	88.9191	2.77647	0.483163	3.67675	0.000236228	0.00250601
ENSDARG00000103184	PAMR1	1098.25	2.51774	0.412972	3.67516	0.000237698	0.00251725
ENSDARG00000100422	ptpro	569.678	2.10707	0.301316	3.6741	0.000238689	0.00252629
ENSDARG00000011821	plod2	850.783	2.34339	0.365656	3.67391	0.000238865	0.00252669
ENSDARG00000103638	protein_coding	73.2398	2.73982	0.473987	3.67062	0.000241965	0.00255508
ENSDARG00000007996	pou2f1b	120.632	2.61868	0.441176	3.66902	0.000243483	0.00256724
ENSDARG00000102472	btbd17b	45.6959	3.48969	0.678763	3.66798	0.000244474	0.00257497
ENSDARG00000075008	pask	98.438	2.61863	0.441382	3.6672	0.000245224	0.0025806
ENSDARG00000098233	TIAM2	1240.39	2.10217	0.300706	3.66526	0.000247088	0.00259428
ENSDARG00000054848	pdk4	65.6351	2.91433	0.522529	3.66358	0.000248712	0.00260985
ENSDARG00000014907	htra1b	3311.89	1.90899	0.248362	3.65996	0.000252259	0.00264104
ENSDARG00000069912	hmga2	133.742	2.5553	0.42593	3.65153	0.000260679	0.00272609
ENSDARG00000074796	dbf4	28.4389	4.61234	0.989459	3.65082	0.0002614	0.00273208
ENSDARG00000016531	klhl4	329.733	2.63099	0.446781	3.65053	0.000261696	0.00273362
ENSDARG00000008022	kif18a	131.388	2.62988	0.446626	3.64933	0.000262925	0.00274334
ENSDARG00000057737	rxraa	372.349	2.03054	0.282388	3.64936	0.000262892	0.00274334
ENSDARG00000104651	msx2a	23.3618	4.73543	1.0237	3.64894	0.000263324	0.00274594
ENSDARG00000054454	epha4a	1169.3	2.0806	0.296623	3.64301	0.000269464	0.00280838
ENSDARG00000005230	ssr2	3025.52	1.87978	0.24154	3.64237	0.000270142	0.00281384
ENSDARG00000015554	zic2a	559.358	2.09723	0.301252	3.64222	0.000270294	0.00281384
ENSDARG00000026499	ppm1e	127.434	2.57076	0.431373	3.6413	0.000271265	0.00282235
ENSDARG00000036864	slc34a2b	485.577	2.03654	0.284852	3.63889	0.000273817	0.00284568
ENSDARG00000018461	FTL	93.9574	2.67503	0.460404	3.63818	0.000274573	0.00285032
ENSDARG00000009471	nid2b	21.4903	5.37191	1.20176	3.63792	0.000274852	0.00285161
ENSDARG00000079366	ppp1r9ba	280.318	2.31116	0.360555	3.6365	0.000276366	0.00286408
ENSDARG00000002217	scocb	77.6017	2.70977	0.470639	3.63288	0.000280274	0.00289969
ENSDARG00000090106	slc17a7b	30.6083	6.46093	1.50346	3.63223	0.000280979	0.00290535
ENSDARG00000006010	bmi1a	57.5696	3.03775	0.562335	3.62372	0.000290397	0.00300105
ENSDARG00000033999	cyp26a1	1731.58	2.05468	0.291145	3.62253	0.000291737	0.0030132
ENSDARG00000045129	fkbp10b	731.928	2.4471	0.399554	3.62178	0.000292581	0.00302022
ENSDARG00000078179	fndc3ba	1600.56	2.06664	0.294605	3.62059	0.000293932	0.00303076
ENSDARG00000016594	haus4	83.9628	2.67292	0.462582	3.61648	0.000298636	0.00307582
ENSDARG00000091271	OTTDARG00000031236	110.852	2.75544	0.485426	3.61629	0.000298858	0.00307638
ENSDARG00000033707	jade1	942.62	1.91239	0.252397	3.61492	0.000300446	0.003091
ENSDARG00000040777	inhbb	754.867	1.94007	0.260356	3.6107	0.00030537	0.00313815
ENSDARG00000079790	PLPP1	177.922	2.30371	0.361615	3.60525	0.000311852	0.00319584
ENSDARG00000052247	alkbh4	86.2573	2.83115	0.508095	3.60395	0.000313417	0.00321008
ENSDARG00000062538	si:dkey-215k6.1	25.2984	4.12492	0.868437	3.59833	0.00032027	0.00327298
ENSDARG00000101518	frem2b	177.798	2.57594	0.438184	3.59652	0.000322505	0.00329217
ENSDARG00000003570	hsp90b1	26295.2	1.81812	0.227507	3.59602	0.000323118	0.00329659
ENSDARG00000014106	cfl2	253.153	2.22718	0.341604	3.5924	0.000327645	0.00333537
ENSDARG00000069450	cx41.8	37.1309	3.37221	0.660451	3.5918	0.000328396	0.00334117
ENSDARG00000068787	slc6a17	51.5178	3.19741	0.612723	3.5863	0.000335409	0.003405
ENSDARG00000083189	arhgap19	155.89	2.36436	0.380646	3.58433	0.00033795	0.00342701
ENSDARG00000092798	ppib	15931.1	1.92293	0.257505	3.58411	0.000338226	0.00342791
ENSDARG00000021082	sec31a	2830.56	1.80998	0.226065	3.58295	0.000339742	0.00343949
ENSDARG00000019299	znf687b	286.503	2.1748	0.328002	3.5817	0.000341364	0.00345212
ENSDARG00000077116	ccnjl	146.638	2.29356	0.361239	3.58089	0.000342429	0.00345908
ENSDARG00000038442	plcg1	2184.82	1.99516	0.277925	3.58069	0.000342691	0.00345983
ENSDARG00000095848	si:dkey-239n17.6	31.5359	6.49837	1.53674	3.57794	0.00034631	0.00349253
ENSDARG00000055566	mastl	48.6761	3.3382	0.654197	3.57415	0.000351369	0.00353773
ENSDARG00000068100	si:ch211-240g9.1	23.5001	4.65093	1.02154	3.57396	0.000351617	0.00353829
ENSDARG00000090785	diaph3	95.8901	2.86629	0.522443	3.57225	0.000353933	0.00355965
ENSDARG00000004712	tbr1b	11.9894	6.86841	1.64505	3.56732	0.000360649	0.00362522
ENSDARG00000011932	prkcbp1l	1104.14	1.83562	0.234419	3.56464	0.000364358	0.00365772
ENSDARG00000089033	rrnad1	49.1932	3.29355	0.643966	3.5616	0.000368608	0.00369512
ENSDARG00000104307	hoxa1a	24.1491	6.52804	1.55287	3.55989	0.000371014	0.00371518
ENSDARG00000059646	nt5dc2	429.837	2.17011	0.329405	3.5522	0.000382021	0.00380927
ENSDARG00000030644	gnai3	76.8462	2.72207	0.485373	3.54793	0.000388276	0.00386909
ENSDARG00000090230	tmem108	30.5659	5.06571	1.14795	3.54172	0.000397529	0.00395486
ENSDARG00000100133	lect1	40.3414	6.40994	1.52869	3.53894	0.00040174	0.00399244
ENSDARG00000055284	afap1	849.527	2.1571	0.32708	3.53767	0.000403673	0.00400732
ENSDARG00000031911	tns3.2	385.226	1.97552	0.275834	3.53663	0.000405268	0.00402099
ENSDARG00000094466	si:ch73-199e17.1	318.433	2.26336	0.357305	3.5358	0.000406541	0.00403144
ENSDARG00000098037	si:ch73-65n21.1	27.6742	5.33663	1.22798	3.5315	0.000413202	0.00409088
ENSDARG00000012196	fer	100.738	2.52691	0.432591	3.52967	0.000416073	0.00411487
ENSDARG00000037773	rybpa	212.42	2.2458	0.353065	3.52852	0.000417883	0.00412834
ENSDARG00000006754	mllt3	147.925	2.82658	0.517726	3.52808	0.00041859	0.0041331
ENSDARG00000074143	myo10l3	1549.85	1.96262	0.272862	3.52789	0.000418893	0.00413388
ENSDARG00000076594	pcdh12	94.8796	2.43785	0.407886	3.52513	0.00042327	0.00417259
ENSDARG00000039354	ska1	39.1334	3.53094	0.718003	3.52498	0.000423518	0.0041728
ENSDARG00000020884	gli2b	1022.45	1.95762	0.271951	3.52128	0.000429469	0.00422465
ENSDARG00000018165	depdc1a	70.8619	2.7491	0.496753	3.52107	0.000429812	0.00422576
ENSDARG00000036956	asxl1	408.059	1.97043	0.275891	3.51743	0.000435739	0.00427717
ENSDARG00000101060	acrc	29.4175	5.03711	1.14789	3.51698	0.000436479	0.00428215
ENSDARG00000012422	col11a2	27550	2.30276	0.370477	3.51643	0.000437385	0.00428833
ENSDARG00000033273	primpol	75.5619	2.85652	0.527973	3.51632	0.000437575	0.00428833
ENSDARG00000009418	mef2cb	896.915	2.14335	0.325708	3.51036	0.000447496	0.00438048
ENSDARG00000051836	im:6904482	147.008	2.3799	0.393114	3.51018	0.000447801	0.00438048
ENSDARG00000098392	si:ch73-28h20.1	44.339	3.42593	0.69131	3.50918	0.000449492	0.00438875
ENSDARG00000059961	chpf2	136.218	2.35417	0.385931	3.50885	0.000450051	0.00439188
ENSDARG00000034896	ldb2b	171.851	2.39477	0.397972	3.5047	0.000457114	0.00445135
ENSDARG00000068406	six5	141.142	2.30682	0.373289	3.50082	0.000463826	0.00450955
ENSDARG00000021979	mical3a	838.639	2.11828	0.319503	3.50006	0.000465158	0.00451773
ENSDARG00000104392	eri2	77.2211	2.84619	0.527537	3.49963	0.000465904	0.00452259
ENSDARG00000044803	dhrs3b	328.327	2.10698	0.316804	3.49422	0.000475456	0.00461044
ENSDARG00000009273	ppm1da	117.223	2.40543	0.40259	3.49097	0.000481273	0.00466193
ENSDARG00000016429	farp2	443.865	1.98532	0.282509	3.48773	0.000487142	0.00471135
ENSDARG00000007302	sh3gl3b	156.82	2.35942	0.389842	3.4871	0.000488292	0.00471998
ENSDARG00000055945	asph	1703.89	2.01967	0.292563	3.48531	0.000491558	0.00474657
ENSDARG00000005343	ccdc85al	364.662	1.90989	0.261261	3.48267	0.000496438	0.00477614
ENSDARG00000052290	rab33ba	31.2642	3.93401	0.842418	3.48285	0.000496109	0.00477614
ENSDARG00000058949	SPIN4	172.406	2.23147	0.353632	3.48235	0.000497035	0.00477868
ENSDARG00000078533	poc1a	50.5069	3.09438	0.601445	3.48225	0.000497222	0.00477868
ENSDARG00000021195	st8sia6	137.64	2.52979	0.439552	3.48033	0.000500788	0.00480793
ENSDARG00000056160	hspd1	5886.26	1.86408	0.248311	3.47982	0.000501754	0.00481469
ENSDARG00000001889	tuba1a	1122.94	2.23409	0.35476	3.47866	0.000503929	0.00482974
ENSDARG00000063612	antxr1c	1152.66	2.2041	0.346486	3.47518	0.000510515	0.00488347
ENSDARG00000076440	btbd6a	3491.88	2.00947	0.290616	3.47356	0.000513605	0.00490819
ENSDARG00000079027	chsy1	1180.63	1.95688	0.275625	3.47167	0.00051724	0.00493242
ENSDARG00000039069	slx4ip	42.3278	3.9753	0.857135	3.47122	0.000518102	0.00493807
ENSDARG00000001940	dnajc1	1121.6	1.92557	0.266721	3.47018	0.00052011	0.00495464
ENSDARG00000037506	prps1b	37.1787	3.7381	0.789639	3.46753	0.000525257	0.0049985
ENSDARG00000037188	rpa2	715.369	2.0717	0.309401	3.46377	0.000532661	0.0050562
ENSDARG00000017369	sema3d	810.457	2.21961	0.352532	3.45957	0.00054103	0.00512211
ENSDARG00000005526	igfn1.1	18.9986	6.7568	1.665	3.45755	0.000545114	0.00515281
ENSDARG00000039563	loxl3b	1178.6	2.11215	0.321847	3.45553	0.000549214	0.00518092
ENSDARG00000063249	mrpl9	86.6364	2.58446	0.45859	3.45507	0.000550157	0.00518716
ENSDARG00000007219	actn1	8663.74	1.84941	0.246087	3.45166	0.000557148	0.00524769
ENSDARG00000015015	tspan18b	508.295	2.07595	0.311912	3.44953	0.000561569	0.00528662
ENSDARG00000079388	agrn	2507.37	1.89879	0.260581	3.44915	0.000562347	0.00529124
ENSDARG00000061732	raph1b	950.876	1.91747	0.266017	3.44892	0.000562823	0.00529301
ENSDARG00000058346	sass6	72.3908	2.7412	0.505156	3.44685	0.00056717	0.00532301
ENSDARG00000034624	nuf2	153.382	2.38023	0.400464	3.44657	0.000567747	0.00532571
ENSDARG00000019579	ldb2a	100.807	2.57264	0.456497	3.44503	0.000571001	0.00534805
ENSDARG00000053774	alpi.2	72.1379	3.60405	0.755955	3.44471	0.000571665	0.00535154
ENSDARG00000093931	fam101b	505.778	2.01064	0.293821	3.43965	0.000582458	0.00544703
ENSDARG00000090685	tmem241	31.1237	3.44598	0.712129	3.43475	0.00059311	0.00554102
ENSDARG00000100227	SLC7A1	289.884	2.17526	0.342289	3.43352	0.000595799	0.00556049
ENSDARG00000071697	zgc:66433	417.575	2.12388	0.327814	3.4284	0.000607141	0.00566347
ENSDARG00000031783	adcy8	259.109	2.60199	0.467504	3.42668	0.000610999	0.00569368
ENSDARG00000078135	MRC2	508.352	2.2223	0.357075	3.42308	0.000619159	0.00576388
ENSDARG00000091287	ebf3b	22.4236	4.50297	1.02331	3.42317	0.000618962	0.00576388
ENSDARG00000061758	sh3pxd2ab	848.306	1.9723	0.284087	3.42253	0.000620411	0.00577262
ENSDARG00000062542	fgf12b	36.952	3.36206	0.690182	3.42238	0.000620754	0.00577289
ENSDARG00000097445	si:dkey-195m11.8	566.223	2.41998	0.416201	3.41178	0.000645412	0.00597803
ENSDARG00000045147	tmem184ba	384.237	1.94185	0.276385	3.40775	0.000655002	0.00606379
ENSDARG00000036772	pygo2	263.09	2.09757	0.322233	3.40614	0.000658894	0.00609676
ENSDARG00000105193	si:dkey-18f7.2	23.5189	4.9581	1.16442	3.3992	0.000675832	0.00625034
ENSDARG00000035942	hrh3	235.468	2.21787	0.358908	3.39326	0.000690649	0.00638096
ENSDARG00000042428	gstt1a	73.6907	2.85477	0.546882	3.39154	0.000695015	0.00641485
ENSDARG00000073933	gareml	20.2844	4.56518	1.05146	3.3907	0.000697139	0.006428
ENSDARG00000096811	si:dkey-69o7.2	440.437	2.04734	0.309094	3.38842	0.000702956	0.00647515
ENSDARG00000088789	mast1b	86.9873	2.51552	0.447837	3.38409	0.000714151	0.00657169
ENSDARG00000030307	hspa12b	29.2192	3.49412	0.737324	3.38266	0.000717867	0.00659928
ENSDARG00000059596	clip2	1098.45	1.9157	0.271005	3.37889	0.000727786	0.00668379
ENSDARG00000040799	sst1.1	72.9837	5.96473	1.47024	3.37682	0.000733302	0.00673083
ENSDARG00000038446	nrp2b	2309.02	2.22213	0.362522	3.3712	0.000748426	0.00685622
ENSDARG00000042031	gorab	275.782	2.09643	0.325493	3.36851	0.000755762	0.00691653
ENSDARG00000015990	hcfc1a	1421.4	1.88224	0.262061	3.36656	0.000761119	0.0069621
ENSDARG00000088590	pxna	2452.79	1.80765	0.240004	3.36517	0.000764964	0.00698685
ENSDARG00000070470	sh3rf1	2122.87	1.9265	0.275605	3.36167	0.000774716	0.00707241
ENSDARG00000025326	myl12.2	124.254	2.6414	0.488628	3.3592	0.000781681	0.00712891
ENSDARG00000101660	sntg2	37.326	3.90093	0.863715	3.35867	0.000783191	0.00713561
ENSDARG00000008986	e2f7	350.505	2.07031	0.318726	3.3581	0.000784799	0.00714672
ENSDARG00000017905	casp3a	210.833	2.11905	0.333476	3.35571	0.000791604	0.00720512
ENSDARG00000092576	si:ch211-160j14.4	212.777	2.50876	0.44964	3.35549	0.000792231	0.00720727
ENSDARG00000055797	cnpy4	51.5884	2.89174	0.564143	3.35329	0.000798563	0.00725769
ENSDARG00000059367	mfap2	1763.66	2.17625	0.351001	3.35112	0.000804863	0.00730773
ENSDARG00000055305	ret	90.2615	2.8517	0.552629	3.35072	0.00080602	0.00731101
ENSDARG00000076735	si:dkey-193c22.2	82.4649	2.71482	0.511757	3.35085	0.000805646	0.00731101
ENSDARG00000010031	ssh1b	48.5323	2.99449	0.595883	3.34712	0.000816546	0.00738352
ENSDARG00000070256	suz12a	291.664	2.04702	0.312809	3.34715	0.00081647	0.00738352
ENSDARG00000103783	cyyr1	131.527	2.53823	0.459868	3.34494	0.000823008	0.00743212
ENSDARG00000096881	si:ch211-245g11.3	288.648	1.9953	0.297602	3.3444	0.000824595	0.00743915
ENSDARG00000101595	tgm1l2	75.4392	2.76417	0.527562	3.344	0.000825783	0.00744256
ENSDARG00000045853	rad51ap1	27.7802	4.32408	0.994172	3.34357	0.000827093	0.00744974
ENSDARG00000044265	cdc37l1	62.4107	2.80387	0.540022	3.34036	0.000836693	0.00751879
ENSDARG00000011510	rcc2	1887.99	1.80572	0.241305	3.33903	0.000840726	0.00755134
ENSDARG00000059109	si:dkeyp-113d7.1	1288.55	1.99072	0.296723	3.33889	0.000841146	0.00755143
ENSDARG00000078983	fam118b	106.317	2.39484	0.418138	3.33583	0.000850453	0.00762754
ENSDARG00000073856	ZNF319	85.8166	2.44933	0.434608	3.3348	0.000853616	0.00765218
ENSDARG00000042722	blnk	88.7193	2.62143	0.486955	3.32974	0.000869281	0.00778123
ENSDARG00000095915	col6a3	1263.58	2.22426	0.367669	3.32977	0.000869167	0.00778123
ENSDARG00000005139	hhatlb	11.1106	6.63705	1.69508	3.32554	0.000882466	0.00789157
ENSDARG00000062173	camsap2a	273.599	2.23314	0.371003	3.32379	0.000888019	0.00793737
ENSDARG00000058587	ccdc79	106.454	2.40699	0.423637	3.32123	0.000896226	0.00800295
ENSDARG00000077652	LRAT	133.308	4.52195	1.06057	3.32081	0.000897557	0.00800706
ENSDARG00000044299	lmnb1	1151.43	1.77261	0.23273	3.31978	0.000900893	0.00802514
ENSDARG00000052402	dnmt3ba	66.067	2.71635	0.517222	3.3184	0.000905337	0.00805693
ENSDARG00000010717	chchd10	295.469	2.02574	0.309226	3.31712	0.000909498	0.00808614
ENSDARG00000007135	cnot3a	575.712	1.92505	0.278909	3.31669	0.000910916	0.00809092
ENSDARG00000002332	frmd6	920.444	1.9893	0.298636	3.31274	0.000923877	0.00819813
ENSDARG00000045676	calua	861.223	2.33752	0.404275	3.30844	0.000938178	0.00830798
ENSDARG00000101210	glg1b	761.11	2.06555	0.322243	3.30667	0.000944104	0.00835343
ENSDARG00000076225	tha1	170.064	2.23467	0.373442	3.3062	0.000945718	0.0083637
ENSDARG00000054087	irs1	357.525	2.15159	0.348472	3.3047	0.000950792	0.00840453
ENSDARG00000054344	gabpb2b	48.0735	3.12919	0.644495	3.30366	0.000954332	0.00843177
ENSDARG00000012506	rnpep	151.564	2.21482	0.367787	3.30306	0.000956375	0.00844576
ENSDARG00000008936	sec11a	126.585	2.19416	0.361611	3.30233	0.000958837	0.00846188
ENSDARG00000057110	slc25a1a	30.5161	3.94076	0.891368	3.29915	0.000969766	0.0085517
ENSDARG00000017128	MYOF	3985.59	2.01567	0.307874	3.29897	0.000970404	0.00855322
ENSDARG00000076781	trim45	243.429	2.14188	0.346175	3.29856	0.000971837	0.00856176
ENSDARG00000019614	jade3	254.829	2.04703	0.317931	3.29328	0.000990272	0.00870332
ENSDARG00000017154	cables2b	133.209	2.22183	0.371197	3.29161	0.000996162	0.00874673
ENSDARG00000017739	ak5l	60.8364	3.77387	0.842763	3.2914	0.000996914	0.00874916
ENSDARG00000021899	b4galt7	66.7733	2.63974	0.498424	3.28984	0.00100245	0.00878517
ENSDARG00000091525	zgc:173552	22.2696	4.88522	1.18115	3.28936	0.00100414	0.00879576
ENSDARG00000098058	CABZ01073832.1	169.447	2.19687	0.363944	3.28861	0.00100684	0.00881523
ENSDARG00000036065	mgat1b	407.844	1.89479	0.272723	3.28095	0.0010346	0.00902392
ENSDARG00000103750	si:ch211-246m6.5	691.423	2.17764	0.359402	3.27668	0.00105037	0.00914846
ENSDARG00000012395	mmp13a	2140.23	2.13792	0.347368	3.27582	0.00105354	0.00916883
ENSDARG00000063101	man2a2	417.793	1.95511	0.291568	3.27578	0.0010537	0.00916883
ENSDARG00000069066	nufip2	1654.48	1.85824	0.262134	3.27405	0.00106018	0.00922083
ENSDARG00000071294	tonsl	172.992	2.26989	0.387916	3.27362	0.00106179	0.00923041
ENSDARG00000009825	mmp23bb	207.412	2.08743	0.333043	3.26514	0.00109409	0.00948434
ENSDARG00000034855	ccnb3	23.9887	4.30262	1.01147	3.26518	0.00109395	0.00948434
ENSDARG00000005948	ankmy2a	40.8946	3.20624	0.676253	3.26244	0.00110458	0.00956623
ENSDARG00000036670	aplnrb	442.681	2.11899	0.34301	3.26226	0.00110527	0.00956774
ENSDARG00000020447	tmtc4	70.2983	2.60758	0.492843	3.26184	0.0011069	0.00957737
ENSDARG00000011370	fyna	134.722	2.27925	0.392571	3.25864	0.00111948	0.00967705
ENSDARG00000068716	cuedc1a	48.3323	3.23273	0.685232	3.25835	0.00112062	0.00968238
ENSDARG00000101258	col27a1a	4654.88	2.11208	0.341681	3.25475	0.00113493	0.0097785
ENSDARG00000042000	si:ch211-63o20.7	69.9008	2.63324	0.502325	3.25136	0.00114855	0.00988191
ENSDARG00000003835	stom	564.517	1.89433	0.275106	3.25087	0.00115054	0.00989445
ENSDARG00000074905	camk1da	63.8667	2.63295	0.503154	3.24543	0.00117272	0.0100664
ENSDARG00000037361	kdelr2b	1924.04	1.71005	0.218848	3.24448	0.00117667	0.0100946
ENSDARG00000063730	osbpl6	41.7132	3.09057	0.644554	3.24344	0.00118094	0.010118
ENSDARG00000054748	cuedc1b	135.95	2.19744	0.369394	3.24163	0.00118848	0.0101779
ENSDARG00000074745	CABZ01044297.1	37.873	3.28797	0.7061	3.24029	0.0011941	0.0102165
ENSDARG00000062781	si:ch211-59o9.9	499.806	2.05091	0.324429	3.23925	0.00119845	0.0102489
ENSDARG00000030967	si:ch211-51a6.2	255.891	2.27874	0.394816	3.23882	0.00120026	0.0102597
ENSDARG00000009871	snrpc	611.49	1.92005	0.284132	3.23812	0.00120319	0.0102799
ENSDARG00000076227	ror2	977.132	1.99668	0.307856	3.2375	0.00120583	0.0102977
ENSDARG00000079985	nrip2	138.987	2.49348	0.461926	3.23317	0.00122426	0.0104503
ENSDARG00000045801	fbxl14b	807.397	1.98583	0.305149	3.23066	0.00123507	0.0105229
ENSDARG00000004840	rassf1	1223.6	1.90741	0.280952	3.22976	0.00123895	0.0105365
ENSDARG00000015964	zgc:153311	42.4266	3.18202	0.675579	3.22985	0.00123856	0.0105365
ENSDARG00000092638	ptprua	34.8387	4.67538	1.13878	3.22748	0.00124885	0.0106158
ENSDARG00000077817	cxxc4	30.593	5.84375	1.50255	3.22368	0.00126555	0.0107528
ENSDARG00000003153	cpsf5	289.833	2.00547	0.312296	3.21963	0.00128358	0.0108909
ENSDARG00000024189	pnocb	31.8527	3.28791	0.711457	3.21581	0.00130075	0.0110214
ENSDARG00000008886	msx1b	2965.72	1.85381	0.265534	3.21544	0.00130246	0.0110308
ENSDARG00000006878	phf21aa	143.588	2.22194	0.3801	3.21479	0.00130538	0.0110504
ENSDARG00000006353	itga5	1624.81	2.05922	0.329663	3.21305	0.00131332	0.0111125
ENSDARG00000007221	pbk	117.616	2.48623	0.462701	3.21208	0.00131778	0.0111354
ENSDARG00000052556	fgfrl1b	396.214	1.99827	0.310788	3.21207	0.00131785	0.0111354
ENSDARG00000089922	protein_coding	96.328	2.72227	0.536253	3.21167	0.00131967	0.0111406
ENSDARG00000070822	cnp	3337.16	1.782	0.243562	3.2107	0.00132412	0.011173
ENSDARG00000005547	rint1	122.994	2.38754	0.433401	3.20151	0.00136709	0.0115092
ENSDARG00000035132	rgs3b	75.9388	2.78328	0.557296	3.19988	0.00137485	0.0115692
ENSDARG00000043004	si:dkeyp-117h8.4	20.39	4.80531	1.19003	3.19767	0.00138542	0.0116422
ENSDARG00000104701	map7d1b	3474.48	1.88591	0.277313	3.19464	0.00140008	0.0117546
ENSDARG00000053380	fam189a1	182.75	2.17803	0.368914	3.19325	0.00140682	0.0118005
ENSDARG00000054423	slc7a6	31.8422	3.38077	0.745539	3.19335	0.0014063	0.0118005
ENSDARG00000045568	bcat1	16.0707	4.5237	1.10406	3.19159	0.00141492	0.0118576
ENSDARG00000059948	HS3ST6	104.248	2.44135	0.451669	3.19116	0.00141704	0.0118699
ENSDARG00000093569	bckdhbl	319.702	1.98982	0.31019	3.19103	0.00141769	0.01187
ENSDARG00000039430	msl2b	132.139	2.14091	0.357821	3.18851	0.00143009	0.0119521
ENSDARG00000090830	tmem132e	351.289	2.07059	0.335936	3.18689	0.00143813	0.0120029
ENSDARG00000042688	bora	27.3257	4.66397	1.15103	3.1832	0.00145655	0.0121456
ENSDARG00000006990	CRELD1	1214.19	1.78587	0.24693	3.18256	0.00145979	0.0121672
ENSDARG00000003449	pde10a	319.823	2.12235	0.352755	3.18165	0.00146436	0.0121997
ENSDARG00000056722	cd99l2	176.842	2.38665	0.435865	3.18138	0.00146575	0.0122002
ENSDARG00000086292	st6galnac	267.438	2.02369	0.32177	3.18142	0.00146554	0.0122002
ENSDARG00000090035	rtn4r	21.4057	6.01776	1.57751	3.1808	0.00146867	0.0122079
ENSDARG00000020493	lgi1a	112.797	2.47066	0.462637	3.17887	0.00147853	0.0122733
ENSDARG00000099911	lrrc8c	105.372	2.29385	0.407194	3.17748	0.00148562	0.0123099
ENSDARG00000099771	gne	575.012	1.80928	0.254704	3.17732	0.00148642	0.012311
ENSDARG00000078759	dna2	28.6554	3.62841	0.827302	3.17709	0.00148759	0.0123151
ENSDARG00000026348	csad	69.928	2.67099	0.526	3.17678	0.00148919	0.0123228
ENSDARG00000058695	ddr2b	27.5429	4.73955	1.1774	3.17611	0.00149266	0.012346
ENSDARG00000087554	cdk1	254.397	3.82648	0.890737	3.17319	0.00150774	0.0124371
ENSDARG00000099804	CABZ01059119.1	535.657	1.9605	0.302739	3.17269	0.00151036	0.0124532
ENSDARG00000015312	klf12a	444.56	1.85727	0.270342	3.17107	0.00151878	0.012517
ENSDARG00000061976	sema6bb	496.656	2.08955	0.343627	3.17073	0.00152055	0.012526
ENSDARG00000012682	pfn2l	698.501	1.97744	0.308323	3.17018	0.00152346	0.0125443
ENSDARG00000096664	cxl34c	127.658	2.80029	0.568114	3.16888	0.00153026	0.0125891
ENSDARG00000070239	casc5	32.6918	3.39884	0.757307	3.16759	0.00153708	0.0126149
ENSDARG00000075928	hivep3a	37.4071	5.75218	1.50029	3.16751	0.00153752	0.0126149
ENSDARG00000059058	vipr1b	11.8714	6.21602	1.64895	3.16323	0.00156027	0.0127845
ENSDARG00000058369	mex3b	1848.35	1.87913	0.277951	3.16291	0.00156202	0.0127875
ENSDARG00000098733	PXDN	1022.88	2.10155	0.348788	3.15821	0.00158742	0.0129665
ENSDARG00000058232	fbrsl1	1177.32	1.75332	0.238601	3.15724	0.00159269	0.0130038
ENSDARG00000092762	si:dkey-5i3.1	37.4405	2.98138	0.627768	3.15623	0.00159824	0.0130372
ENSDARG00000093201	si:dkey-112e17.1	127.057	2.62755	0.515798	3.15541	0.00160273	0.0130568
ENSDARG00000101983	pkn2	214.806	2.11682	0.354055	3.15436	0.0016085	0.013098
ENSDARG00000075461	suv420h2	88.4475	2.33113	0.422442	3.15104	0.00162692	0.0132187
ENSDARG00000076318	atp6v1ab	339.218	2.11913	0.355283	3.14996	0.00163292	0.0132531
ENSDARG00000077694	dtnba	368.619	2.1171	0.354724	3.1492	0.00163718	0.0132786
ENSDARG00000099694	neurl1b	143.055	2.09016	0.346601	3.14529	0.00165924	0.0134339
ENSDARG00000071090	actn2b	38.5374	2.83659	0.583991	3.14489	0.0016615	0.0134462
ENSDARG00000059693	adam19a	1611.14	1.90711	0.288793	3.14102	0.00168358	0.0135937
ENSDARG00000005619	nek2	41.177	3.16846	0.691069	3.13784	0.00170201	0.0137257
ENSDARG00000101037	asf1ba	81.2494	2.34471	0.428745	3.13638	0.00171047	0.0137759
ENSDARG00000012035	zgc:100832	154.998	2.18823	0.37904	3.13483	0.00171953	0.0138306
ENSDARG00000000370	triob	2067.83	1.91048	0.290517	3.13401	0.00172434	0.0138633
ENSDARG00000036593	kdm2ba	637.173	1.96551	0.308278	3.13196	0.00173646	0.0139447
ENSDARG00000067710	si:ch73-66d24.2	69.718	2.70196	0.543688	3.1304	0.00174566	0.0140102
ENSDARG00000018750	npr1b	118.4	2.44544	0.461851	3.12965	0.00175012	0.0140399
ENSDARG00000098832	fam168a	88.2134	2.39259	0.445658	3.1248	0.00177929	0.0142428
ENSDARG00000069823	proca1	42.54	3.11275	0.676165	3.1246	0.00178044	0.0142458
ENSDARG00000008097	srsf9	728.42	1.86806	0.277854	3.12417	0.00178306	0.0142606
ENSDARG00000073761	MYO19	263.418	1.96292	0.308233	3.12401	0.00178406	0.0142624
ENSDARG00000043542	zpr1	249.977	2.11738	0.358007	3.12111	0.00180173	0.0143912
ENSDARG00000016086	smurf1	394.607	1.87581	0.280671	3.12043	0.00180586	0.0144179
ENSDARG00000099541	DEPDC1B	81.7786	2.54104	0.494018	3.11939	0.00181225	0.0144438
ENSDARG00000045815	mcm10	65.1107	2.52999	0.491204	3.11478	0.00184084	0.014659
ENSDARG00000053375	nptxrb	10.8335	6.20933	1.67278	3.11417	0.00184462	0.0146827
ENSDARG00000057881	si:dkey-33c12.3	37.3889	3.27536	0.731426	3.11085	0.00186549	0.0148296
ENSDARG00000075323	srfbp1	67.1083	2.60508	0.516546	3.10733	0.00188786	0.0149622
ENSDARG00000089456	men1	175.18	2.14664	0.36901	3.10734	0.00188782	0.0149622
ENSDARG00000095458	si:dkey-240h12.3	79.3516	2.68297	0.541612	3.10733	0.00188782	0.0149622
ENSDARG00000032116	cnot7	44.5168	2.8251	0.587439	3.10687	0.00189081	0.0149791
ENSDARG00000077022	fam131a	24.8797	3.84952	0.918077	3.10379	0.00191057	0.0151096
ENSDARG00000005356	tyro3	34.6315	4.04357	0.980805	3.10313	0.00191483	0.0151368
ENSDARG00000062651	zc3hc1	141.029	2.14983	0.370958	3.09963	0.00193759	0.0152839
ENSDARG00000074597	lzts2a	859.511	1.89092	0.287491	3.09895	0.00194209	0.0153128
ENSDARG00000074117	CCKBR	20.5403	5.89038	1.57958	3.096	0.00196153	0.0154528
ENSDARG00000093905	si:dkeyp-73d8.13	15.4068	5.97893	1.6086	3.09519	0.00196684	0.0154814
ENSDARG00000059707	ZNF423	944.542	1.89935	0.290888	3.09174	0.00198988	0.015636
ENSDARG00000098850	si:ch211-274j7.3	301.875	1.9725	0.314545	3.09176	0.00198971	0.015636
ENSDARG00000071037	pex13	91.9057	2.48648	0.481052	3.09006	0.00200114	0.0157043
ENSDARG00000074915	etaa1	24.9674	4.61166	1.1689	3.08979	0.002003	0.0157122
ENSDARG00000094214	si:dkeyp-117b8.4	52.177	2.82737	0.591617	3.08877	0.00200984	0.0157524
ENSDARG00000039255	klhl21	107.117	2.30051	0.421132	3.08812	0.00201424	0.0157735
ENSDARG00000030092	tram2	647.479	1.77807	0.252012	3.08742	0.002019	0.0157973
ENSDARG00000062222	mxra8a	2269.11	1.94496	0.306094	3.08716	0.00202079	0.0158046
ENSDARG00000021255	arhgap22	40.7455	3.70697	0.876945	3.08681	0.00202315	0.0158096
ENSDARG00000056023	hoxb9a	54.3748	2.88163	0.609604	3.08663	0.00202436	0.0158124
ENSDARG00000097054	si:ch73-65n21.2	17.8935	4.90182	1.26489	3.08471	0.00203753	0.015895
ENSDARG00000037178	zic2b	327.026	2.24914	0.405449	3.08087	0.00206397	0.0160671
ENSDARG00000004647	spice1	48.6031	2.78013	0.578704	3.07606	0.00209758	0.016315
ENSDARG00000005078	eif4e3	207.983	1.98484	0.320265	3.07508	0.00210446	0.0163616
ENSDARG00000010144	plppr3a	98.847	2.28188	0.41688	3.07494	0.00210542	0.0163621
ENSDARG00000042296	dlx5a	507.419	1.82544	0.268647	3.07258	0.00212215	0.0164574
ENSDARG00000070494	pdgfra	1034.5	1.93816	0.305348	3.07242	0.0021233	0.0164594
ENSDARG00000035552	agtr2	58.3985	3.34762	0.765537	3.06663	0.00216487	0.0167253
ENSDARG00000100482	pmt	20.3226	5.70009	1.53379	3.06438	0.00218125	0.0168447
ENSDARG00000009610	rgs12a	1213.42	1.95456	0.31154	3.06399	0.00218403	0.0168591
ENSDARG00000021149	cbr1l	316.504	1.94213	0.307551	3.06332	0.00218893	0.0168898
ENSDARG00000062457	las1l	208.742	1.98994	0.323324	3.06177	0.00220032	0.0169706
ENSDARG00000042186	paplnb	16.9733	3.99444	0.978249	3.06102	0.00220582	0.0170059
ENSDARG00000025233	lipt1	10.8679	6.09249	1.66401	3.06037	0.00221067	0.0170361
ENSDARG00000063711	trim3a	158.217	2.2177	0.398226	3.05781	0.00222958	0.0171603
ENSDARG00000027501	usp20	98.5078	2.31518	0.430141	3.05757	0.00223141	0.0171636
ENSDARG00000037593	prickle2b	1058.27	2.17721	0.385541	3.0534	0.00226261	0.0173854
ENSDARG00000094709	arl8	215.806	2.051	0.344273	3.0528	0.00226717	0.0174059
ENSDARG00000079611	sema4c	774.587	1.82093	0.269359	3.04771	0.00230591	0.0176739
ENSDARG00000007671	ghrb	229.051	1.90738	0.297845	3.0465	0.00231521	0.0177378
ENSDARG00000071051	cbx6a	75.1969	2.57877	0.518746	3.04343	0.00233897	0.0178974
ENSDARG00000034093	dclk2a	36.489	3.0444	0.671926	3.0426	0.0023454	0.0179317
ENSDARG00000005115	calub	395.412	2.17899	0.387583	3.04191	0.00235086	0.017966
ENSDARG00000021124	cfl1	8430.79	1.82491	0.27132	3.04038	0.0023628	0.0180422
ENSDARG00000074535	lingo2a	31.712	3.26432	0.744996	3.03937	0.00237074	0.0180878
ENSDARG00000074858	stard7	156.464	2.04452	0.343916	3.03713	0.00238841	0.0182151
ENSDARG00000062688	gpnmb	36.0316	3.35428	0.775708	3.035	0.00240533	0.0183365
ENSDARG00000044894	zgc:113307	71.7791	2.49336	0.492217	3.03396	0.00241368	0.018385
ENSDARG00000034528	chodl	12.2571	6.02069	1.65555	3.03264	0.00242428	0.018458
ENSDARG00000033567	fkbp1ab	45.5505	2.88773	0.622779	3.03115	0.00243626	0.0185339
ENSDARG00000061159	gltscr1	432.715	1.90076	0.297599	3.02676	0.00247189	0.0187507
ENSDARG00000051730	slc7a10b	24.3123	4.0458	1.00687	3.02503	0.00248609	0.0188428
ENSDARG00000018025	tbx2a	61.6935	2.92999	0.638641	3.02202	0.00251093	0.0189998
ENSDARG00000029252	ssb	758.036	1.90845	0.300987	3.01824	0.00254246	0.0192226
ENSDARG00000008153	serinc5	648.196	1.92126	0.30561	3.01448	0.00257417	0.0194304
ENSDARG00000008209	myt1la	70.9259	2.43145	0.475015	3.01349	0.00258261	0.0194861
ENSDARG00000056473	chaf1b	183.433	2.11092	0.368901	3.01144	0.00260011	0.019586
ENSDARG00000012829	asah2	51.8622	2.87758	0.623702	3.01037	0.00260927	0.0196309
ENSDARG00000088187	sowah1	148.365	2.06874	0.355061	3.01001	0.00261237	0.0196462
ENSDARG00000015998	wdhd1	326.734	2.02256	0.339963	3.00787	0.00263084	0.019777
ENSDARG00000008720	lmo3	15.1286	5.82846	1.60636	3.00584	0.00264844	0.019885
ENSDARG00000061370	tsen34	86.3065	2.3466	0.448282	3.0039	0.0026654	0.0200041
ENSDARG00000068516	hapln1b	40.9447	4.39844	1.13167	3.00302	0.00267314	0.0200458
ENSDARG00000076913	eme1	44.3236	3.1099	0.702582	3.00307	0.00267273	0.0200458
ENSDARG00000070352	hoxc12a	362.418	1.94608	0.315071	3.00274	0.0026756	0.0200561
ENSDARG00000104393	NPR2	135.238	2.40059	0.466595	3.00173	0.00268448	0.0201063
ENSDARG00000058133	foxd2	22.5326	3.43633	0.813632	2.99439	0.00274994	0.0205464
ENSDARG00000020007	col1a2	524826	1.9727	0.324996	2.99295	0.00276296	0.0206269
ENSDARG00000079008	FAM189B	35.4889	4.40825	1.1394	2.99127	0.00277816	0.0207236
ENSDARG00000092130	si:dkey-21o19.3	41.8571	3.19978	0.737128	2.98426	0.00284263	0.0211359
ENSDARG00000034773	ncapd3	113.044	2.475	0.495073	2.97935	0.00288856	0.021442
ENSDARG00000102492	Metazoa_SRP	16.4977	4.73258	1.25334	2.97811	0.0029003	0.0215125
ENSDARG00000015161	zgc:92664	21.6553	4.02349	1.01617	2.97537	0.00292632	0.021688
ENSDARG00000019532	fads2	81.8185	2.54145	0.518909	2.97055	0.00297267	0.0219873
ENSDARG00000053186	vstm4b	77.1815	2.37303	0.462246	2.97034	0.00297471	0.0219935
ENSDARG00000092170	apoc1	44.6796	3.48265	0.835949	2.96986	0.00297934	0.0220189
ENSDARG00000103607	wtip	303.072	1.94373	0.317811	2.96947	0.00298316	0.0220317
ENSDARG00000070155	tuba8l3	1440.82	2.20383	0.405563	2.96829	0.00299459	0.0221049
ENSDARG00000078529	adgrb1b	119.267	2.51312	0.509946	2.96722	0.0030051	0.0221613
ENSDARG00000071009	kif20ba	112.875	2.22462	0.413026	2.965	0.00302683	0.0222893
ENSDARG00000058903	GPR161	156.126	2.17971	0.398278	2.96202	0.00305626	0.022497
ENSDARG00000102261	RSPH1	43.447	2.73001	0.584147	2.96159	0.00306051	0.0225192
ENSDARG00000103318	mrpl3	82.8555	2.47792	0.499109	2.96111	0.00306529	0.0225454
ENSDARG00000041560	si:dkey-102f14.5	105.15	2.11872	0.377941	2.96005	0.00307584	0.022614
ENSDARG00000038139	pdgfbb	54.8163	2.70387	0.575667	2.95982	0.00307814	0.0226218
ENSDARG00000027087	tgfb2	176.678	2.03895	0.351223	2.95809	0.00309551	0.0227403
ENSDARG00000100053	CABZ01044099.1	306.664	2.00275	0.33912	2.95693	0.00310721	0.0228172
ENSDARG00000074319	sall1a	1165.35	1.92746	0.313713	2.95639	0.00311265	0.0228481
ENSDARG00000029724	pqbp1	322.13	1.92754	0.313888	2.955	0.00312664	0.0229252
ENSDARG00000101479	BX908782.3	13.2612	5.78289	1.61859	2.95498	0.0031269	0.0229252
ENSDARG00000074270	OTTDARG00000040685	21.9621	4.01463	1.02064	2.95367	0.00314024	0.0230047
ENSDARG00000069537	si:dkey-238c7.16	1309.18	2.10038	0.37259	2.95334	0.00314359	0.0230201
ENSDARG00000035505	nelfb	99.3592	2.25945	0.427153	2.94847	0.00319354	0.0233487
ENSDARG00000041065	hspb1	4084.12	2.06138	0.360029	2.94805	0.00319786	0.0233709
ENSDARG00000086670	ice2	936.794	1.79336	0.269245	2.94659	0.00321297	0.0234441
ENSDARG00000056985	tpte	96.5689	2.32496	0.449725	2.94616	0.00321747	0.0234677
ENSDARG00000104087	zgc:173552	8.82545	6.0015	1.70035	2.94145	0.00326675	0.0237996
ENSDARG00000095635	si:dkey-261j4.5	16.5572	3.9069	0.989049	2.93909	0.00329179	0.0239622
ENSDARG00000054931	PPP2R5B	23.7317	3.70624	0.92082	2.93895	0.00329327	0.0239635
ENSDARG00000002445	prdm1a	1485.92	1.76683	0.260971	2.93835	0.00329963	0.0240003
ENSDARG00000045666	ANKRD50	318.507	1.84737	0.288409	2.9381	0.00330232	0.0240103
ENSDARG00000039217	orc1	50.0605	2.85938	0.632927	2.93776	0.00330596	0.0240273
ENSDARG00000078717	itga8	675.795	1.98178	0.334224	2.93751	0.00330864	0.0240373
ENSDARG00000074326	mcm8	84.4895	2.32725	0.45189	2.9371	0.00331297	0.0240593
ENSDARG00000079848	gmps	423.157	1.83419	0.28443	2.93285	0.00335862	0.0243811
ENSDARG00000060688	CU929225.1	1018.14	1.96111	0.328356	2.92704	0.00342203	0.0247925
ENSDARG00000095732	znf423	249.517	1.92158	0.315281	2.92304	0.00346636	0.0250545
ENSDARG00000001313	g2e3	38.6185	2.98327	0.679454	2.91892	0.00351246	0.0253379
ENSDARG00000054560	her15.2	48.372	4.30632	1.13378	2.91618	0.00354344	0.0255314
ENSDARG00000101332	uba2	477.176	1.81913	0.281011	2.91492	0.00355775	0.0256244
ENSDARG00000104944	HIST2H3A	11.3008	5.91231	1.68565	2.9142	0.00356599	0.0256637
ENSDARG00000039062	morn4	51.062	2.7804	0.610977	2.91402	0.00356803	0.0256666
ENSDARG00000100850	rnf103	137.763	2.03545	0.355442	2.91314	0.00357811	0.0257207
ENSDARG00000021720	col7a1	25541.4	1.97406	0.334565	2.91141	0.003598	0.0258379
ENSDARG00000029856	cnn3b	998.466	1.80276	0.275727	2.91144	0.00359767	0.0258379
ENSDARG00000035352	pafah1b2	71.8505	2.50143	0.516056	2.90944	0.00362077	0.0259665
ENSDARG00000045070	itgb3b	670.469	1.81816	0.281389	2.90756	0.00364261	0.0260764
ENSDARG00000077547	tmlhe	42.0593	2.6718	0.574952	2.90772	0.00364074	0.0260764
ENSDARG00000092651	si:dkey-57a22.11	9.19542	6.00286	1.72067	2.90751	0.00364318	0.0260764
ENSDARG00000104466	si:dkey-111b14.4	15.5283	3.93121	1.00866	2.90604	0.0036604	0.0261793
ENSDARG00000028222	itgb8	61.9962	2.50302	0.51727	2.90568	0.00366461	0.0261992
ENSDARG00000068567	shha	54.1743	3.83176	0.975494	2.90289	0.00369731	0.0264022
ENSDARG00000055638	ankrd33aa	14.4191	5.61649	1.59142	2.90086	0.00372141	0.02655
ENSDARG00000058079	txndc17	186.268	1.99886	0.344342	2.90078	0.00372233	0.02655
ENSDARG00000045127	OTTDARG00000031629	66.3611	2.47832	0.509713	2.9003	0.00372811	0.0265768
ENSDARG00000070800	zgc:109744	42.1786	2.85604	0.640068	2.89975	0.00373456	0.0265959
ENSDARG00000100990	nme3	908.056	1.72647	0.250829	2.89628	0.00377618	0.0268404
ENSDARG00000040048	GALNTL6	53.3479	4.2169	1.11114	2.89512	0.00379015	0.0269292
ENSDARG00000078324	PRDM16	241.548	1.88328	0.305375	2.89246	0.00382242	0.0271167
ENSDARG00000034768	phf3	206.475	1.98008	0.339357	2.88806	0.00387622	0.0274454
ENSDARG00000020387	nipsnap3a	181.377	2.07139	0.371116	2.88694	0.0038901	0.0275119
ENSDARG00000024030	angptl2a	1109.73	1.91124	0.315707	2.88636	0.00389732	0.0275387
ENSDARG00000027602	lrfn1	41.3972	3.07391	0.719435	2.88269	0.00394297	0.0277683
ENSDARG00000039757	mcfd2	101.696	2.11774	0.387709	2.88294	0.00393977	0.0277683
ENSDARG00000078164	znf576.2	327.608	1.90234	0.313006	2.88283	0.00394118	0.0277683
ENSDARG00000096711	si:ch211-194k22.8	333.067	2.06235	0.368451	2.88329	0.00393546	0.0277683
ENSDARG00000045175	pofut2	161.427	2.16155	0.403444	2.87909	0.00398829	0.0280309
ENSDARG00000056831	gng2	229.952	1.94196	0.327422	2.8769	0.00401598	0.0281962
ENSDARG00000038980	txndc12	198.675	2.06437	0.370227	2.87492	0.00404124	0.0283627
ENSDARG00000025089	loxl4	3044.29	1.98026	0.342008	2.86619	0.00415448	0.0290909
ENSDARG00000024276	pcbp4	193.912	2.07307	0.374565	2.86484	0.00417225	0.0291995
ENSDARG00000075444	cgref1	941.302	1.72441	0.253064	2.86257	0.00420227	0.0293696
ENSDARG00000060438	tbl1x	420.992	1.77173	0.269688	2.86157	0.00421544	0.0294505
ENSDARG00000022564	zgc:56106	117.565	2.08622	0.380452	2.85507	0.00430271	0.0300374
ENSDARG00000036489	MAF1	251.837	1.86498	0.303621	2.84886	0.00438756	0.0305832
ENSDARG00000096865	si:ch211-11c3.1	47.5398	2.79079	0.629043	2.84685	0.00441548	0.0307662
ENSDARG00000008380	brd7	432.238	1.8689	0.305344	2.84565	0.00443207	0.0308584
ENSDARG00000045493	slc35e3	38.179	2.75502	0.616888	2.84495	0.00444177	0.0308909
ENSDARG00000068247	luzp2	34.024	3.76042	0.971095	2.84258	0.00447498	0.0310983
ENSDARG00000104089	p3h4	56.5739	2.55982	0.549105	2.84066	0.00450203	0.0312745
ENSDARG00000105442	OTTDARG00000043128	8962.99	1.97295	0.342854	2.83778	0.00454286	0.0315105
ENSDARG00000007009	hoxa11b	345.574	1.97374	0.343634	2.83364	0.00460206	0.0318629
ENSDARG00000056832	exo1	41.0004	2.76173	0.621743	2.83354	0.00460352	0.0318629
ENSDARG00000099840	lpar1	222.784	1.85911	0.303209	2.83338	0.00460592	0.0318638
ENSDARG00000074806	afap1l2	395.7	2.27672	0.450871	2.83167	0.00463059	0.0320224
ENSDARG00000086245	si:dkeyp-121d2.7	113.874	2.19573	0.422288	2.83155	0.00463236	0.0320227
ENSDARG00000058270	COLGALT1	697.011	1.79554	0.281013	2.83097	0.0046407	0.0320682
ENSDARG00000000002	ccdc80	983.182	2.02374	0.36181	2.8295	0.00466211	0.0321941
ENSDARG00000096045	OTTDARG00000035912	16.2513	5.41486	1.56031	2.82948	0.00466242	0.0321941
ENSDARG00000053990	hmgb2b	6027.75	1.71718	0.253874	2.82495	0.00472887	0.0326163
ENSDARG00000091640	si:ch73-352p4.5	16.8117	4.45984	1.22483	2.82475	0.00473171	0.0326236
ENSDARG00000075545	OTTDARG00000014114	607.629	1.83172	0.294459	2.82455	0.00473466	0.0326317
ENSDARG00000007916	xpnpep3	98.5649	2.22777	0.434841	2.82349	0.00475038	0.0327278
ENSDARG00000079542	stard13a	122.129	2.14298	0.404872	2.82307	0.00475657	0.0327582
ENSDARG00000006859	nkain1	176.343	2.03357	0.36634	2.82133	0.00478243	0.0329117
ENSDARG00000007172	plxna3	1318.44	1.88904	0.315152	2.82099	0.00478759	0.0329348
ENSDARG00000032435	itga9	380.111	1.9356	0.331952	2.81847	0.00482535	0.0331574
ENSDARG00000035809	col1a1b	618257	1.94134	0.334175	2.8169	0.00484891	0.033282
ENSDARG00000100725	ephb4a	1817.11	1.82495	0.293007	2.81545	0.00487094	0.0334207
ENSDARG00000069242	pdia5	707.467	1.73133	0.259818	2.81479	0.00488086	0.0334514
ENSDARG00000100717	socs5a	449.721	1.86371	0.3069	2.81431	0.00488816	0.0334764
ENSDARG00000062487	si:dkey-6n6.1	16.1406	3.7831	0.989584	2.81239	0.00491742	0.0336392
ENSDARG00000037960	lrrc17	2718.44	1.9059	0.322128	2.81225	0.0049196	0.0336416
ENSDARG00000007494	st3gal8	79.8388	2.23363	0.4388	2.81138	0.00493291	0.0336913
ENSDARG00000053829	pax9	197.147	2.00343	0.35714	2.80962	0.00495998	0.0338298
ENSDARG00000002582	tbx15	170.559	2.01984	0.363458	2.80592	0.00501725	0.0342076
ENSDARG00000094374	si:dkey-10h3.1	6.31146	6.18022	1.84991	2.80025	0.00510627	0.0347888
ENSDARG00000099312	hn1b	5389.71	1.73027	0.260816	2.79994	0.00511126	0.0348099
ENSDARG00000031971	kdelc1	281.428	1.84082	0.300681	2.79637	0.00516794	0.0351699
ENSDARG00000019038	sgsm3	373.736	1.75461	0.270114	2.79368	0.00521118	0.0354511
ENSDARG00000013125	dlx1a	292.299	2.02372	0.366461	2.79353	0.00521362	0.0354545
ENSDARG00000041493	ipo4	476.634	1.83543	0.299197	2.79225	0.00523422	0.0355814
ENSDARG00000075960	cdh24a	17.8729	5.47938	1.60549	2.79004	0.0052701	0.0357593
ENSDARG00000024904	stil	21.2313	3.61704	0.938573	2.78831	0.00529832	0.0359243
ENSDARG00000101914	metrnl	2218.01	1.80523	0.288814	2.78806	0.00530241	0.0359388
ENSDARG00000076118	cdip1	224.539	2.04439	0.374939	2.7855	0.00534454	0.0361843
ENSDARG00000006604	pvrl3b	450.826	1.88168	0.316721	2.78379	0.00537285	0.0363392
ENSDARG00000040526	s1pr5a	596.594	1.94544	0.33966	2.7835	0.00537762	0.0363414
ENSDARG00000061385	haus3	67.6847	2.46038	0.524727	2.78311	0.00538398	0.036371
ENSDARG00000104118	antxr2a	589.729	2.03895	0.373518	2.78152	0.00541057	0.0365373
ENSDARG00000054128	im:7136021	25.6537	3.34417	0.844036	2.77733	0.00548071	0.036964
ENSDARG00000093126	si:ch73-112l6.1	126.577	2.0923	0.393491	2.77593	0.00550444	0.0370839
ENSDARG00000096714	si:dkey-66i24.7	99.6212	2.18969	0.428583	2.77586	0.00550563	0.0370839
ENSDARG00000027353	zmym2	705.667	1.66184	0.238606	2.77379	0.00554074	0.0372931
ENSDARG00000074639	protein_coding	2807.94	1.9717	0.350471	2.77255	0.00556187	0.0373942
ENSDARG00000079549	cdc42ep1a	76.204	2.25017	0.450906	2.77258	0.00556146	0.0373942
ENSDARG00000003860	cbx3a	267.42	1.80046	0.288744	2.77221	0.00556766	0.0374194
ENSDARG00000076933	aldh1a3	1306.21	1.73009	0.263423	2.77155	0.00557906	0.0374824
ENSDARG00000057113	c6	94.295	2.26655	0.457181	2.77034	0.00559971	0.0375937
ENSDARG00000001999	adamts18	78.1154	3.60142	0.939782	2.76811	0.00563826	0.0378249
ENSDARG00000102793	slc16a6a	13.0392	5.44667	1.60657	2.76781	0.00564344	0.0378458
ENSDARG00000099021	setdb1b	505.92	1.81858	0.296069	2.76482	0.00569546	0.0381529
ENSDARG00000075509	phf12b	525.316	1.79651	0.288136	2.76436	0.00570342	0.0381924
ENSDARG00000054103	ripply1	15.4383	5.46586	1.61568	2.76408	0.0057084	0.0381979
ENSDARG00000054137	adgrg6	125.137	2.05836	0.382989	2.76342	0.00571996	0.0382613
ENSDARG00000075277	si:dkeyp-14d3.1	116.728	2.3073	0.473127	2.76311	0.0057254	0.0382748
ENSDARG00000088072	usp43b	52.1069	4.06093	1.10805	2.76245	0.0057369	0.0382748
ENSDARG00000053906	angpt2b	159.635	2.2736	0.461461	2.75994	0.00578117	0.0384749
ENSDARG00000074379	knstrn	21.9926	3.64485	0.959026	2.75785	0.00581836	0.0387084
ENSDARG00000100115	dnah1	30.8737	3.04107	0.740169	2.75757	0.00582326	0.038727
ENSDARG00000035732	arntl1b	113.543	2.15348	0.418355	2.75718	0.0058303	0.0387423
ENSDARG00000010957	mpp2b	38.6573	4.14107	1.13971	2.75603	0.00585083	0.0388401
ENSDARG00000011724	marveld1	392.302	2.00586	0.365113	2.75493	0.00587047	0.0389424
ENSDARG00000089805	pcdh18a	135.222	2.30743	0.4753	2.75074	0.00594604	0.0393869
ENSDARG00000015759	tspan7	231.518	2.22266	0.444716	2.7493	0.00597231	0.0395467
ENSDARG00000076716	palb2	17.1805	5.25847	1.55058	2.74638	0.00602578	0.0398577
ENSDARG00000104141	si:dkey-262j3.7	32.6623	2.90026	0.692432	2.74433	0.00606337	0.0400775
ENSDARG00000038467	igsf8	242.161	1.90362	0.329351	2.74363	0.00607646	0.0401352
ENSDARG00000058968	haus1	87.0809	2.44706	0.52882	2.73639	0.00621174	0.0409405
ENSDARG00000102388	protein_coding	29.7576	3.11825	0.77508	2.73295	0.00627707	0.0413563
ENSDARG00000063414	tmem5	38.7594	2.71206	0.626697	2.73188	0.00629739	0.0414753
ENSDARG00000100198	sncaip	258.636	1.88964	0.325755	2.731	0.00631417	0.0415709
ENSDARG00000089913	cacna1g	756.782	1.78767	0.288471	2.73049	0.00632404	0.0415913
ENSDARG00000078125	rusc1	94.6858	2.35759	0.497322	2.72981	0.00633711	0.0416474
ENSDARG00000037158	rcc1	442.393	1.78162	0.28655	2.72767	0.00637831	0.0418584
ENSDARG00000098845	lrp12	720.311	1.75847	0.278274	2.72563	0.00641792	0.0420883
ENSDARG00000104765	chek1	34.7239	2.92211	0.706386	2.72104	0.00650768	0.0426161
ENSDARG00000078525	NOCT	115.846	2.14939	0.422471	2.72063	0.00651572	0.0426536
ENSDARG00000024847	col5a2b	33862	1.92411	0.339755	2.71993	0.00652964	0.0427295
ENSDARG00000039273	fbln5	264.354	2.02912	0.378667	2.71775	0.00657276	0.0429641
ENSDARG00000034988	asb4	7.33141	5.79839	1.76605	2.71701	0.00658743	0.0430311
ENSDARG00000029239	syt9b	82.3002	2.98075	0.729105	2.71669	0.00659381	0.0430575
ENSDARG00000071224	si:ch211-133n4.4	299.247	1.91278	0.336405	2.71332	0.0066612	0.0434667
ENSDARG00000101318	pcdh2ab9	32.1704	2.88334	0.695552	2.70769	0.00677529	0.0441518
ENSDARG00000005590	mtf2	86.9951	2.20486	0.445227	2.70618	0.00680623	0.0443
ENSDARG00000058103	glra4b	8.6188	5.58378	1.69388	2.70609	0.00680816	0.0443
ENSDARG00000098753	elmo1	490.66	1.95524	0.353159	2.70484	0.00683372	0.0444294
ENSDARG00000091595	CABZ01079490.1	36.4276	2.78478	0.660005	2.70419	0.00684709	0.0444711
ENSDARG00000103830	ddr2l	708.484	1.82098	0.303789	2.70246	0.00688294	0.0446602
ENSDARG00000093022	seph	615.554	1.76126	0.281772	2.70168	0.00689903	0.0447488
ENSDARG00000042899	si:ch211-163l21.8	16.992	3.67349	0.989772	2.70111	0.00691078	0.0448092
ENSDARG00000004169	stmn1a	96.795	2.27913	0.473684	2.70039	0.00692576	0.0448906
ENSDARG00000059945	sv2a	13.0137	4.08193	1.142	2.69872	0.00696074	0.0450697
ENSDARG00000036100	eya3	120.42	1.98664	0.365647	2.69833	0.00696885	0.0451062
ENSDARG00000030758	guca1c	11.065	5.68082	1.73627	2.6959	0.00701985	0.0453566
ENSDARG00000101446	PCP4L1	65.2697	2.52247	0.564808	2.69556	0.0070271	0.0453715
ENSDARG00000005625	tmem57a	149.916	1.95788	0.355637	2.69342	0.00707228	0.0455992
ENSDARG00000053800	si:ch211-276c2.4	34.6842	2.81392	0.673569	2.69299	0.00708139	0.045642
ENSDARG00000089769	hapln1a	697.977	2.12016	0.416065	2.69228	0.00709664	0.0457242
ENSDARG00000017884	bgna	1243.56	1.96027	0.357349	2.68719	0.00720551	0.0463722
ENSDARG00000008119	OTTDARG00000005718	162.559	1.94823	0.353074	2.68565	0.00723891	0.0465268
ENSDARG00000038909	msl2a	136.735	1.93664	0.34896	2.68407	0.00727309	0.0466813
ENSDARG00000100910	si:ch211-195p4.4	28.0476	2.79554	0.66894	2.68416	0.00727131	0.0466813
ENSDARG00000009267	zgc:136439	8.62778	5.55513	1.70015	2.67926	0.00737858	0.0472429
ENSDARG00000069106	fam89b	151.218	2.02062	0.380958	2.67909	0.0073823	0.0472503
ENSDARG00000098013	si:ch211-130m23.5	150.483	1.91428	0.341368	2.67829	0.00739993	0.0473137
ENSDARG00000052103	dtymk	52.3048	2.50721	0.563335	2.67552	0.00746144	0.0476243
ENSDARG00000035910	znf281b	63.7234	2.23876	0.463067	2.67513	0.00747009	0.0476629
ENSDARG00000060023	ncapg2	68.947	2.34657	0.503868	2.67246	0.00752962	0.0479978
ENSDARG00000035273	tmtc2b	539.029	1.92424	0.346065	2.6707	0.00756927	0.0482121
ENSDARG00000073784	FEZ2	30.7214	3.01638	0.755319	2.66958	0.00759466	0.0483237
ENSDARG00000059931	hyal2a	28.5999	2.81697	0.680916	2.66843	0.00762077	0.0484061
ENSDARG00000028523	inip	33.2538	2.99161	0.746575	2.66766	0.00763824	0.0485003
ENSDARG00000098356	si:dkey-43b14.3	25.4961	5.10189	1.53777	2.66742	0.00764354	0.0485172
ENSDARG00000059680	fscn1a	2078.4	1.66266	0.248464	2.66703	0.00765239	0.0485566
ENSDARG00000073857	klf7a	36.9611	2.68687	0.632594	2.66659	0.00766243	0.0485868
ENSDARG00000008805	orc3	31.8652	3.07864	0.779956	2.66507	0.00769729	0.0487911
ENSDARG00000105127	si:ch211-155e24.3	91.4348	2.17373	0.440683	2.66343	0.00773475	0.0489947
ENSDARG00000090190	bcam	117.794	2.58149	0.593923	2.66279	0.00774949	0.0490712
ENSDARG00000098376	si:ch211-207l14.1	36.0493	2.7305	0.650302	2.66106	0.00778942	0.0492732
ENSDARG00000074451	mnd1	31.6771	3.11158	0.793711	2.66039	0.007805	0.0493548
ENSDARG00000008127	pcdh15b	56.2315	2.86816	0.702666	2.65867	0.00784497	0.0495887
ENSDARG00000089016	mapkapk3	299.199	1.81158	0.305413	2.65732	0.00787637	0.0497548
ENSDARG00000090787	klhdc8b	6.22556	5.86783	1.8328	2.65596	0.00790836	0.0499226

## Sheet: b downregulated genes in sp7+
Gene_ID	Gene_Symbol	baseMean	log2FoldChange	lfcSE	stat	pvalue	padj
ENSDARG00000010482	prg4a	10256.8	-6.23313	0.280031	-18.6877	6.23282e-78	1.14653e-73
ENSDARG00000055192	zgc:136930	19264.1	-5.80975	0.274033	-17.5517	5.76807e-69	5.30518e-65
ENSDARG00000056248	si:dkey-183i3.5	41658.3	-4.40484	0.229822	-14.8151	1.17027e-49	5.38178e-46
ENSDARG00000078569	mpeg1.3	558.808	-5.17282	0.294854	-14.1522	1.81103e-45	4.75914e-42
ENSDARG00000058606	sik1	13356.2	-3.88046	0.208182	-13.8362	1.54051e-43	3.5422e-40
ENSDARG00000104122	CR388166.2	1030.8	-4.43327	0.26627	-12.894	4.86726e-38	9.94814e-35
ENSDARG00000069046	CABZ01118678.1	3143.47	-4.42348	0.287922	-11.8903	1.32921e-32	2.03757e-29
ENSDARG00000010770	sox19a	673.345	-4.81807	0.333605	-11.4449	2.49361e-30	3.52845e-27
ENSDARG00000069630	tat	867.547	-4.3682	0.297103	-11.3368	8.62329e-30	1.0575e-26
ENSDARG00000008697	epas1a	339.721	-4.92133	0.350345	-11.1928	4.42392e-29	5.08612e-26
ENSDARG00000090268	krtt1c19e	23338	-3.46319	0.222937	-11.0488	2.22129e-28	2.40356e-25
ENSDARG00000027088	ptgdsb	12025.9	-3.44096	0.222163	-10.9872	4.40323e-28	4.49985e-25
ENSDARG00000013749	zgc:92113	2201.15	-4.03266	0.278596	-10.8855	1.35155e-27	1.30852e-24
ENSDARG00000100436	CNGA2	3635.71	-3.51454	0.231511	-10.8614	1.75956e-27	1.61835e-24
ENSDARG00000076386	epdl1	2431.08	-3.87528	0.265884	-10.814	2.95427e-27	2.5878e-24
ENSDARG00000097080	si:ch73-181m17.1	879.459	-3.73399	0.255021	-10.7206	8.14489e-27	6.81024e-24
ENSDARG00000089724	cyldb	3337.91	-4.16972	0.296578	-10.6877	1.16277e-26	9.29963e-24
ENSDARG00000091669	si:dkey-17e16.17	12849.3	-3.82264	0.265106	-10.6472	1.79651e-26	1.32187e-23
ENSDARG00000091996	si:ch211-117m20.5	3914.87	-3.48736	0.233781	-10.6397	1.94758e-26	1.37791e-23
ENSDARG00000078828	npb	634.11	-4.26492	0.31573	-10.3409	4.60327e-25	2.82257e-22
ENSDARG00000076142	trib1	1191.27	-3.83552	0.275955	-10.2753	9.10759e-25	5.40433e-22
ENSDARG00000071626	OTTDARG00000028695	3821.25	-4.28752	0.323882	-10.1504	3.30144e-24	1.89781e-21
ENSDARG00000092920	si:ch211-106h4.12	1043.95	-3.57969	0.256282	-10.0659	7.8202e-24	4.35917e-21
ENSDARG00000041294	noxo1a	5054.4	-3.82854	0.287685	-9.83209	8.19033e-23	3.67466e-20
ENSDARG00000032601	macrod2	6106.28	-3.24816	0.231175	-9.72491	2.36103e-22	9.87072e-20
ENSDARG00000026925	nos2a	10562	-4.13306	0.322953	-9.7013	2.97677e-22	1.18621e-19
ENSDARG00000077217	zgc:162184	1779.34	-3.26626	0.234843	-9.65008	4.91182e-22	1.84394e-19
ENSDARG00000088440	ssh2a	20369	-3.12561	0.223689	-9.50255	2.04804e-21	7.387e-19
ENSDARG00000076839	ftr86	12407.6	-4.49398	0.375381	-9.30783	1.30473e-20	4.44455e-18
ENSDARG00000036135	bbox1	5326.49	-3.9352	0.316675	-9.26883	1.88194e-20	6.0734e-18
ENSDARG00000077709	iqsec2	4976.61	-3.35931	0.256527	-9.19715	3.6757e-20	1.14601e-17
ENSDARG00000013240	zgc:172271	347.217	-4.40393	0.371293	-9.16776	4.82963e-20	1.48068e-17
ENSDARG00000100190	OTTDARG00000036969	51331.5	-3.2724	0.248329	-9.15078	5.65251e-20	1.70456e-17
ENSDARG00000032623	rcan3	948.759	-3.72983	0.301594	-9.05133	1.41233e-19	4.12377e-17
ENSDARG00000073695	mamdc2b	925.996	-3.88864	0.320579	-9.01071	2.04727e-19	5.79378e-17
ENSDARG00000099024	OTTDARG00000036968	15716.4	-3.18652	0.245323	-8.91284	4.97418e-19	1.34559e-16
ENSDARG00000039665	FO834840.1	353.526	-4.07374	0.344991	-8.90962	5.12086e-19	1.36519e-16
ENSDARG00000057729	ephb6	1220.66	-3.17358	0.244053	-8.90618	5.28208e-19	1.36851e-16
ENSDARG00000070426	chac1	168871	-3.16238	0.243271	-8.88879	6.17804e-19	1.5784e-16
ENSDARG00000026322	dhrs13a.1	3700.34	-3.3125	0.262034	-8.82521	1.09259e-18	2.75319e-16
ENSDARG00000026759	ldlrb	40991.3	-3.76839	0.314698	-8.79699	1.40533e-18	3.49339e-16
ENSDARG00000073912	si:ch211-202h22.7	3556.08	-3.2952	0.261003	-8.79379	1.446e-18	3.54655e-16
ENSDARG00000078254	ftr14l	4110.85	-3.41813	0.275275	-8.7844	1.57199e-18	3.80484e-16
ENSDARG00000021455	strbp	5382.77	-3.04678	0.235274	-8.69955	3.33217e-18	7.85838e-16
ENSDARG00000033160	nr1d1	1904.39	-3.26589	0.263074	-8.61315	7.10807e-18	1.57534e-15
ENSDARG00000099538	si:ch211-188p14.3	6297.09	-3.44834	0.284399	-8.60885	7.3796e-18	1.61605e-15
ENSDARG00000042544	degs2	3767.76	-3.45462	0.285737	-8.59047	8.66117e-18	1.87438e-15
ENSDARG00000013522	pck1	630.673	-5.06378	0.473725	-8.57835	9.62462e-18	2.05866e-15
ENSDARG00000100739	protein_coding	5197.76	-3.32959	0.272423	-8.55139	1.21618e-17	2.54223e-15
ENSDARG00000053684	aldob	11635.2	-2.99231	0.233479	-8.53317	1.42396e-17	2.94312e-15
ENSDARG00000088828	paqr8	775.912	-3.27746	0.270977	-8.40463	4.29222e-17	8.67642e-15
ENSDARG00000078619	pnp5a	50011.4	-3.00951	0.239283	-8.39802	4.54061e-17	9.07876e-15
ENSDARG00000016143	xiap	6702.78	-3.24656	0.267906	-8.38562	5.0457e-17	9.77006e-15
ENSDARG00000091715	si:dkey-162h11.2	7108.51	-3.27109	0.270811	-8.38623	5.01998e-17	9.77006e-15
ENSDARG00000102591	btr30	669.964	-3.79443	0.33316	-8.38764	4.96008e-17	9.77006e-15
ENSDARG00000063539	slc25a15a	863.001	-3.30925	0.276228	-8.35995	6.27432e-17	1.20225e-14
ENSDARG00000098547	RNF222	918.179	-3.18642	0.261997	-8.34522	7.10784e-17	1.34793e-14
ENSDARG00000019360	sec23b	33019	-3.07334	0.248697	-8.33678	7.63386e-17	1.41843e-14
ENSDARG00000042815	fam150bb	337.719	-3.74527	0.331328	-8.28567	1.17447e-16	2.13904e-14
ENSDARG00000091408	protein_coding	190.676	-3.68194	0.324463	-8.26577	1.38791e-16	2.503e-14
ENSDARG00000020143	pah	832.783	-3.97201	0.363202	-8.1828	2.77323e-16	4.90515e-14
ENSDARG00000100788	TRIP10	2013.62	-2.98288	0.242991	-8.16031	3.34172e-16	5.85437e-14
ENSDARG00000099960	elovl1a	3540.39	-3.12902	0.261212	-8.15054	3.62293e-16	6.28715e-14
ENSDARG00000031929	stard14	7855.54	-3.1658	0.265885	-8.14565	3.77235e-16	6.47571e-14
ENSDARG00000042357	cldnk	2360.4	-3.39846	0.294481	-8.14471	3.80199e-16	6.47571e-14
ENSDARG00000017038	zgc:152670	2064.13	-3.28688	0.282792	-8.08677	6.12683e-16	1.02457e-13
ENSDARG00000101350	ARHGAP28	4331.89	-3.05528	0.2544	-8.07895	6.53272e-16	1.08261e-13
ENSDARG00000093494	si:ch211-217k17.9	4736.23	-3.4744	0.307285	-8.05244	8.11608e-16	1.33299e-13
ENSDARG00000089368	hopx	12469	-2.94314	0.241711	-8.0391	9.05029e-16	1.46035e-13
ENSDARG00000098620	si:ch211-188p14.2	9020.39	-3.3933	0.298874	-8.00772	1.1685e-15	1.8691e-13
ENSDARG00000046124	rab11fip1a	5515.28	-3.08508	0.260898	-7.99195	1.32817e-15	2.08818e-13
ENSDARG00000087941	PDE8A	2917.6	-3.12594	0.266406	-7.98008	1.46238e-15	2.2797e-13
ENSDARG00000043128	cldne	106033	-3.21902	0.278242	-7.97516	1.52177e-15	2.33324e-13
ENSDARG00000070041	OTTDARG00000040709	225.495	-3.56949	0.322324	-7.97179	1.56397e-15	2.37762e-13
ENSDARG00000077573	tmprss13b	8407.65	-3.1325	0.267641	-7.96777	1.6156e-15	2.42439e-13
ENSDARG00000079227	plekhs1	97.1226	-4.35147	0.421463	-7.95201	1.83509e-15	2.7223e-13
ENSDARG00000006588	zgc:111983	44306.9	-2.96651	0.24734	-7.95062	1.85574e-15	2.7309e-13
ENSDARG00000069378	pard6a	2554.39	-3.07162	0.260759	-7.94461	1.94809e-15	2.84406e-13
ENSDARG00000044968	vcla	1749.57	-3.09211	0.26447	-7.91056	2.56243e-15	3.6825e-13
ENSDARG00000031426	csrnp1a	818.534	-3.41115	0.305559	-7.89096	2.99873e-15	4.2761e-13
ENSDARG00000009087	cd74a	219938	-3.03399	0.258006	-7.88348	3.18387e-15	4.50518e-13
ENSDARG00000076547	si:ch211-221f10.2	6801.22	-2.87817	0.238767	-7.86614	3.65746e-15	5.1358e-13
ENSDARG00000098256	CU914622.1	123.892	-4.28944	0.418396	-7.86202	3.77998e-15	5.26763e-13
ENSDARG00000105118	zgc:171566	522.738	-3.1607	0.275732	-7.83624	4.64231e-15	6.37278e-13
ENSDARG00000079922	klf4	20271.3	-3.41641	0.309018	-7.81964	5.29727e-15	7.21802e-13
ENSDARG00000053381	PLPP1	2306.47	-2.96381	0.251223	-7.81701	5.40921e-15	7.31636e-13
ENSDARG00000045854	fgf23	92.5021	-4.2675	0.418818	-7.80172	6.10687e-15	8.14028e-13
ENSDARG00000029290	stx11b.1	4204.72	-3.19644	0.282326	-7.77979	7.26434e-15	9.61349e-13
ENSDARG00000103220	slc10a3	3679.45	-3.23116	0.287206	-7.76853	7.94049e-15	1.02863e-12
ENSDARG00000098837	tgm5l	80077.2	-3.12649	0.27458	-7.74454	9.5931e-15	1.22545e-12
ENSDARG00000005716	olfml2ba	231.394	-4.2513	0.421524	-7.71321	1.22696e-14	1.5124e-12
ENSDARG00000019498	cry5	663.1	-3.51925	0.326643	-7.71255	1.23327e-14	1.5124e-12
ENSDARG00000036175	pcdh1b	2473.22	-3.06541	0.267784	-7.713	1.22895e-14	1.5124e-12
ENSDARG00000055893	nmnat1	3276	-3.92962	0.38305	-7.64814	2.03908e-14	2.45156e-12
ENSDARG00000105388	si:cabz01012857.1	72.7381	-4.89144	0.50978	-7.63357	2.28341e-14	2.72748e-12
ENSDARG00000091015	si:ch211-231h20.2	314.254	-3.25289	0.295327	-7.62848	2.37531e-14	2.80088e-12
ENSDARG00000036993	erbb3b	3342.33	-2.66812	0.218952	-7.61865	2.56346e-14	3.0035e-12
ENSDARG00000087492	FO704810.2	2538.24	-2.77735	0.233925	-7.59796	3.00834e-14	3.50243e-12
ENSDARG00000015016	kif26ab	5368.38	-2.75483	0.231159	-7.59143	3.16394e-14	3.66041e-12
ENSDARG00000069006	tle3b	10418.5	-2.9497	0.256892	-7.58954	3.21031e-14	3.69085e-12
ENSDARG00000009544	cldnb	143263	-2.8223	0.240541	-7.57585	3.56782e-14	4.02638e-12
ENSDARG00000032318	mfsd6a	4777.57	-2.85034	0.245231	-7.54528	4.51304e-14	5.03135e-12
ENSDARG00000094281	si:ch73-196i15.3	329.556	-3.16466	0.287212	-7.5368	4.81635e-14	5.33715e-12
ENSDARG00000097525	si:ch211-51k14.4	7937.85	-2.91518	0.254458	-7.5265	5.21181e-14	5.70662e-12
ENSDARG00000104284	CABZ01049361.1	393.249	-3.2426	0.298005	-7.52539	5.25648e-14	5.72148e-12
ENSDARG00000102916	CABZ01087111.1	58235	-3.42721	0.323422	-7.50477	6.15361e-14	6.60498e-12
ENSDARG00000103634	si:ch73-329n5.6	5261.89	-2.77615	0.237729	-7.47134	7.93851e-14	8.39247e-12
ENSDARG00000028096	OTTDARG00000031014	22745.7	-2.91715	0.257209	-7.45368	9.0774e-14	9.54165e-12
ENSDARG00000103929	ildr1a	46977.2	-3.32457	0.312032	-7.4498	9.34823e-14	9.7705e-12
ENSDARG00000100003	glulb	57188	-2.71912	0.23089	-7.44563	9.64797e-14	1.00268e-11
ENSDARG00000076179	ngef	4930.73	-2.92214	0.258278	-7.44215	9.90595e-14	1.02371e-11
ENSDARG00000091603	protein_coding	662.552	-3.26889	0.305834	-7.41869	1.18283e-13	1.20878e-11
ENSDARG00000097006	si:dkey-54h16.1	4849.14	-3.08119	0.281393	-7.396	1.40347e-13	1.42634e-11
ENSDARG00000062390	cdc42ep5	2308.85	-2.75236	0.237368	-7.38245	1.55406e-13	1.56213e-11
ENSDARG00000088885	si:ch1073-340i21.3	3546.93	-2.7505	0.237269	-7.3777	1.6105e-13	1.61006e-11
ENSDARG00000012776	smarca1	284.331	-3.40987	0.327807	-7.35148	1.96022e-13	1.93861e-11
ENSDARG00000015887	b2ml	9510.57	-2.76665	0.240602	-7.34262	2.09456e-13	2.04944e-11
ENSDARG00000077169	si:ch211-153b23.4	322.474	-3.47095	0.337739	-7.31615	2.55187e-13	2.48368e-11
ENSDARG00000051819	swap70a	615.599	-3.01766	0.276288	-7.30274	2.81961e-13	2.72982e-11
ENSDARG00000103703	CLDN23	2205.61	-3.07463	0.285222	-7.27372	3.49709e-13	3.36801e-11
ENSDARG00000053241	sts	507.384	-3.5132	0.345747	-7.26888	3.62471e-13	3.47274e-11
ENSDARG00000062515	tecpr1a	595.705	-2.91472	0.264285	-7.24489	4.32793e-13	4.03592e-11
ENSDARG00000069505	zgc:136892	3679.05	-2.90627	0.263127	-7.24466	4.33531e-13	4.03592e-11
ENSDARG00000076747	TMCC1	2858.98	-3.82672	0.39012	-7.24578	4.29958e-13	4.03592e-11
ENSDARG00000044935	hpdb	303.763	-3.61997	0.361785	-7.24178	4.42837e-13	4.05273e-11
ENSDARG00000092823	si:dkeyp-67a8.4	4382.18	-3.09782	0.289758	-7.23992	4.4895e-13	4.08834e-11
ENSDARG00000075229	SLC46A2	3291.74	-3.21003	0.306655	-7.20689	5.72421e-13	5.16161e-11
ENSDARG00000101062	fdft1	1059.04	-3.1423	0.297356	-7.20448	5.8267e-13	5.2284e-11
ENSDARG00000062221	OTTDARG00000016253	298.577	-3.19916	0.305519	-7.19812	6.10494e-13	5.45147e-11
ENSDARG00000009901	slc38a5a	1806.9	-2.99532	0.277361	-7.19396	6.29368e-13	5.59286e-11
ENSDARG00000074599	frmd4ba	10635.1	-2.90355	0.264656	-7.19256	6.35882e-13	5.62358e-11
ENSDARG00000055912	nipa2	4405.17	-2.81342	0.252761	-7.17445	7.25975e-13	6.32906e-11
ENSDARG00000057437	apodb	1340.45	-3.58688	0.360738	-7.17109	7.44057e-13	6.4561e-11
ENSDARG00000015709	hsd17b12a	27014.6	-2.94153	0.27166	-7.14693	8.87399e-13	7.66372e-11
ENSDARG00000068782	spg20a	1412.69	-2.76523	0.248	-7.11784	1.0963e-12	9.33634e-11
ENSDARG00000079377	arhgef38	402.387	-3.58227	0.36356	-7.10272	1.22327e-12	1.0322e-10
ENSDARG00000052734	hmgcra	1102.14	-2.98098	0.279021	-7.09977	1.24966e-12	1.04966e-10
ENSDARG00000076496	frmd4bb	9361.07	-2.74834	0.246504	-7.09252	1.3169e-12	1.10111e-10
ENSDARG00000092551	si:dkey-56e3.2	8526.17	-2.9056	0.268881	-7.08716	1.36894e-12	1.1343e-10
ENSDARG00000091757	adgrf6	2591.26	-2.91871	0.27121	-7.07463	1.49851e-12	1.2361e-10
ENSDARG00000021787	abcb5	18169	-3.22592	0.315525	-7.05466	1.73029e-12	1.40835e-10
ENSDARG00000078399	FO704819.2	1043.02	-2.76036	0.249526	-7.0548	1.72853e-12	1.40835e-10
ENSDARG00000088428	si:ch211-189a15.5	1018.92	-3.07382	0.294034	-7.05298	1.75131e-12	1.41296e-10
ENSDARG00000029766	nr1i2	611.222	-2.90766	0.270517	-7.05193	1.76459e-12	1.41745e-10
ENSDARG00000087188	nfil3-6	1661.25	-2.963	0.27853	-7.04771	1.81886e-12	1.45469e-10
ENSDARG00000092998	si:ch211-202f5.3	7358.07	-2.98416	0.281674	-7.04418	1.86552e-12	1.48555e-10
ENSDARG00000079979	fam89a	1654.62	-3.08778	0.296476	-7.04198	1.89521e-12	1.50269e-10
ENSDARG00000038424	OTTDARG00000036811	114.801	-4.84122	0.546535	-7.02831	2.09045e-12	1.64333e-10
ENSDARG00000040717	macc1	2376.49	-2.81214	0.258041	-7.02269	2.17641e-12	1.70362e-10
ENSDARG00000013236	dhcr24	363.77	-3.29438	0.32692	-7.01817	2.24799e-12	1.7522e-10
ENSDARG00000071331	ryr3	119.587	-3.66858	0.380591	-7.01166	2.35501e-12	1.82018e-10
ENSDARG00000041301	crybb3	1591.32	-3.05494	0.293324	-7.00571	2.45742e-12	1.88351e-10
ENSDARG00000094112	slc22a21	1095.59	-2.94938	0.278337	-7.00365	2.49384e-12	1.90194e-10
ENSDARG00000075870	triobpa	296.838	-2.94	0.27728	-6.99653	2.62372e-12	1.98615e-10
ENSDARG00000003865	pard6b	4196.55	-2.95864	0.280682	-6.97814	2.99111e-12	2.23659e-10
ENSDARG00000043133	cldnf	3852.24	-2.94894	0.279289	-6.97821	2.98964e-12	2.23659e-10
ENSDARG00000091222	OTTDARG00000038772	802.515	-2.72523	0.247254	-6.97757	3.0032e-12	2.23659e-10
ENSDARG00000041483	paqr6	730.431	-2.77209	0.254254	-6.96975	3.17509e-12	2.34561e-10
ENSDARG00000105281	p2ry1	158.942	-3.56723	0.368621	-6.96443	3.2974e-12	2.42623e-10
ENSDARG00000095434	si:ch211-217k17.8	401.52	-3.32937	0.334654	-6.96054	3.38966e-12	2.47432e-10
ENSDARG00000104316	protein_coding	10523.6	-2.7546	0.252069	-6.96076	3.38432e-12	2.47432e-10
ENSDARG00000021372	tob1b	36989.7	-2.77458	0.255035	-6.9582	3.44646e-12	2.50583e-10
ENSDARG00000058608	wsb2	771.847	-2.99156	0.286538	-6.95042	3.642e-12	2.62724e-10
ENSDARG00000097173	si:ch211-281l24.4	1757.06	-2.90631	0.274252	-6.95094	3.62851e-12	2.62724e-10
ENSDARG00000033614	rasgef1ba	2168.8	-3.06394	0.297402	-6.93992	3.92336e-12	2.81915e-10
ENSDARG00000045483	lrtm2a	530.563	-3.01597	0.292074	-6.90228	5.11758e-12	3.63467e-10
ENSDARG00000086189	mgp	653.516	-3.03758	0.295609	-6.89282	5.46972e-12	3.855e-10
ENSDARG00000094511	ccl20b	80.0313	-4.1951	0.464028	-6.88559	5.75499e-12	4.02521e-10
ENSDARG00000036628	cd74b	96191.2	-2.75694	0.255364	-6.88014	5.97956e-12	4.15072e-10
ENSDARG00000074526	zbtb16b	1480.85	-3.00405	0.291917	-6.86512	6.64334e-12	4.54389e-10
ENSDARG00000069415	col17a1a	17027.7	-2.79486	0.261895	-6.85337	7.21299e-12	4.87805e-10
ENSDARG00000025091	ezrb	48620.9	-2.76611	0.257839	-6.84966	7.40264e-12	4.97252e-10
ENSDARG00000093365	si:ch211-226h7.3	610.32	-2.7799	0.259855	-6.84958	7.40674e-12	4.97252e-10
ENSDARG00000100630	lye	1690.22	-3.28652	0.333966	-6.84656	7.56465e-12	5.06006e-10
ENSDARG00000102777	thbs4a	854.024	-3.10804	0.30794	-6.84563	7.61383e-12	5.07451e-10
ENSDARG00000104084	OTTDARG00000042301	161.093	-3.45769	0.359292	-6.84038	7.89838e-12	5.24515e-10
ENSDARG00000098761	rgs2	357.642	-3.05466	0.300944	-6.82736	8.64889e-12	5.70238e-10
ENSDARG00000052215	btr02	987.932	-2.85633	0.272141	-6.82121	9.02784e-12	5.93097e-10
ENSDARG00000079175	si:ch211-79k12.1	14523.4	-2.85965	0.272988	-6.81222	9.61021e-12	6.29109e-10
ENSDARG00000018312	rell1	2917.25	-2.59008	0.233571	-6.80771	9.91645e-12	6.44569e-10
ENSDARG00000017602	ccng2	6823.09	-2.49368	0.219925	-6.79177	1.10765e-11	7.1242e-10
ENSDARG00000087748	OTTDARG00000043385	1696.66	-2.89857	0.279744	-6.78681	1.14643e-11	7.34791e-10
ENSDARG00000098461	si:dkey-11f4.14	1575.94	-2.90324	0.280475	-6.78577	1.15471e-11	7.37528e-10
ENSDARG00000104261	CABZ01111729.1	921.654	-3.11556	0.312954	-6.75997	1.38017e-11	8.69459e-10
ENSDARG00000004473	tbx21	110.145	-3.57668	0.381268	-6.75818	1.39737e-11	8.77292e-10
ENSDARG00000014577	rhpn2	13925.2	-2.68709	0.249782	-6.75424	1.43589e-11	8.95972e-10
ENSDARG00000037790	pvalb8	119.683	-3.6888	0.398443	-6.74826	1.49626e-11	9.26726e-10
ENSDARG00000043009	fam43a	2834.83	-2.68811	0.250211	-6.74673	1.5121e-11	9.33391e-10
ENSDARG00000060954	tmcc1b	10411.7	-2.62248	0.24069	-6.74096	1.5734e-11	9.67985e-10
ENSDARG00000003091	oclnb	5158.99	-2.66033	0.246776	-6.72809	1.71909e-11	1.05059e-09
ENSDARG00000099803	PIK3C2G	8599.83	-2.67761	0.249339	-6.72824	1.71724e-11	1.05059e-09
ENSDARG00000102097	nfkbiz	15402.7	-3.05325	0.305232	-6.72683	1.73401e-11	1.0562e-09
ENSDARG00000041051	mid1ip1a	108561	-2.71494	0.255021	-6.7247	1.75957e-11	1.06823e-09
ENSDARG00000087983	igsf5a	2641.7	-2.76916	0.263467	-6.71491	1.88178e-11	1.13867e-09
ENSDARG00000019420	etnk1	6293.93	-2.71559	0.255518	-6.71418	1.89132e-11	1.14069e-09
ENSDARG00000019025	podn	76.6203	-5.34163	0.646845	-6.712	1.91973e-11	1.15403e-09
ENSDARG00000008757	entpd6	2836.58	-2.70101	0.254062	-6.69526	2.15291e-11	1.28581e-09
ENSDARG00000042336	impdh1a	269.739	-3.1514	0.321448	-6.69284	2.18876e-11	1.30298e-09
ENSDARG00000043468	sytl3	15993.9	-2.7449	0.26077	-6.69134	2.21141e-11	1.31222e-09
ENSDARG00000092158	cbx3b	476.766	-2.88056	0.281081	-6.69045	2.22486e-11	1.31596e-09
ENSDARG00000077540	f2rl1.2	465.294	-2.93867	0.289802	-6.68964	2.23722e-11	1.31903e-09
ENSDARG00000061549	foxo1b	1986.92	-3.29955	0.344279	-6.67932	2.40057e-11	1.41081e-09
ENSDARG00000078650	KCNA4	608.396	-3.05699	0.308036	-6.67775	2.42634e-11	1.42142e-09
ENSDARG00000088087	KDM6B	26360.6	-2.51933	0.227908	-6.66644	2.62078e-11	1.53045e-09
ENSDARG00000062329	b4galt3	155.387	-3.25762	0.33876	-6.66438	2.65791e-11	1.54722e-09
ENSDARG00000103025	hmgcs1	2587.86	-2.9334	0.290336	-6.65919	2.75332e-11	1.59771e-09
ENSDARG00000051809	btr12	8455.54	-3.00256	0.300962	-6.65388	2.8547e-11	1.64615e-09
ENSDARG00000009040	si:ch73-141c7.1	890.564	-2.87796	0.28247	-6.64834	2.96414e-11	1.70392e-09
ENSDARG00000058946	CU856539.2	26321	-2.85215	0.278895	-6.64103	3.11498e-11	1.78505e-09
ENSDARG00000104324	si:ch211-182p11.1	1855.43	-2.87329	0.282123	-6.63997	3.13744e-11	1.79234e-09
ENSDARG00000004748	zgc:100868	1446.35	-3.62695	0.396094	-6.63214	3.30861e-11	1.87845e-09
ENSDARG00000093304	si:dkey-221j11.3	1036.31	-2.90512	0.287412	-6.62854	3.3903e-11	1.91891e-09
ENSDARG00000090625	OTTDARG00000037490	2502.65	-2.70615	0.257525	-6.62518	3.46816e-11	1.95696e-09
ENSDARG00000010276	ptgs2b	4039.36	-3.04855	0.309249	-6.62425	3.49004e-11	1.96328e-09
ENSDARG00000004930	lmo7a	41149.2	-2.57753	0.238192	-6.62295	3.52108e-11	1.9747e-09
ENSDARG00000011824	pbxip1b	788.966	-2.64957	0.249102	-6.62207	3.54204e-11	1.98042e-09
ENSDARG00000087093	si:ch211-157c3.4	19328.4	-2.96878	0.297495	-6.61787	3.64412e-11	2.03132e-09
ENSDARG00000061357	CHST6	1295.67	-2.73264	0.261929	-6.61491	3.7178e-11	2.06613e-09
ENSDARG00000094570	si:ch211-226h7.2	1105.04	-3.63349	0.399266	-6.59583	4.22886e-11	2.34307e-09
ENSDARG00000101164	NANS	1016.58	-2.69138	0.256499	-6.59408	4.27892e-11	2.36369e-09
ENSDARG00000053569	sox3	12718.1	-2.85081	0.280985	-6.58686	4.49226e-11	2.47411e-09
ENSDARG00000093532	si:dkey-230i18.2	124.933	-3.36476	0.359682	-6.57457	4.87941e-11	2.66341e-09
ENSDARG00000098377	tnfrsf11b	15783.3	-3.38693	0.363172	-6.57244	4.94968e-11	2.69377e-09
ENSDARG00000096310	OTTDARG00000037605	4735.38	-2.46706	0.223288	-6.57026	5.02267e-11	2.72543e-09
ENSDARG00000071518	krt222	2002.09	-2.75236	0.267331	-6.55502	5.56341e-11	2.98364e-09
ENSDARG00000069476	spint2	18160	-2.76554	0.269663	-6.54721	5.86234e-11	3.13482e-09
ENSDARG00000093936	si:dkeyp-1h4.6	1818.31	-2.92173	0.293765	-6.5417	6.08219e-11	3.23358e-09
ENSDARG00000060093	dapk1	2424.87	-2.75328	0.268488	-6.53022	6.56742e-11	3.47148e-09
ENSDARG00000089961	protein_coding	2751.73	-2.90802	0.293088	-6.51008	7.51094e-11	3.93629e-09
ENSDARG00000042829	si:dkey-30j22.1	659.344	-2.82998	0.281428	-6.50247	7.90123e-11	4.12907e-09
ENSDARG00000013711	PLIN3	53356.2	-2.71177	0.263316	-6.50083	7.98761e-11	4.16238e-09
ENSDARG00000034503	per2	25558.9	-2.80853	0.278776	-6.48741	8.73246e-11	4.51218e-09
ENSDARG00000068374	si:ch211-132b12.7	1753.79	-2.51567	0.23388	-6.48055	9.13918e-11	4.70911e-09
ENSDARG00000043281	stap2b	224.851	-3.30309	0.355495	-6.47854	9.26129e-11	4.7587e-09
ENSDARG00000079705	si:ch211-152p11.4	1979.31	-2.68907	0.260742	-6.47793	9.29865e-11	4.76459e-09
ENSDARG00000026655	tspo	784.121	-2.64387	0.253928	-6.47378	9.55832e-11	4.88404e-09
ENSDARG00000069463	alox12	274.614	-2.92351	0.297355	-6.46872	9.88362e-11	5.03627e-09
ENSDARG00000052470	igfbp2a	136.409	-3.64044	0.408318	-6.46663	1.00214e-10	5.09238e-09
ENSDARG00000063451	ccdc13	1282.77	-2.96773	0.304322	-6.46595	1.00665e-10	5.10121e-09
ENSDARG00000021611	im:7152756	567.94	-2.77234	0.274356	-6.45998	1.04714e-10	5.2918e-09
ENSDARG00000070839	evi5b	2970.65	-2.58584	0.245884	-6.44954	1.12191e-10	5.65411e-09
ENSDARG00000032820	rxfp2a	407.05	-2.84234	0.286086	-6.4398	1.19629e-10	5.9961e-09
ENSDARG00000038639	elovl6l	3849.61	-2.89149	0.294014	-6.43332	1.24845e-10	6.24055e-09
ENSDARG00000010673	trim16	15016.5	-2.66296	0.259348	-6.41207	1.43559e-10	7.10871e-09
ENSDARG00000044655	st14b	5289.97	-2.49537	0.233219	-6.41186	1.43759e-10	7.10871e-09
ENSDARG00000017799	tgm1	10199	-2.6132	0.252263	-6.39492	1.60626e-10	7.90032e-09
ENSDARG00000041951	selo	2102.89	-2.59173	0.248961	-6.39348	1.62156e-10	7.95431e-09
ENSDARG00000031044	lipg	1536.15	-2.67447	0.261961	-6.39208	1.63649e-10	8.00617e-09
ENSDARG00000078072	si:ch211-232i5.1	1412.77	-2.90745	0.298557	-6.3889	1.67086e-10	8.15263e-09
ENSDARG00000097539	si:ch211-39f2.3	631.792	-3.1733	0.3403	-6.38641	1.69824e-10	8.26432e-09
ENSDARG00000076230	atp10b	1674.51	-2.76804	0.277147	-6.37943	1.77744e-10	8.6269e-09
ENSDARG00000089049	protein_coding	768.431	-2.82125	0.285578	-6.37741	1.80107e-10	8.71858e-09
ENSDARG00000071250	tmem79a	2303.95	-2.90788	0.299439	-6.37152	1.87167e-10	8.98938e-09
ENSDARG00000061736	ank3a	628.376	-2.72406	0.270624	-6.37067	1.88208e-10	9.01585e-09
ENSDARG00000028731	stat4	530.394	-3.01646	0.31749	-6.35126	2.13562e-10	1.01511e-08
ENSDARG00000070504	trpc5a	40.6244	-5.53918	0.715028	-6.34825	2.17776e-10	1.03247e-08
ENSDARG00000100766	ube2q1	3091.79	-2.59209	0.25092	-6.34502	2.22402e-10	1.049e-08
ENSDARG00000097700	si:dkey-23k10.2	96.2919	-3.56795	0.404828	-6.34332	2.24867e-10	1.05791e-08
ENSDARG00000104207	pcyt1bb	78.6928	-3.84703	0.449148	-6.33874	2.31647e-10	1.08703e-08
ENSDARG00000088337	wu:fc34e06	10922.6	-3.06981	0.326589	-6.33767	2.33265e-10	1.09183e-08
ENSDARG00000012860	tmprss4b	2715.52	-2.89503	0.299336	-6.33077	2.43943e-10	1.13892e-08
ENSDARG00000022424	slc26a5	789.155	-2.94591	0.307508	-6.32799	2.48375e-10	1.15667e-08
ENSDARG00000093584	zgc:193505	37110.4	-2.85145	0.29269	-6.32565	2.5217e-10	1.17138e-08
ENSDARG00000068951	si:ch211-219a15.4	42.2226	-6.40865	0.855442	-6.32264	2.57137e-10	1.18845e-08
ENSDARG00000096454	ap1m2	13669.5	-2.79585	0.284769	-6.30636	2.85674e-10	1.31704e-08
ENSDARG00000088124	adrb2a	1049.37	-2.68748	0.267691	-6.30383	2.90382e-10	1.3354e-08
ENSDARG00000088137	ADGRG2	732.989	-2.79881	0.285837	-6.29314	3.11102e-10	1.42177e-08
ENSDARG00000089536	erbb4b	424.748	-2.65626	0.263192	-6.29295	3.11483e-10	1.42177e-08
ENSDARG00000090401	protein_coding	7455.23	-2.86538	0.296657	-6.28799	3.21611e-10	1.46436e-08
ENSDARG00000044073	fuca2	13393.9	-2.47266	0.234317	-6.2849	3.28066e-10	1.4864e-08
ENSDARG00000094104	si:ch211-213i16.3	787.201	-2.8037	0.287772	-6.26783	3.66117e-10	1.64663e-08
ENSDARG00000074183	DGKK	1810.08	-2.4377	0.229829	-6.2555	3.9625e-10	1.77348e-08
ENSDARG00000019307	dusp5	30141.8	-2.5269	0.244861	-6.23578	4.49526e-10	1.99735e-08
ENSDARG00000103889	mettl17	778.453	-2.67966	0.269379	-6.23528	4.50977e-10	1.99897e-08
ENSDARG00000056909	protein_coding	120.112	-3.44809	0.392764	-6.23297	4.57665e-10	2.02374e-08
ENSDARG00000005104	limk2	6478.14	-2.39045	0.223539	-6.22019	4.96567e-10	2.18525e-08
ENSDARG00000004094	acsbg2	11075.5	-2.60945	0.258802	-6.21884	5.00832e-10	2.19876e-08
ENSDARG00000012140	ccnl1b	12467.4	-2.61865	0.260485	-6.21397	5.16617e-10	2.26266e-08
ENSDARG00000035028	lpcat4	12099.2	-2.63781	0.263836	-6.20769	5.37685e-10	2.34377e-08
ENSDARG00000055078	chac2	2610.41	-3.13273	0.343544	-6.20803	5.36515e-10	2.34377e-08
ENSDARG00000092671	PARD3B	1556.11	-2.52558	0.246108	-6.19884	5.68792e-10	2.47214e-08
ENSDARG00000094719	si:dkeyp-1h4.9	27523.4	-2.42505	0.229901	-6.19856	5.69822e-10	2.47214e-08
ENSDARG00000045067	kcnk1a	627.385	-2.67798	0.270823	-6.19584	5.79737e-10	2.50924e-08
ENSDARG00000039243	zgc:152791	22391.5	-2.38531	0.2236	-6.19547	5.81124e-10	2.50934e-08
ENSDARG00000040534	epcam	23576.8	-2.57668	0.254809	-6.18772	6.10404e-10	2.6296e-08
ENSDARG00000063031	rad54l2	9658.35	-2.56905	0.253691	-6.1849	6.21411e-10	2.67076e-08
ENSDARG00000102579	si:ch211-134o20.2	3367.13	-2.57616	0.255386	-6.17168	6.75681e-10	2.88379e-08
ENSDARG00000096242	si:ch211-76l23.4	5859.88	-2.97691	0.320625	-6.1658	7.01273e-10	2.98609e-08
ENSDARG00000102146	si:ch211-69b7.6	8247.9	-3.26195	0.36724	-6.15932	7.30566e-10	3.10364e-08
ENSDARG00000070401	MAL	6936.86	-2.78949	0.290601	-6.15791	7.37111e-10	3.12423e-08
ENSDARG00000012981	osbpl7	12385.1	-2.60468	0.260742	-6.15428	7.54206e-10	3.17474e-08
ENSDARG00000016132	keap1a	3866.9	-2.57298	0.255839	-6.14832	7.83056e-10	3.28866e-08
ENSDARG00000017624	krt4	437121	-2.65552	0.269367	-6.14596	7.94832e-10	3.33051e-08
ENSDARG00000055751	fosb	43480.9	-2.61003	0.26218	-6.14093	8.20399e-10	3.42983e-08
ENSDARG00000004034	arhgdig	5749.11	-2.43332	0.233434	-6.14015	8.24459e-10	3.43899e-08
ENSDARG00000043581	gadd45aa	4810.87	-2.73677	0.28331	-6.13028	8.77252e-10	3.62631e-08
ENSDARG00000040513	zgc:92313	10450.5	-2.61333	0.263281	-6.12779	8.91075e-10	3.66821e-08
ENSDARG00000043442	MAL	6573.55	-2.7984	0.293485	-6.12774	8.91377e-10	3.66821e-08
ENSDARG00000039499	soul2	2154.44	-2.82214	0.297613	-6.12249	9.21236e-10	3.7742e-08
ENSDARG00000101482	hk2	8761.4	-2.54573	0.252507	-6.12156	9.26655e-10	3.78796e-08
ENSDARG00000036897	SGMS2	2075.72	-2.79564	0.293826	-6.11125	9.88507e-10	4.03184e-08
ENSDARG00000035676	ptp4a2b	11450.1	-2.43396	0.235625	-6.08575	1.15946e-09	4.68751e-08
ENSDARG00000074120	usp2b	765.288	-3.0807	0.341892	-6.08583	1.15892e-09	4.68751e-08
ENSDARG00000076146	zgc:172075	330.846	-3.10553	0.346877	-6.06996	1.27942e-09	5.14988e-08
ENSDARG00000023026	pkp2	8316.23	-2.66458	0.274338	-6.06761	1.29828e-09	5.20301e-08
ENSDARG00000101986	irf6	10942.3	-2.69946	0.280444	-6.05991	1.36199e-09	5.44647e-08
ENSDARG00000016773	cishb	99.4694	-3.30995	0.381535	-6.05437	1.40964e-09	5.62481e-08
ENSDARG00000052626	si:ch211-226h7.7	672.805	-4.23816	0.534877	-6.05402	1.41277e-09	5.6251e-08
ENSDARG00000037805	lgals3bpa	2046.73	-2.71477	0.283269	-6.05348	1.41746e-09	5.63158e-08
ENSDARG00000074626	pidd1	888.486	-2.73586	0.286773	-6.05309	1.42097e-09	5.63334e-08
ENSDARG00000056836	si:ch211-125o16.4	5361.39	-2.77038	0.292862	-6.04512	1.49301e-09	5.89356e-08
ENSDARG00000069710	vwa10.2	195.941	-3.0491	0.339286	-6.03946	1.54635e-09	6.09102e-08
ENSDARG00000102335	ano1	6604.68	-2.51506	0.250944	-6.03746	1.56559e-09	6.15364e-08
ENSDARG00000074393	sh3yl1	1175.72	-2.6697	0.276972	-6.02841	1.65582e-09	6.46685e-08
ENSDARG00000062156	abi3bpa	39.0252	-5.93819	0.819358	-6.0269	1.67135e-09	6.51368e-08
ENSDARG00000051861	pkp3a	111118	-2.65312	0.274575	-6.02064	1.73734e-09	6.75373e-08
ENSDARG00000079324	ANO9	568.869	-2.84335	0.306187	-6.02036	1.74029e-09	6.75373e-08
ENSDARG00000104919	si:ch211-153b23.3	932.775	-3.168	0.360179	-6.01925	1.75232e-09	6.78611e-08
ENSDARG00000089903	cmasb	445.942	-2.83948	0.305698	-6.01732	1.77326e-09	6.85274e-08
ENSDARG00000068760	tnks1bp1	5381.86	-3.23075	0.371599	-6.00311	1.93568e-09	7.44914e-08
ENSDARG00000090814	si:dkey-18a10.3	219.504	-3.31872	0.386565	-5.99828	1.99422e-09	7.62656e-08
ENSDARG00000103485	card14	1435.66	-2.69006	0.281799	-5.99741	2.00494e-09	7.65165e-08
ENSDARG00000027017	ppp2r5a	166.899	-2.88725	0.314773	-5.99559	2.02749e-09	7.72166e-08
ENSDARG00000076945	dsg2.1	118413	-2.48094	0.247027	-5.99506	2.03414e-09	7.72399e-08
ENSDARG00000102458	hip1rb	2230.33	-2.5115	0.252132	-5.99487	2.0365e-09	7.72399e-08
ENSDARG00000060316	cish	2136.42	-2.52074	0.25416	-5.98341	2.18516e-09	8.23688e-08
ENSDARG00000068865	si:dkey-61p9.7	223.09	-3.12117	0.354501	-5.98354	2.18341e-09	8.23688e-08
ENSDARG00000009779	mcl1a	149263	-2.4453	0.241897	-5.97488	2.30255e-09	8.66163e-08
ENSDARG00000076361	B4GALNT2	284.425	-2.89969	0.318044	-5.97303	2.32889e-09	8.74286e-08
ENSDARG00000077130	bcl10	799.738	-2.71934	0.288354	-5.96259	2.48269e-09	9.30125e-08
ENSDARG00000057353	protein_coding	366.472	-2.68469	0.282567	-5.96207	2.49066e-09	9.31215e-08
ENSDARG00000002401	gale	7322	-2.49877	0.2514	-5.96169	2.49643e-09	9.31235e-08
ENSDARG00000069175	vps4b	3002.41	-2.34233	0.225254	-5.95919	2.53486e-09	9.41996e-08
ENSDARG00000037057	gcdha	1899.71	-2.55446	0.260878	-5.95856	2.54464e-09	9.43724e-08
ENSDARG00000025403	ftr83	17013.5	-2.92123	0.323084	-5.94652	2.73905e-09	1.0077e-07
ENSDARG00000004954	grna	5927.05	-2.55989	0.262375	-5.94528	2.75981e-09	1.01129e-07
ENSDARG00000104037	OTTDARG00000041114	186.429	-2.95818	0.329415	-5.94443	2.7742e-09	1.01454e-07
ENSDARG00000102643	chmp1a	11253.2	-2.64055	0.276229	-5.9391	2.86594e-09	1.04601e-07
ENSDARG00000091573	si:ch1073-90m23.1	128.868	-3.53956	0.427648	-5.93844	2.8775e-09	1.04815e-07
ENSDARG00000102381	protein_coding	478.936	-2.98583	0.334502	-5.93668	2.90852e-09	1.05736e-07
ENSDARG00000105104	si:dkey-223p19.1	3904.41	-2.84895	0.311494	-5.93574	2.92518e-09	1.06132e-07
ENSDARG00000063079	ago3b	5361.78	-2.57965	0.266347	-5.93081	3.01451e-09	1.09157e-07
ENSDARG00000036588	mhc1zba	10722.5	-2.76164	0.297462	-5.92221	3.17635e-09	1.14695e-07
ENSDARG00000060235	mst1ra	1722.91	-2.46254	0.246966	-5.92203	3.17992e-09	1.14695e-07
ENSDARG00000059035	porb	4615.31	-2.82832	0.308968	-5.91749	3.26884e-09	1.17672e-07
ENSDARG00000035198	gcnt4a	1158.73	-2.55147	0.262228	-5.91649	3.28889e-09	1.18162e-07
ENSDARG00000011157	arhgef18a	2470.06	-2.5331	0.259388	-5.91046	3.41159e-09	1.22332e-07
ENSDARG00000001414	mctp2a	677.619	-2.76604	0.298901	-5.90844	3.45371e-09	1.23601e-07
ENSDARG00000056773	zgc:163079	5074.81	-3.08003	0.352229	-5.90534	3.51917e-09	1.25699e-07
ENSDARG00000068194	klf9	1026.83	-2.78148	0.301949	-5.89994	3.63638e-09	1.29634e-07
ENSDARG00000094067	si:dkey-121n8.7	198.731	-2.90961	0.324469	-5.88535	3.9721e-09	1.40784e-07
ENSDARG00000031587	flvcr1	1623.73	-2.8441	0.313474	-5.88278	4.03441e-09	1.42717e-07
ENSDARG00000032079	acsl3a	1019.88	-2.38765	0.236228	-5.87423	4.24824e-09	1.49993e-07
ENSDARG00000078512	acaca	6245.46	-2.41822	0.241659	-5.8687	4.39228e-09	1.54782e-07
ENSDARG00000101337	zgc:103700	1651.87	-2.80575	0.308227	-5.85851	4.67034e-09	1.64266e-07
ENSDARG00000025269	pdcd6ip	22837	-2.41538	0.241687	-5.85627	4.73366e-09	1.66175e-07
ENSDARG00000098641	nbeal2	1141.73	-2.44366	0.246705	-5.85177	4.86355e-09	1.70085e-07
ENSDARG00000036281	CC2D1A	1109.16	-2.4259	0.243873	-5.84691	5.00778e-09	1.74797e-07
ENSDARG00000092745	ftr29	283.168	-2.79818	0.307614	-5.84556	5.04868e-09	1.75891e-07
ENSDARG00000020863	trim25l	526.791	-2.56962	0.268562	-5.84454	5.07961e-09	1.76301e-07
ENSDARG00000074752	hlfa	3190.47	-2.74261	0.298228	-5.84324	5.11966e-09	1.77356e-07
ENSDARG00000068148	arrdc1a	8610.84	-2.63687	0.280269	-5.84037	5.20856e-09	1.79759e-07
ENSDARG00000075919	ccser1	850.753	-2.42043	0.243506	-5.83323	5.4365e-09	1.86575e-07
ENSDARG00000034211	capn2l	9539.29	-2.38232	0.237371	-5.82346	5.76425e-09	1.97455e-07
ENSDARG00000053136	b2m	35629.8	-2.47676	0.254051	-5.81284	6.14204e-09	2.10005e-07
ENSDARG00000000796	nr4a1	6527.64	-2.35153	0.232545	-5.81193	6.17583e-09	2.10378e-07
ENSDARG00000030896	foxq1a	4799.43	-2.43796	0.247464	-5.81076	6.21883e-09	2.11452e-07
ENSDARG00000101719	pargl	1656.9	-2.34659	0.231754	-5.81044	6.23103e-09	2.11476e-07
ENSDARG00000101913	mpzl3	1860.82	-2.5246	0.262475	-5.80856	6.30138e-09	2.13469e-07
ENSDARG00000102123	phtf2	4713.81	-2.38447	0.23838	-5.80783	6.32878e-09	2.14004e-07
ENSDARG00000039677	dsc2l	64828.5	-2.54052	0.265321	-5.80625	6.38879e-09	2.15242e-07
ENSDARG00000086445	adgrf7	163.998	-3.30767	0.398217	-5.79502	6.8313e-09	2.28892e-07
ENSDARG00000086808	ddhd1a	952.991	-2.3603	0.234794	-5.79358	6.89017e-09	2.30445e-07
ENSDARG00000075017	polr2m	8253.87	-2.6023	0.276596	-5.79295	6.91625e-09	2.30897e-07
ENSDARG00000010940	BX957278.1	776.651	-2.70695	0.294918	-5.78788	7.12797e-09	2.37534e-07
ENSDARG00000078430	tiam1a	11439.1	-2.47674	0.25539	-5.78229	7.36924e-09	2.4513e-07
ENSDARG00000030750	gabrr3b	257.464	-2.88314	0.325722	-5.78143	7.40695e-09	2.4594e-07
ENSDARG00000054323	pparab	555.226	-2.66775	0.289018	-5.77039	7.9086e-09	2.61183e-07
ENSDARG00000051888	ist1	10039.4	-2.42738	0.24747	-5.7679	8.02671e-09	2.64135e-07
ENSDARG00000090690	nell2a	254.343	-3.46119	0.42674	-5.76743	8.04907e-09	2.64398e-07
ENSDARG00000093024	si:ch211-213a13.2	332.585	-2.70785	0.296226	-5.76534	8.14928e-09	2.67212e-07
ENSDARG00000079713	ccl27b	341.25	-3.37336	0.411791	-5.76349	8.23906e-09	2.69675e-07
ENSDARG00000086874	si:ch211-232i5.3	1587.25	-2.8195	0.315948	-5.75886	8.46863e-09	2.75717e-07
ENSDARG00000061242	tuft1a	11840	-2.53104	0.266074	-5.75418	8.70635e-09	2.82956e-07
ENSDARG00000058693	cast	44641	-2.48679	0.258504	-5.75151	8.84503e-09	2.86956e-07
ENSDARG00000029689	tkta	94.7509	-3.34529	0.408073	-5.74722	9.07241e-09	2.93299e-07
ENSDARG00000007323	chmp4bb	2821.26	-2.36016	0.236813	-5.7436	9.26867e-09	2.98791e-07
ENSDARG00000095615	si:dkeyp-86h10.3	877.036	-2.70342	0.296582	-5.74348	9.27479e-09	2.98791e-07
ENSDARG00000099973	ctage5	3432.16	-2.51316	0.263637	-5.73956	9.49203e-09	3.05255e-07
ENSDARG00000007709	adamts8a	721.565	-2.63522	0.285124	-5.73511	9.74488e-09	3.12295e-07
ENSDARG00000014386	galnt6	6657.82	-2.54367	0.269295	-5.73226	9.90994e-09	3.17032e-07
ENSDARG00000018399	rps6kb1a	2471.75	-2.40652	0.245531	-5.7285	1.01323e-08	3.23582e-07
ENSDARG00000070950	STYK1	2874.24	-2.66301	0.290352	-5.72756	1.01886e-08	3.24818e-07
ENSDARG00000054060	pof1b	12557.5	-2.41762	0.24768	-5.7236	1.04289e-08	3.31903e-07
ENSDARG00000003313	OTTDARG00000039126	6225.42	-2.45255	0.25388	-5.7214	1.05647e-08	3.35248e-07
ENSDARG00000087993	bada	1811.14	-2.56645	0.273792	-5.72131	1.05705e-08	3.35248e-07
ENSDARG00000043492	irf1a	321.894	-2.69306	0.296129	-5.71729	1.08237e-08	3.4269e-07
ENSDARG00000097029	si:ch211-176g13.6	123.975	-3.24012	0.391968	-5.71505	1.0967e-08	3.46628e-07
ENSDARG00000099962	PHLPP2	603.522	-2.61262	0.282398	-5.71046	1.12674e-08	3.54905e-07
ENSDARG00000014047	cldn7b	14531.9	-2.61279	0.282628	-5.7064	1.15391e-08	3.6284e-07
ENSDARG00000070132	aste1	3702.35	-2.86093	0.326303	-5.70307	1.17669e-08	3.69371e-07
ENSDARG00000099984	CABZ01023255.1	118.384	-3.04581	0.35889	-5.70038	1.19539e-08	3.74603e-07
ENSDARG00000059349	CABZ01090374.1	6044.99	-2.6532	0.290338	-5.69407	1.24046e-08	3.87407e-07
ENSDARG00000045074	arl4d	2256.43	-2.34621	0.236461	-5.69318	1.24693e-08	3.88766e-07
ENSDARG00000013685	vsig8b	7954.73	-2.44566	0.254145	-5.68833	1.28286e-08	3.97945e-07
ENSDARG00000023217	crema	4231.64	-2.5564	0.273602	-5.68853	1.28138e-08	3.97945e-07
ENSDARG00000052515	calcoco2	1710.91	-2.35276	0.238416	-5.67394	1.3955e-08	4.32158e-07
ENSDARG00000086881	protein_coding	54651	-2.60609	0.283112	-5.67297	1.40339e-08	4.33872e-07
ENSDARG00000093488	si:dkey-98b14.1	172.113	-3.12834	0.375284	-5.67128	1.41734e-08	4.37321e-07
ENSDARG00000054814	PTP4A3	3540.72	-2.37226	0.242212	-5.66555	1.46555e-08	4.50815e-07
ENSDARG00000009505	prelid3b	53831.4	-2.39586	0.24658	-5.66087	1.50605e-08	4.6096e-07
ENSDARG00000071341	abch1	103.588	-3.13571	0.377367	-5.65951	1.51809e-08	4.63874e-07
ENSDARG00000018757	klf18	6980.83	-2.36747	0.24193	-5.65234	1.58281e-08	4.82048e-07
ENSDARG00000017010	scamp2l	1013.4	-2.55653	0.275484	-5.65016	1.60301e-08	4.87395e-07
ENSDARG00000063438	srebf2	25094.9	-2.8165	0.322157	-5.63855	1.71487e-08	5.20544e-07
ENSDARG00000037398	zgc:113229	678.692	-2.78981	0.317457	-5.63795	1.72085e-08	5.20641e-07
ENSDARG00000101464	CABZ01088864.1	194.646	-2.73434	0.307611	-5.63808	1.71953e-08	5.20641e-07
ENSDARG00000068182	crb3b	779.889	-2.8945	0.336063	-5.63733	1.72704e-08	5.21655e-07
ENSDARG00000043658	cxadr	2080.89	-2.47285	0.261377	-5.63496	1.75098e-08	5.27156e-07
ENSDARG00000045947	OTTDARG00000040049	3639.54	-2.53669	0.272856	-5.6319	1.78238e-08	5.35733e-07
ENSDARG00000074749	abca12	3172.24	-2.59395	0.283096	-5.63041	1.79782e-08	5.37737e-07
ENSDARG00000089641	ppm1lb	115.669	-3.17376	0.386062	-5.6306	1.7958e-08	5.37737e-07
ENSDARG00000104200	si:ch211-285j16.4	2247.51	-2.55706	0.276741	-5.62641	1.83993e-08	5.49442e-07
ENSDARG00000104266	si:dkey-29m1.2	88.6589	-3.17456	0.386525	-5.62594	1.845e-08	5.50061e-07
ENSDARG00000010250	nqo1	967.157	-2.35357	0.240614	-5.6255	1.84973e-08	5.50578e-07
ENSDARG00000069433	tnk1	15853.6	-2.47319	0.26193	-5.62439	1.86163e-08	5.52333e-07
ENSDARG00000078615	USP53	4486.22	-2.27171	0.226104	-5.62446	1.86093e-08	5.52333e-07
ENSDARG00000094060	si:ch211-167e20.2	4337.49	-2.48764	0.264807	-5.61785	1.93349e-08	5.71808e-07
ENSDARG00000086877	mhc1zaa	1721.12	-2.78057	0.317003	-5.6169	1.94409e-08	5.73884e-07
ENSDARG00000101930	CU914622.2	711.029	-2.62536	0.289382	-5.61667	1.94675e-08	5.73884e-07
ENSDARG00000005972	ric8b	1759.85	-2.42142	0.25341	-5.60919	2.0328e-08	5.98293e-07
ENSDARG00000040258	si:ch73-340m8.2	138.998	-3.10205	0.374867	-5.60746	2.05323e-08	6.0334e-07
ENSDARG00000042387	zgc:77752	403.004	-2.7195	0.306697	-5.60653	2.06428e-08	6.0562e-07
ENSDARG00000104538	tmem184a	608.511	-2.59463	0.284748	-5.60013	2.14186e-08	6.26385e-07
ENSDARG00000013860	ptpmt1	489.559	-2.76372	0.315178	-5.59593	2.19444e-08	6.38713e-07
ENSDARG00000088145	atg4db	526.527	-2.59947	0.285815	-5.59615	2.19169e-08	6.38713e-07
ENSDARG00000077009	wdfy4	844.276	-2.39425	0.249655	-5.5847	2.34107e-08	6.79243e-07
ENSDARG00000036685	ccnt2a	3928.9	-2.37918	0.247004	-5.58364	2.3554e-08	6.82323e-07
ENSDARG00000023082	krt1-19d	76092	-2.27778	0.229038	-5.57889	2.42058e-08	7.00104e-07
ENSDARG00000004060	bhlhe40	16959.4	-2.84163	0.331147	-5.56137	2.67667e-08	7.70538e-07
ENSDARG00000070710	prss60.3	285.775	-2.91724	0.344824	-5.56006	2.6968e-08	7.75118e-07
ENSDARG00000062837	spata13	1728.41	-2.5347	0.276131	-5.55787	2.7308e-08	7.83666e-07
ENSDARG00000023989	pef1	6616.54	-2.34917	0.242962	-5.553	2.808e-08	8.02068e-07
ENSDARG00000036816	pou2f2a	381.463	-2.57324	0.283342	-5.55246	2.81676e-08	8.03323e-07
ENSDARG00000087345	CABZ01059415.2	64.0001	-3.53393	0.456518	-5.55056	2.84758e-08	8.09601e-07
ENSDARG00000078683	RNF14	574.327	-2.58977	0.286895	-5.5413	3.00233e-08	8.52283e-07
ENSDARG00000020699	slc9a8	838.451	-2.45478	0.263303	-5.52511	3.29282e-08	9.30437e-07
ENSDARG00000011809	mical1	904.558	-2.39828	0.253099	-5.52464	3.3017e-08	9.31515e-07
ENSDARG00000004702	irf2bp2a	14194.7	-2.84766	0.334676	-5.52074	3.3757e-08	9.5058e-07
ENSDARG00000007080	rhcgl1	974.919	-2.86015	0.33695	-5.52054	3.37961e-08	9.5058e-07
ENSDARG00000099448	sh3d21	6213.72	-2.39049	0.25243	-5.5084	3.62114e-08	1.01541e-06
ENSDARG00000092778	si:ch73-338o16.4	1103.83	-2.73995	0.316008	-5.50605	3.6698e-08	1.02593e-06
ENSDARG00000039490	pitpnaa	2801.43	-2.43955	0.261479	-5.50543	3.68272e-08	1.02798e-06
ENSDARG00000075963	mhc1uba	20757.3	-2.67033	0.303769	-5.4987	3.82597e-08	1.06635e-06
ENSDARG00000033251	osbpl3a	5043.44	-2.49886	0.272733	-5.49569	3.89196e-08	1.0831e-06
ENSDARG00000092584	si:ch1073-385f13.3	6248.45	-2.66448	0.302913	-5.4949	3.90941e-08	1.08631e-06
ENSDARG00000077982	elf3	14171.9	-2.89529	0.345046	-5.49287	3.95446e-08	1.09717e-06
ENSDARG00000071213	rgl3a	2742.08	-2.49784	0.272789	-5.49082	4.0007e-08	1.10666e-06
ENSDARG00000002336	dlc	237.265	-3.01125	0.366336	-5.49018	4.01519e-08	1.109e-06
ENSDARG00000102057	si:ch73-329n5.2	1134.87	-2.73177	0.315844	-5.48299	4.18194e-08	1.14988e-06
ENSDARG00000011545	arrb2b	2997.3	-2.26823	0.231368	-5.48144	4.2188e-08	1.15828e-06
ENSDARG00000076420	dkk2	90.3981	-3.39027	0.436108	-5.48092	4.23114e-08	1.15994e-06
ENSDARG00000038072	ptx4	12925	-2.98215	0.36195	-5.47631	4.34287e-08	1.18703e-06
ENSDARG00000101043	ppl	59358	-2.63403	0.298537	-5.47345	4.41346e-08	1.20453e-06
ENSDARG00000058991	protein_coding	270.869	-2.56602	0.286296	-5.46994	4.50192e-08	1.22686e-06
ENSDARG00000078280	nkx3-1	5593.63	-2.41062	0.258031	-5.46685	4.58097e-08	1.24655e-06
ENSDARG00000098736	si:dkey-201i2.4	157.899	-2.99123	0.364284	-5.46614	4.59953e-08	1.24975e-06
ENSDARG00000056921	ankk1	224.79	-2.68898	0.309035	-5.46535	4.61984e-08	1.25342e-06
ENSDARG00000017320	f11r.1	3759.95	-2.4411	0.264043	-5.45784	4.81972e-08	1.30573e-06
ENSDARG00000075181	crfb16	136.339	-3.20128	0.403509	-5.45534	4.8878e-08	1.32222e-06
ENSDARG00000055365	si:dkey-25e12.3	488.883	-2.63218	0.299232	-5.45455	4.90961e-08	1.32617e-06
ENSDARG00000022712	stat3	6092.39	-2.34148	0.246356	-5.44527	5.17268e-08	1.39314e-06
ENSDARG00000058023	si:dkey-11o15.7	327.105	-2.91815	0.35264	-5.43941	5.34581e-08	1.43766e-06
ENSDARG00000015495	klf3	1531.3	-2.71967	0.316376	-5.43552	5.46357e-08	1.46505e-06
ENSDARG00000101894	stk10	5885.71	-2.49157	0.274582	-5.43213	5.56854e-08	1.49102e-06
ENSDARG00000101869	magi3a	4298.68	-2.43043	0.263527	-5.428	5.69889e-08	1.52371e-06
ENSDARG00000095377	si:ch211-28e16.4	43.7691	-4.14233	0.579	-5.42717	5.72555e-08	1.52861e-06
ENSDARG00000005927	tbc1d17	3826.34	-2.45612	0.268517	-5.42284	5.86609e-08	1.5616e-06
ENSDARG00000070873	ccl25b	220.66	-2.99281	0.367759	-5.41878	6.00075e-08	1.59284e-06
ENSDARG00000059404	rab43	927.367	-2.5045	0.277819	-5.4154	6.11511e-08	1.61852e-06
ENSDARG00000018971	b3gnt5a	2291.77	-2.55243	0.286932	-5.41045	6.2866e-08	1.65439e-06
ENSDARG00000070581	ggact.1	441.142	-2.43959	0.266972	-5.39228	6.95691e-08	1.81264e-06
ENSDARG00000079105	mhc2dab	1664.75	-2.51367	0.280945	-5.3878	7.13252e-08	1.85577e-06
ENSDARG00000101675	zgc:123107	992.001	-2.29487	0.240416	-5.38596	7.20601e-08	1.87224e-06
ENSDARG00000016336	tmco6	244.536	-2.65809	0.308097	-5.38172	7.37786e-08	1.91418e-06
ENSDARG00000102555	si:dkey-33i11.9	1804.54	-2.70994	0.31794	-5.37818	7.5242e-08	1.9494e-06
ENSDARG00000021059	alas1	95187.3	-2.77609	0.330963	-5.36642	8.03134e-08	2.06914e-06
ENSDARG00000102076	zgc:158852	267.94	-3.05688	0.383275	-5.36658	8.02428e-08	2.06914e-06
ENSDARG00000024775	si:ch211-129c21.1	2713.74	-2.23627	0.230582	-5.36153	8.25198e-08	2.12004e-06
ENSDARG00000102887	abhd4	1213.74	-2.68698	0.314716	-5.36032	8.30757e-08	2.13046e-06
ENSDARG00000103459	EVPL	30388.8	-2.38793	0.259297	-5.35266	8.66722e-08	2.21435e-06
ENSDARG00000077424	rassf10a	2167.83	-2.30662	0.244421	-5.34578	9.00268e-08	2.29369e-06
ENSDARG00000101587	CABZ01023254.1	175.296	-2.74019	0.32593	-5.33915	9.33814e-08	2.37586e-06
ENSDARG00000038792	klf17	789.272	-2.34081	0.25152	-5.33081	9.77752e-08	2.48079e-06
ENSDARG00000070787	jupa	94797.8	-2.27504	0.239175	-5.33099	9.76775e-08	2.48079e-06
ENSDARG00000079004	protein_coding	1844.66	-2.49121	0.279783	-5.32987	9.82826e-08	2.48681e-06
ENSDARG00000021849	si:dkey-256h2.1	1184.33	-2.41503	0.265581	-5.32804	9.92792e-08	2.50857e-06
ENSDARG00000090156	pttg1ipa	544.94	-2.69548	0.319005	-5.31489	1.06719e-07	2.68918e-06
ENSDARG00000077836	ttc22	1496.25	-2.5227	0.287054	-5.30456	1.12946e-07	2.83831e-06
ENSDARG00000019808	evpla	7624.95	-2.54343	0.291077	-5.30248	1.14239e-07	2.86689e-06
ENSDARG00000102332	protein_coding	5181.81	-2.34161	0.253129	-5.30011	1.15732e-07	2.90039e-06
ENSDARG00000094748	si:dkey-14o18.7	553.815	-2.67644	0.316358	-5.2992	1.16311e-07	2.91095e-06
ENSDARG00000030598	nampta	2396.37	-2.34435	0.253784	-5.29722	1.17577e-07	2.93464e-06
ENSDARG00000024940	rnf144b	2534.98	-2.14644	0.216455	-5.29645	1.18073e-07	2.94303e-06
ENSDARG00000010572	slc25a25a	5892.07	-2.25804	0.237652	-5.29363	1.19911e-07	2.96474e-06
ENSDARG00000011618	slc26a2	285.507	-2.89037	0.357099	-5.29369	1.19875e-07	2.96474e-06
ENSDARG00000012972	cfl1l	8541.55	-2.30501	0.246472	-5.29476	1.19171e-07	2.96474e-06
ENSDARG00000031777	pparaa	291.239	-2.9264	0.363872	-5.29415	1.1957e-07	2.96474e-06
ENSDARG00000040628	zgc:110333	7781.87	-2.61884	0.305797	-5.29383	1.19784e-07	2.96474e-06
ENSDARG00000057303	galnt7	15038.8	-2.24593	0.235348	-5.29401	1.19661e-07	2.96474e-06
ENSDARG00000043548	atg4da	1092.21	-2.43684	0.27148	-5.29261	1.20583e-07	2.97734e-06
ENSDARG00000041433	si:dkey-7c18.24	25615.7	-2.55858	0.294598	-5.29052	1.2197e-07	3.00353e-06
ENSDARG00000089570	ccdc169	98.9935	-3.39505	0.452698	-5.29061	1.2191e-07	3.00353e-06
ENSDARG00000004160	reep3b	6326.5	-2.20999	0.229153	-5.28027	1.28992e-07	3.1722e-06
ENSDARG00000042055	fam129aa	5080.77	-2.44273	0.273585	-5.27343	1.33898e-07	3.28408e-06
ENSDARG00000036785	si:ch211-226m16.2	215.13	-2.73064	0.328199	-5.27313	1.34116e-07	3.28503e-06
ENSDARG00000095861	si:ch1073-441p17.1	5109.79	-5.01407	0.761629	-5.27038	1.36143e-07	3.33025e-06
ENSDARG00000056141	coq10b	1668.49	-2.21662	0.230866	-5.26983	1.36551e-07	3.3358e-06
ENSDARG00000042908	hsh2d	316.201	-2.51583	0.287952	-5.26417	1.40823e-07	3.43047e-06
ENSDARG00000068830	zgc:172139	975.528	-2.54348	0.293724	-5.25488	1.48123e-07	3.59462e-06
ENSDARG00000003193	rassf7b	6136.64	-2.47985	0.281899	-5.24958	1.52444e-07	3.6946e-06
ENSDARG00000101102	tprn	1345.26	-2.35357	0.257857	-5.24932	1.52659e-07	3.69494e-06
ENSDARG00000002298	ankrd22	216.1	-2.92199	0.36664	-5.24216	1.58703e-07	3.82114e-06
ENSDARG00000077245	si:dkey-225n22.4	2349.45	-2.70722	0.325691	-5.24184	1.58986e-07	3.82293e-06
ENSDARG00000075752	myo18aa	1817.07	-2.4761	0.281705	-5.23987	1.60686e-07	3.85878e-06
ENSDARG00000016536	npas2	1947.77	-2.27022	0.2427	-5.23369	1.66157e-07	3.98495e-06
ENSDARG00000079504	mfn2	4187.8	-2.36585	0.261215	-5.22885	1.70568e-07	4.08541e-06
ENSDARG00000101010	hpdl	627.428	-2.86969	0.358037	-5.22207	1.7693e-07	4.22679e-06
ENSDARG00000078772	NBR1	6549.36	-2.49932	0.287294	-5.21877	1.80111e-07	4.2972e-06
ENSDARG00000102082	nr3c2	182.674	-2.67926	0.321792	-5.21847	1.80405e-07	4.29863e-06
ENSDARG00000100582	si:ch211-195b11.3	1976.72	-2.74597	0.334657	-5.21719	1.81656e-07	4.32101e-06
ENSDARG00000038429	csrnp1b	4057.06	-2.25349	0.240697	-5.20775	1.91149e-07	4.51371e-06
ENSDARG00000094757	si:dkey-192i18.5	1519.38	-2.51141	0.290298	-5.20642	1.92521e-07	4.53448e-06
ENSDARG00000022841	ptk2ba	194.689	-2.79555	0.34553	-5.19651	2.03069e-07	4.7646e-06
ENSDARG00000012341	capn9	19602.7	-2.25902	0.242498	-5.19186	2.08209e-07	4.87277e-06
ENSDARG00000038052	si:ch211-149k23.9	73.8602	-3.09526	0.403596	-5.19148	2.08628e-07	4.87639e-06
ENSDARG00000088432	si:dkey-162h11.3	221.79	-2.65311	0.318523	-5.18992	2.10381e-07	4.91111e-06
ENSDARG00000073905	VWA5A	17552.7	-2.6071	0.309793	-5.18766	2.12948e-07	4.96474e-06
ENSDARG00000011371	zgc:64106	380.837	-3.19379	0.422944	-5.18695	2.13769e-07	4.97758e-06
ENSDARG00000104933	protein_coding	7726.76	-2.56693	0.302609	-5.17807	2.24196e-07	5.19407e-06
ENSDARG00000078102	PSD	809.135	-2.4753	0.285138	-5.17399	2.29152e-07	5.30221e-06
ENSDARG00000010477	p2rx3a	220.475	-2.9115	0.369743	-5.16981	2.34327e-07	5.41513e-06
ENSDARG00000093376	si:ch211-28e16.5	47.2381	-3.92484	0.565807	-5.16931	2.34955e-07	5.42282e-06
ENSDARG00000040284	si:dkey-79d12.5	3625.3	-2.33613	0.258497	-5.16883	2.3556e-07	5.42998e-06
ENSDARG00000088120	CABZ01084616.1	135.808	-2.80337	0.348944	-5.16808	2.36505e-07	5.44189e-06
ENSDARG00000098959	CABZ01113771.1	7437.77	-2.34421	0.260105	-5.16794	2.36691e-07	5.44189e-06
ENSDARG00000098689	ptpn23b	1186.65	-2.39398	0.269887	-5.16507	2.40353e-07	5.50597e-06
ENSDARG00000001953	pfkfb3	2302.04	-2.52473	0.295313	-5.16311	2.42884e-07	5.55012e-06
ENSDARG00000061985	rbm47	1430.35	-2.38467	0.268468	-5.15768	2.50029e-07	5.70631e-06
ENSDARG00000062788	irg1l	1397.16	-2.88465	0.365812	-5.15195	2.57795e-07	5.87626e-06
ENSDARG00000087921	plce1	2346.99	-2.24547	0.241859	-5.14957	2.61089e-07	5.94398e-06
ENSDARG00000057984	eps8l1	2092.77	-2.45561	0.282754	-5.14797	2.63314e-07	5.97983e-06
ENSDARG00000100275	protein_coding	12813.4	-2.34844	0.262163	-5.14351	2.69652e-07	6.10118e-06
ENSDARG00000031588	si:dkey-239b22.1	3578.02	-2.70615	0.331904	-5.14048	2.74038e-07	6.18519e-06
ENSDARG00000095200	si:ch211-197e7.1	385.52	-2.61273	0.313884	-5.138	2.77678e-07	6.25201e-06
ENSDARG00000057125	pld1b	1188.06	-2.20022	0.233847	-5.13248	2.85952e-07	6.42256e-06
ENSDARG00000079402	tapbp.1	2083.71	-2.25448	0.244608	-5.12855	2.91977e-07	6.54991e-06
ENSDARG00000036943	golph3l	3846.67	-2.27273	0.248248	-5.12687	2.94596e-07	6.60061e-06
ENSDARG00000034262	pld2	1045.04	-2.37897	0.269425	-5.11821	3.08455e-07	6.88596e-06
ENSDARG00000104139	atp1a3b	2559.51	-2.45322	0.284042	-5.11623	3.11701e-07	6.94157e-06
ENSDARG00000020298	btg2	25338	-2.13234	0.221401	-5.11443	3.14697e-07	6.99136e-06
ENSDARG00000031745	si:busm1-266f07.2	13583.4	-2.62841	0.318483	-5.11301	3.17068e-07	7.03555e-06
ENSDARG00000105271	protein_coding	3491.25	-2.28329	0.251188	-5.10886	3.24107e-07	7.17442e-06
ENSDARG00000096988	cishb	60.0643	-3.30492	0.451233	-5.10805	3.255e-07	7.1966e-06
ENSDARG00000037706	gss	438.207	-2.51532	0.296727	-5.1068	3.27667e-07	7.23581e-06
ENSDARG00000096874	tmem176l.3b	1136.51	-2.35077	0.264998	-5.09727	3.44582e-07	7.59112e-06
ENSDARG00000060980	atp8b1	4006.54	-2.25778	0.246767	-5.09703	3.45028e-07	7.59185e-06
ENSDARG00000027807	fynrk	2378.22	-2.37259	0.269684	-5.08964	3.58746e-07	7.88426e-06
ENSDARG00000044776	clic3	2349.27	-2.36848	0.268889	-5.08938	3.59239e-07	7.88569e-06
ENSDARG00000000151	thraa	692.5	-2.39746	0.274692	-5.08737	3.63063e-07	7.96012e-06
ENSDARG00000059604	mtss1	3039.71	-2.18646	0.233424	-5.08285	3.7181e-07	8.14221e-06
ENSDARG00000062374	leng9	442.541	-2.33639	0.262972	-5.08189	3.73702e-07	8.17389e-06
ENSDARG00000026629	gmds	13474	-2.17467	0.231203	-5.08069	3.76073e-07	8.216e-06
ENSDARG00000030006	SLC6A7	3621.75	-2.43452	0.282396	-5.07983	3.77779e-07	8.23371e-06
ENSDARG00000071506	mgat5	2590.06	-2.21766	0.2397	-5.07994	3.77561e-07	8.23371e-06
ENSDARG00000102960	vps54	2385.15	-2.12357	0.221738	-5.06707	4.03978e-07	8.75286e-06
ENSDARG00000007418	chmp4c	2503.35	-2.712	0.338036	-5.06454	4.09392e-07	8.85972e-06
ENSDARG00000018283	cyba	1231.47	-2.29812	0.256343	-5.06401	4.10539e-07	8.8741e-06
ENSDARG00000103696	CABZ01064968.1	441.18	-2.39724	0.275933	-5.06369	4.11214e-07	8.87826e-06
ENSDARG00000099508	CABZ01049362.1	100.687	-2.95253	0.386017	-5.05815	4.23333e-07	9.10786e-06
ENSDARG00000088937	ADGRG2	2357.05	-2.31796	0.260656	-5.05631	4.27456e-07	9.18582e-06
ENSDARG00000061011	hlfb	683.58	-2.42161	0.28128	-5.05408	4.32475e-07	9.28281e-06
ENSDARG00000104635	si:busm1-194e12.12	3232.23	-2.71464	0.339481	-5.05078	4.40014e-07	9.43363e-06
ENSDARG00000070272	casp8l2	1761.7	-2.28497	0.254556	-5.04788	4.46751e-07	9.56692e-06
ENSDARG00000056892	mpp6a	997.504	-2.46953	0.29122	-5.04613	4.50843e-07	9.64332e-06
ENSDARG00000038938	ssfa2	3836.22	-2.30688	0.259055	-5.04482	4.53947e-07	9.69844e-06
ENSDARG00000090340	OTTDARG00000037561	293.839	-2.41834	0.281237	-5.0432	4.57799e-07	9.75807e-06
ENSDARG00000103193	protein_coding	465.233	-2.40128	0.278072	-5.03928	4.67295e-07	9.92598e-06
ENSDARG00000074149	itpr1b	2536.53	-2.26144	0.250945	-5.02676	4.98844e-07	1.05353e-05
ENSDARG00000080020	il13ra1	1267.88	-2.39024	0.276899	-5.02075	5.14704e-07	1.08368e-05
ENSDARG00000104631	RNF14	233.235	-2.54569	0.307865	-5.02068	5.14888e-07	1.08368e-05
ENSDARG00000101250	si:ch73-329n5.3	274.012	-2.85982	0.370463	-5.02025	5.16045e-07	1.08487e-05
ENSDARG00000070852	zgc:195077	65.8216	-3.38964	0.476807	-5.01175	5.39359e-07	1.13259e-05
ENSDARG00000096311	si:dkey-211g8.8	2619.35	-2.61744	0.323002	-5.00753	5.51324e-07	1.1564e-05
ENSDARG00000060315	rabgap1l2	2248.52	-2.478	0.295197	-5.00681	5.53383e-07	1.15807e-05
ENSDARG00000103044	ass1	2724.88	-2.2841	0.256467	-5.00689	5.53155e-07	1.15807e-05
ENSDARG00000055647	ftr82	8028.3	-2.43434	0.287012	-4.99747	5.80869e-07	1.21284e-05
ENSDARG00000042641	cyp51	2058.86	-2.50853	0.301996	-4.99519	5.87764e-07	1.22201e-05
ENSDARG00000076673	DSP	10537.6	-2.19566	0.239336	-4.99575	5.86068e-07	1.22201e-05
ENSDARG00000092455	si:ch211-246e12.3	2882.83	-2.32731	0.265717	-4.99521	5.87729e-07	1.22201e-05
ENSDARG00000102817	CU929449.2	109.56	-3.24873	0.451016	-4.98592	6.16665e-07	1.27743e-05
ENSDARG00000104090	zgc:153924	7946.81	-2.43248	0.287621	-4.98045	6.34367e-07	1.3082e-05
ENSDARG00000035136	sepw1	27265.3	-2.21246	0.243457	-4.9802	6.3518e-07	1.30841e-05
ENSDARG00000095592	si:dkey-11o15.5	91.1889	-3.02212	0.406176	-4.97843	6.41019e-07	1.31897e-05
ENSDARG00000062220	plekha7b	563.228	-2.62109	0.326645	-4.96285	6.94674e-07	1.41984e-05
ENSDARG00000098028	si:dkeyp-109h9.4	176.21	-2.51358	0.30497	-4.96304	6.93997e-07	1.41984e-05
ENSDARG00000089361	wu:fb59d01	235.763	-2.74526	0.352261	-4.95445	7.25337e-07	1.48086e-05
ENSDARG00000098315	cyp1a	52.1513	-4.13121	0.633114	-4.94572	7.58622e-07	1.5471e-05
ENSDARG00000099313	naga	5318.6	-2.49532	0.302845	-4.93758	7.90963e-07	1.61127e-05
ENSDARG00000058746	ubap1	3670.59	-2.30093	0.263491	-4.93728	7.92183e-07	1.61197e-05
ENSDARG00000102421	papl	239.65	-2.50389	0.304692	-4.93577	7.98367e-07	1.62276e-05
ENSDARG00000099235	hook2	1183.62	-2.34109	0.271769	-4.93468	8.02842e-07	1.63005e-05
ENSDARG00000069973	samd12	48.8432	-3.4779	0.50222	-4.9339	8.06029e-07	1.63472e-05
ENSDARG00000041098	barx2	596.493	-2.70375	0.345368	-4.93315	8.09139e-07	1.63922e-05
ENSDARG00000079456	si:ch211-149a19.3	322.497	-2.58983	0.32235	-4.93198	8.13987e-07	1.64723e-05
ENSDARG00000077396	tlcd2	1438.97	-2.29749	0.263228	-4.92913	8.25965e-07	1.66963e-05
ENSDARG00000079345	si:ch211-217k17.10	3750.09	-2.57988	0.320567	-4.9284	8.29056e-07	1.6722e-05
ENSDARG00000067958	sh3gl1a	2041.88	-2.36693	0.277458	-4.92661	8.367e-07	1.68577e-05
ENSDARG00000094088	si:ch211-229n2.7	137.558	-2.82296	0.370244	-4.92366	8.49398e-07	1.70948e-05
ENSDARG00000077407	si:dkey-184p18.2	307.338	-2.46409	0.297632	-4.91914	8.69269e-07	1.74756e-05
ENSDARG00000025974	magi3b	368.016	-2.31478	0.267444	-4.91611	8.82828e-07	1.77288e-05
ENSDARG00000102750	cdh1	12300.1	-2.20394	0.244936	-4.91533	8.86325e-07	1.77797e-05
ENSDARG00000092191	si:dkey-238c7.13	67634.4	-2.23172	0.250694	-4.91324	8.95839e-07	1.79509e-05
ENSDARG00000060627	HIP1R	4024.5	-2.59304	0.324702	-4.90616	9.28763e-07	1.85904e-05
ENSDARG00000021220	hmgcl	2434.66	-2.26498	0.258011	-4.90281	9.44736e-07	1.88896e-05
ENSDARG00000035719	arl5c	2059.18	-2.14415	0.233444	-4.90117	9.52691e-07	1.90073e-05
ENSDARG00000022309	dspa	143343	-2.22544	0.250067	-4.90045	9.56172e-07	1.90561e-05
ENSDARG00000016691	cd9b	17873	-2.47746	0.301626	-4.89832	9.66619e-07	1.92227e-05
ENSDARG00000053113	ly75	2187.2	-2.1816	0.241267	-4.89748	9.70741e-07	1.92838e-05
ENSDARG00000027611	sdpra	7695.02	-2.33563	0.272774	-4.89648	9.75699e-07	1.93276e-05
ENSDARG00000086452	DTHD1	72.5812	-3.22545	0.454497	-4.89651	9.75539e-07	1.93276e-05
ENSDARG00000099902	OTTDARG00000042581	1026.93	-2.19904	0.244953	-4.89499	9.83085e-07	1.94033e-05
ENSDARG00000093006	zgc:154040	423.891	-2.5936	0.325848	-4.89061	1.00523e-06	1.98191e-05
ENSDARG00000004763	hhla2a.2	525.663	-2.48015	0.303423	-4.87817	1.07076e-06	2.10885e-05
ENSDARG00000062263	arhgap17b	1730.73	-2.18425	0.242921	-4.87505	1.08781e-06	2.14013e-05
ENSDARG00000016200	trib3	12327.4	-2.26685	0.260537	-4.86248	1.15925e-06	2.27581e-05
ENSDARG00000063268	SLC35G1	460.795	-2.31564	0.270701	-4.86013	1.17307e-06	2.29804e-05
ENSDARG00000034753	tspan3a	877.022	-2.198	0.24659	-4.85827	1.18416e-06	2.3173e-05
ENSDARG00000056047	noxa1	322.625	-2.71648	0.353383	-4.85726	1.1902e-06	2.32639e-05
ENSDARG00000091801	serpinb14	10464.5	-2.33764	0.2754	-4.85707	1.19134e-06	2.32639e-05
ENSDARG00000079994	AKAP13	7179.77	-2.36412	0.281111	-4.85259	1.21858e-06	2.37205e-05
ENSDARG00000029356	mboat1	1567.8	-2.47506	0.303988	-4.85235	1.22007e-06	2.37243e-05
ENSDARG00000058229	acot11a	1192.43	-2.32882	0.274125	-4.84747	1.25043e-06	2.4289e-05
ENSDARG00000100185	elovl7b	66703.6	-2.27458	0.263161	-4.84335	1.2767e-06	2.4721e-05
ENSDARG00000002190	chmp2bb	2971.74	-2.20754	0.249332	-4.84311	1.27823e-06	2.47246e-05
ENSDARG00000031483	col9a1b	49.1004	-3.86039	0.59109	-4.83918	1.30374e-06	2.51915e-05
ENSDARG00000081220	dre-mir-34a	32.8347	-4.12212	0.645993	-4.83306	1.34451e-06	2.59248e-05
ENSDARG00000040387	mmd	1503.35	-2.19665	0.247857	-4.82799	1.37918e-06	2.65099e-05
ENSDARG00000074217	si:dkey-188i13.6	8247.94	-2.12516	0.233171	-4.82545	1.39685e-06	2.68215e-05
ENSDARG00000088140	hsd17b7	361.936	-2.50119	0.311164	-4.82442	1.40408e-06	2.69323e-05
ENSDARG00000043963	OTTDARG00000004160	2939.37	-2.77164	0.367316	-4.82321	1.41269e-06	2.70692e-05
ENSDARG00000052779	zgc:153932	78.545	-3.50901	0.521523	-4.81093	1.5023e-06	2.85779e-05
ENSDARG00000036830	krt91	988491	-2.08555	0.225714	-4.80939	1.51395e-06	2.87105e-05
ENSDARG00000093416	si:dkey-193b15.7	223.981	-2.56789	0.32599	-4.80961	1.51222e-06	2.87105e-05
ENSDARG00000024116	vamp8	730.844	-2.34496	0.27979	-4.80704	1.53185e-06	2.902e-05
ENSDARG00000063572	perp	84798.4	-2.29503	0.26948	-4.80568	1.54227e-06	2.91573e-05
ENSDARG00000038747	protein_coding	195.523	-2.5641	0.325991	-4.79797	1.6028e-06	3.02085e-05
ENSDARG00000100962	protein_coding	909.252	-2.2403	0.258693	-4.79448	1.63097e-06	3.06766e-05
ENSDARG00000103627	shroom3	403.193	-2.4518	0.302943	-4.79233	1.64858e-06	3.09762e-05
ENSDARG00000092947	cyt1	578612	-2.11231	0.23217	-4.7909	1.66033e-06	3.11651e-05
ENSDARG00000063390	pvrl2l	596.919	-2.3389	0.279531	-4.78981	1.66937e-06	3.13027e-05
ENSDARG00000041592	dcun1d2b	2117.76	-2.09734	0.229196	-4.78778	1.68638e-06	3.15825e-05
ENSDARG00000007737	zyg11	6845.64	-2.44093	0.301401	-4.78077	1.74626e-06	3.26447e-05
ENSDARG00000005799	smim14	924.64	-2.26017	0.263611	-4.78043	1.7492e-06	3.26665e-05
ENSDARG00000074772	ccl44	161.539	-2.85138	0.38737	-4.77936	1.75853e-06	3.28074e-05
ENSDARG00000095400	si:ch73-52f15.5	1129.53	-2.58922	0.332733	-4.77625	1.78592e-06	3.32846e-05
ENSDARG00000099923	OTTDARG00000041936	683.828	-2.48823	0.311878	-4.77185	1.8254e-06	3.39861e-05
ENSDARG00000003820	nr1d2a	4603.94	-2.2067	0.252972	-4.77008	1.84152e-06	3.42515e-05
ENSDARG00000073718	OTTDARG00000037457	447.736	-2.56197	0.327696	-4.76654	1.87417e-06	3.47885e-05
ENSDARG00000055043	depdc7	415.409	-2.36194	0.28604	-4.76138	1.92277e-06	3.55471e-05
ENSDARG00000031161	nr1d4a	92.8928	-2.80986	0.381235	-4.74736	2.0609e-06	3.79686e-05
ENSDARG00000099002	creb5a	1878.67	-2.54155	0.324726	-4.74725	2.06201e-06	3.79686e-05
ENSDARG00000100280	znfx1	6554.23	-2.22625	0.258413	-4.74533	2.08169e-06	3.82543e-05
ENSDARG00000017687	dnajc5gb	649.952	-2.15145	0.243257	-4.73345	2.20736e-06	4.04426e-05
ENSDARG00000052928	arf6b	5606.12	-2.11375	0.235473	-4.72984	2.24692e-06	4.10856e-05
ENSDARG00000076439	ppp4cb	7494.53	-2.12837	0.238589	-4.72933	2.25264e-06	4.11492e-05
ENSDARG00000016623	si:ch211-195b13.1	641.264	-2.45757	0.308236	-4.72874	2.25923e-06	4.12286e-05
ENSDARG00000004745	lmbr1l	219.262	-2.40161	0.296449	-4.72798	2.26759e-06	4.13172e-05
ENSDARG00000103952	CABZ01054392.2	122.354	-2.94938	0.412315	-4.7279	2.26857e-06	4.13172e-05
ENSDARG00000099384	si:dkey-238k10.1	151.908	-2.53798	0.325552	-4.72423	2.30987e-06	4.19862e-05
ENSDARG00000020204	nf2a	242.348	-2.58079	0.334712	-4.72283	2.32583e-06	4.21929e-05
ENSDARG00000057426	oard1	263.77	-2.43842	0.305177	-4.71339	2.43629e-06	4.41533e-05
ENSDARG00000105415	si:ch211-163c2.3	154.871	-3.04485	0.433934	-4.71236	2.44869e-06	4.42908e-05
ENSDARG00000061566	slc7a3b	1973.61	-2.46846	0.311793	-4.70972	2.4806e-06	4.46534e-05
ENSDARG00000074561	SLC47A1	247.211	-2.33379	0.283256	-4.70877	2.4922e-06	4.47696e-05
ENSDARG00000099838	CABZ01113374.1	32.4262	-4.23919	0.687903	-4.70879	2.49193e-06	4.47696e-05
ENSDARG00000074212	SLC5A10	1739.7	-2.28563	0.273417	-4.70208	2.5752e-06	4.62154e-05
ENSDARG00000008170	dbnla	5020.48	-2.17494	0.250048	-4.69886	2.61618e-06	4.68138e-05
ENSDARG00000097123	si:ch73-70c5.2	325.556	-2.63691	0.348361	-4.6989	2.61565e-06	4.68138e-05
ENSDARG00000045768	cry1aa	2538.49	-2.10113	0.234445	-4.69677	2.64312e-06	4.72499e-05
ENSDARG00000068214	ccni	23421.4	-2.22135	0.260144	-4.6949	2.66738e-06	4.7545e-05
ENSDARG00000062550	rc3h1a	3517.06	-2.1548	0.24628	-4.68897	2.7458e-06	4.87068e-05
ENSDARG00000017947	ptk6a	1199.48	-2.35368	0.288711	-4.68869	2.74959e-06	4.87271e-05
ENSDARG00000089156	egr3	3857.29	-2.28256	0.273637	-4.6871	2.771e-06	4.9012e-05
ENSDARG00000007867	dazap2	7690.39	-2.34372	0.28673	-4.68636	2.78104e-06	4.90952e-05
ENSDARG00000089885	slc16a12b	856.209	-2.51983	0.324307	-4.68639	2.78065e-06	4.90952e-05
ENSDARG00000015922	zgc:153952	5127.44	-2.22089	0.260675	-4.68357	2.81922e-06	4.96738e-05
ENSDARG00000097556	cyp8b2	972.566	-2.75207	0.374079	-4.68369	2.81761e-06	4.96738e-05
ENSDARG00000059008	CU694226.2	959.897	-2.75581	0.375032	-4.68176	2.84419e-06	5.00181e-05
ENSDARG00000043799	protein_coding	364.096	-2.60734	0.343524	-4.67898	2.88303e-06	5.06044e-05
ENSDARG00000002634	b4galt1	167.046	-2.57789	0.337331	-4.67757	2.90293e-06	5.09051e-05
ENSDARG00000086103	slc37a1	776.77	-2.33049	0.284978	-4.66874	3.03049e-06	5.29401e-05
ENSDARG00000100969	tmprss13a	554.459	-2.69774	0.363862	-4.66589	3.07289e-06	5.36298e-05
ENSDARG00000052638	fam210b	786.736	-2.44601	0.310632	-4.65506	3.23894e-06	5.64208e-05
ENSDARG00000013892	sorl1	4043.44	-2.06412	0.228883	-4.64921	3.33207e-06	5.7824e-05
ENSDARG00000002216	tbx3a	1435.16	-2.49254	0.321233	-4.64629	3.37953e-06	5.85923e-05
ENSDARG00000093214	si:ch211-284e13.9	418.408	-2.3472	0.29	-4.64553	3.39205e-06	5.8754e-05
ENSDARG00000015355	fosl1a	35652.2	-2.2792	0.275379	-4.64524	3.39675e-06	5.87801e-05
ENSDARG00000039225	vps13a	8140.41	-2.20049	0.258578	-4.64266	3.4396e-06	5.94097e-05
ENSDARG00000032650	FUK	2547.82	-2.29584	0.279159	-4.64194	3.45147e-06	5.95588e-05
ENSDARG00000099476	zgc:174863	694.426	-2.45969	0.314491	-4.64145	3.45967e-06	5.96444e-05
ENSDARG00000095556	si:dkey-238c7.12	239660	-2.24539	0.268871	-4.63195	3.62243e-06	6.22754e-05
ENSDARG00000104290	ripk2	757.19	-2.16579	0.251779	-4.6302	3.6531e-06	6.2744e-05
ENSDARG00000043002	vmo1a	46.8277	-3.83065	0.612056	-4.62482	3.74919e-06	6.42743e-05
ENSDARG00000056178	dpt	571.99	-2.34503	0.290905	-4.62361	3.77112e-06	6.453e-05
ENSDARG00000087352	DNAH2	124.741	-2.58831	0.34354	-4.62337	3.77558e-06	6.45462e-05
ENSDARG00000070651	prkcdb	8775.48	-2.21429	0.262723	-4.62193	3.80193e-06	6.49364e-05
ENSDARG00000010519	per3	4361.58	-2.20247	0.260614	-4.61398	3.95037e-06	6.72843e-05
ENSDARG00000100947	mafk	1088.98	-2.56894	0.340064	-4.61367	3.95618e-06	6.73209e-05
ENSDARG00000061710	map3k8	276.041	-2.58205	0.34302	-4.61211	3.98598e-06	6.77653e-05
ENSDARG00000029215	ube2z	3488.69	-2.20131	0.260591	-4.60994	4.02782e-06	6.82873e-05
ENSDARG00000090882	si:rp71-36a1.5	483.045	-2.41108	0.306176	-4.60872	4.05157e-06	6.85636e-05
ENSDARG00000037528	OTTDARG00000026800	2184.86	-2.46633	0.318313	-4.60657	4.09375e-06	6.91501e-05
ENSDARG00000069244	si:ch211-244b2.2	195.93	-2.38971	0.301765	-4.60527	4.11929e-06	6.95178e-05
ENSDARG00000103699	ptpn13	17059.1	-1.9866	0.214347	-4.60282	4.16814e-06	7.02777e-05
ENSDARG00000020655	INSM2	111.748	-2.69681	0.369284	-4.59487	4.33017e-06	7.28761e-05
ENSDARG00000078349	BX324215.3	135.394	-2.94096	0.422454	-4.59447	4.33846e-06	7.29488e-05
ENSDARG00000100096	CU855936.1	2796.12	-2.52999	0.333046	-4.59392	4.34995e-06	7.30086e-05
ENSDARG00000014556	serpinb1l3	10253.7	-2.34431	0.292821	-4.59091	4.41328e-06	7.39365e-05
ENSDARG00000042840	eml1	625.418	-2.27932	0.278825	-4.58827	4.46929e-06	7.48067e-05
ENSDARG00000096940	OTTDARG00000039298	335.684	-2.58331	0.345107	-4.5879	4.47726e-06	7.48721e-05
ENSDARG00000039959	gdnfa	260.996	-2.64933	0.359591	-4.58668	4.50358e-06	7.51073e-05
ENSDARG00000056477	ccdc125	447.089	-2.31713	0.287158	-4.58679	4.50106e-06	7.51073e-05
ENSDARG00000075108	tmco3	6105.71	-2.23362	0.269381	-4.57946	4.6617e-06	7.76037e-05
ENSDARG00000089936	sepw2b	1761.17	-2.35328	0.295533	-4.57912	4.66941e-06	7.76617e-05
ENSDARG00000037873	cyp3c3	163.274	-3.41761	0.528509	-4.5744	4.77587e-06	7.9289e-05
ENSDARG00000077383	anxa11a	19846.6	-2.33172	0.291355	-4.57079	4.85887e-06	8.05216e-05
ENSDARG00000102180	shroom3	410.264	-2.37331	0.300504	-4.57003	4.8765e-06	8.0741e-05
ENSDARG00000052680	si:dkey-182g1.2	429.253	-2.41869	0.310482	-4.5693	4.89359e-06	8.09511e-05
ENSDARG00000041378	sh2d4a	1189.08	-2.27121	0.278226	-4.569	4.90061e-06	8.09944e-05
ENSDARG00000024815	ogfrl2	3576.65	-2.74672	0.382413	-4.56763	4.9326e-06	8.14499e-05
ENSDARG00000099319	CU651657.1	125.409	-2.71253	0.374986	-4.56693	4.94909e-06	8.16444e-05
ENSDARG00000103199	si:dkey-247k7.2	6516	-2.25578	0.274982	-4.56676	4.95325e-06	8.16444e-05
ENSDARG00000008370	csnk1da	11042.6	-2.096	0.240134	-4.56412	5.0159e-06	8.2603e-05
ENSDARG00000037455	ugt8	614.007	-2.18348	0.259982	-4.55216	5.30986e-06	8.71071e-05
ENSDARG00000043182	hhla2a.1	2608.65	-2.19001	0.261425	-4.55203	5.31309e-06	8.71071e-05
ENSDARG00000014646	aoc2	468.129	-2.50615	0.330895	-4.55174	5.32048e-06	8.71507e-05
ENSDARG00000034076	lrp11	65.3676	-2.94089	0.426493	-4.55081	5.34409e-06	8.74595e-05
ENSDARG00000040985	itgbl1	604.12	-2.24603	0.273818	-4.55059	5.3496e-06	8.74719e-05
ENSDARG00000104467	bglapl	6139.37	-4.08248	0.678525	-4.54292	5.548e-06	9.0555e-05
ENSDARG00000020224	ERGIC2	81.5403	-3.02028	0.445517	-4.53469	5.76878e-06	9.38698e-05
ENSDARG00000039684	sirt5	647.563	-2.24434	0.27441	-4.53459	5.7715e-06	9.38698e-05
ENSDARG00000069377	si:dkey-242g16.2	738.032	-2.26557	0.279579	-4.5267	5.99117e-06	9.70991e-05
ENSDARG00000090472	ttll10	87.2179	-3.56116	0.566089	-4.52431	6.05938e-06	9.79457e-05
ENSDARG00000092259	si:dkey-211g8.5	138.546	-2.93655	0.428596	-4.51835	6.23246e-06	0.000100655
ENSDARG00000104435	MAP7	2140.23	-2.21514	0.268957	-4.51797	6.24356e-06	0.000100746
ENSDARG00000092141	si:dkeyp-100a1.6	404.609	-2.41277	0.313082	-4.51246	6.40805e-06	0.000103129
ENSDARG00000098766	pcxa	12428.9	-2.18866	0.263411	-4.51256	6.40499e-06	0.000103129
ENSDARG00000090371	si:dkey-46i9.6	214.814	-2.35092	0.299461	-4.51117	6.44721e-06	0.000103668
ENSDARG00000088539	ponzr2	348.563	-2.61545	0.358654	-4.50421	6.66211e-06	0.000106937
ENSDARG00000099148	bzw1b	73851.7	-2.41891	0.315062	-4.50359	6.68153e-06	0.000107155
ENSDARG00000040291	cadm4	636.062	-2.21682	0.270383	-4.50036	6.78392e-06	0.000108513
ENSDARG00000021891	ZBTB7B	5163.68	-2.38331	0.307565	-4.49761	6.8721e-06	0.000109733
ENSDARG00000032801	grk5	179.662	-2.81416	0.40343	-4.49684	6.89714e-06	0.000110037
ENSDARG00000032627	SCYL2	1457.17	-2.05354	0.234344	-4.49571	6.93379e-06	0.00011036
ENSDARG00000055644	prss60.2	49.6478	-3.38093	0.529817	-4.49387	6.99413e-06	0.000111103
ENSDARG00000032868	pde4ba	3663.48	-2.09469	0.243967	-4.48703	7.22219e-06	0.000114627
ENSDARG00000061017	spns2	2322.12	-1.96126	0.214374	-4.48402	7.32508e-06	0.000116059
ENSDARG00000042667	klf2a	6814.47	-2.25934	0.280983	-4.4819	7.39805e-06	0.000117115
ENSDARG00000035890	fuca1.1	1463.92	-2.34818	0.300893	-4.4806	7.44348e-06	0.000117732
ENSDARG00000061527	nxt2	108.2	-2.55233	0.346516	-4.47981	7.47085e-06	0.000118064
ENSDARG00000035009	trim35-27	101.338	-3.19921	0.491679	-4.47285	7.71844e-06	0.000121559
ENSDARG00000060471	gcnt3	72.2566	-2.87442	0.419034	-4.47319	7.70622e-06	0.000121559
ENSDARG00000096270	si:dkey-176g1.6	173.809	-2.63489	0.3655	-4.47303	7.71184e-06	0.000121559
ENSDARG00000103716	si:busm1-48c11.3	1167.92	-2.66291	0.371798	-4.47261	7.72709e-06	0.000121591
ENSDARG00000002663	optn	2143.54	-2.29097	0.288773	-4.47053	7.80276e-06	0.000122677
ENSDARG00000055561	c1galt1b	2327.23	-2.10889	0.248445	-4.4633	8.07077e-06	0.000126458
ENSDARG00000058206	si:ch211-153b23.5	4275.39	-2.46944	0.329552	-4.4589	8.2382e-06	0.000128862
ENSDARG00000089307	pmaip1	1132.6	-2.24569	0.279561	-4.45588	8.35486e-06	0.000130465
ENSDARG00000104656	si:dkeyp-97a10.3	632.013	-2.23351	0.27693	-4.45425	8.41881e-06	0.000131352
ENSDARG00000001354	slc6a13l	36.2231	-3.60075	0.584446	-4.44993	8.58977e-06	0.000133906
ENSDARG00000016527	helz2	1678.14	-2.11522	0.25077	-4.44717	8.70095e-06	0.000135524
ENSDARG00000052741	card11	419.392	-2.25508	0.282395	-4.44442	8.81295e-06	0.000137152
ENSDARG00000041413	adgrg11	269.911	-2.48821	0.334944	-4.44317	8.86429e-06	0.000137835
ENSDARG00000041505	itm2bb	4420.34	-2.26102	0.283921	-4.44145	8.93563e-06	0.00013871
ENSDARG00000101030	wu:fd58b11	820.469	-2.36498	0.307465	-4.43946	9.01858e-06	0.000139879
ENSDARG00000004171	rabac1	3165.16	-2.18035	0.265917	-4.43879	9.04652e-06	0.000140172
ENSDARG00000041159	si:ch211-63p21.4	22.1802	-4.40453	0.767019	-4.43865	9.05269e-06	0.000140172
ENSDARG00000056885	per1a	338.738	-2.19193	0.268673	-4.43636	9.14939e-06	0.00014155
ENSDARG00000012914	arhgef4	6568.14	-2.11424	0.251441	-4.43143	9.36094e-06	0.00014458
ENSDARG00000092731	mhc1uka	2058.89	-2.36194	0.307409	-4.4304	9.40591e-06	0.000145152
ENSDARG00000039309	hook2	708.535	-2.37434	0.310326	-4.42871	9.47975e-06	0.000146169
ENSDARG00000034604	apobec2b	149.082	-2.55984	0.352299	-4.42761	9.52833e-06	0.000146692
ENSDARG00000013830	osbpl2b	871.453	-2.12958	0.255198	-4.42629	9.58665e-06	0.000147324
ENSDARG00000074121	dnmbp	5179.01	-2.04881	0.237131	-4.42294	9.73668e-06	0.00014938
ENSDARG00000101510	cetn2	41.2839	-3.32446	0.525568	-4.42275	9.74528e-06	0.000149387
ENSDARG00000097308	si:dkey-151m15.6	591.507	-2.34312	0.303749	-4.4218	9.78817e-06	0.00014992
ENSDARG00000027777	tnfaip3	3644.39	-2.32951	0.300936	-4.41792	9.96533e-06	0.000152506
ENSDARG00000076025	dgkzb	430.704	-2.15191	0.260755	-4.4176	9.98027e-06	0.000152608
ENSDARG00000059000	CU694226.1	1156.98	-2.52925	0.346223	-4.41696	1.001e-05	0.000152681
ENSDARG00000097559	cyp8b3	1156.98	-2.52925	0.346223	-4.41696	1.001e-05	0.000152681
ENSDARG00000099188	CABZ01092943.1	488.238	-2.2056	0.272946	-4.417	1.00082e-05	0.000152681
ENSDARG00000096216	si:ch211-162i8.7	111.526	-2.72403	0.390849	-4.41099	1.02898e-05	0.000156689
ENSDARG00000039931	slc25a33	1425.58	-2.15382	0.261874	-4.40602	1.05285e-05	0.000159984
ENSDARG00000059123	plcd1a	4420.92	-2.0951	0.24855	-4.40595	1.05323e-05	0.000159984
ENSDARG00000092719	si:ch211-226h7.4	56.4986	-3.33277	0.529419	-4.40628	1.0516e-05	0.000159984
ENSDARG00000044457	gfi1ab	80.7997	-2.97741	0.449485	-4.39928	1.08613e-05	0.000164846
ENSDARG00000055504	protein_coding	1940.47	-2.03114	0.234689	-4.39363	1.11472e-05	0.000168768
ENSDARG00000087386	pcp4b	349.32	-2.63524	0.372295	-4.39234	1.12139e-05	0.000169498
ENSDARG00000039850	dusp22b	376.564	-2.16758	0.265881	-4.39136	1.12646e-05	0.000170125
ENSDARG00000099749	ube2d2l	2513.37	-2.14439	0.260653	-4.39046	1.1311e-05	0.000170686
ENSDARG00000087641	cdh26.2	317.169	-2.24463	0.283541	-4.38959	1.13562e-05	0.000171228
ENSDARG00000100084	protein_coding	1949.45	-2.31074	0.298812	-4.3865	1.15188e-05	0.000173536
ENSDARG00000039381	ch25hl1.1	2391.04	-2.03644	0.2366	-4.38056	1.18374e-05	0.00017819
ENSDARG00000004378	yrk	493.528	-2.26717	0.289326	-4.37974	1.18818e-05	0.000178713
ENSDARG00000062864	gk5	1228.01	-2.21583	0.27771	-4.37803	1.19754e-05	0.000179827
ENSDARG00000086746	si:ch73-209e20.3	6197.45	-2.08801	0.248683	-4.37509	1.21382e-05	0.000181975
ENSDARG00000100020	pim1	46533.3	-2.02374	0.234104	-4.37301	1.22546e-05	0.000183569
ENSDARG00000098306	si:dkey-82i20.1	47.4997	-3.17676	0.499135	-4.36107	1.2943e-05	0.000193095
ENSDARG00000036637	arl11	355.735	-2.34327	0.308036	-4.36076	1.29611e-05	0.000193208
ENSDARG00000094460	si:dkey-100j22.4	13.0834	-8.15882	1.64669	-4.34739	1.37768e-05	0.000204539
ENSDARG00000051804	BX664721.1	51.2298	-3.11375	0.486272	-4.34684	1.38111e-05	0.000204884
ENSDARG00000102119	si:ch73-359m17.2	131.02	-2.67749	0.385943	-4.34647	1.38347e-05	0.000205068
ENSDARG00000039232	DUSP8	627.793	-2.49241	0.343441	-4.34547	1.3898e-05	0.00020584
ENSDARG00000056218	tnika	5937.47	-2.0917	0.251274	-4.34465	1.39495e-05	0.000206437
ENSDARG00000089094	OTTDARG00000041992	238.782	-2.65056	0.380004	-4.34352	1.4022e-05	0.000207246
ENSDARG00000098129	si:dkeyp-97a10.2	998.945	-2.73172	0.398697	-4.34344	1.40267e-05	0.000207246
ENSDARG00000074771	crfb17	315.259	-2.22434	0.281899	-4.34316	1.40446e-05	0.000207343
ENSDARG00000016867	rnf128a	6517.15	-2.29861	0.299104	-4.34167	1.41406e-05	0.000208593
ENSDARG00000052917	si:ch211-202f3.3	282.029	-2.47899	0.340915	-4.3383	1.43587e-05	0.000211471
ENSDARG00000105095	AL929028.2	207.241	-2.3483	0.310786	-4.33836	1.4355e-05	0.000211471
ENSDARG00000004724	tcea3	240.67	-2.46524	0.337799	-4.33759	1.4405e-05	0.000211985
ENSDARG00000079834	kdf1a	826.012	-2.08854	0.250998	-4.33683	1.44554e-05	0.000212555
ENSDARG00000016391	calcoco1b	73.4788	-2.89099	0.436236	-4.33478	1.45909e-05	0.000214205
ENSDARG00000070206	si:zfos-2070c2.1	68.2987	-2.80238	0.416015	-4.33249	1.47435e-05	0.0002161
ENSDARG00000092714	si:ch211-266a5.12	20.0735	-4.72353	0.859489	-4.33226	1.47586e-05	0.00021615
ENSDARG00000002909	tjp3	24461.6	-2.16432	0.268997	-4.32836	1.50226e-05	0.000219841
ENSDARG00000099624	chmp1b	8099.47	-2.0744	0.248524	-4.32311	1.53844e-05	0.0002246
ENSDARG00000089756	traf3ip2b	1383.04	-2.10621	0.255964	-4.32175	1.54799e-05	0.000225815
ENSDARG00000045486	pawr	2611.19	-2.20361	0.278607	-4.3201	1.55955e-05	0.000227321
ENSDARG00000011869	galnt8a.2	86.3279	-2.70246	0.394268	-4.31804	1.57423e-05	0.000228736
ENSDARG00000101199	rbp4	4595.61	-4.10256	0.71921	-4.31385	1.60436e-05	0.000232747
ENSDARG00000042726	GRB7	7444.57	-2.39183	0.322745	-4.31249	1.6143e-05	0.000234003
ENSDARG00000016364	gna15.1	555.201	-2.41552	0.328508	-4.30893	1.64049e-05	0.000237239
ENSDARG00000069453	zgc:113314	206.895	-2.62645	0.377655	-4.3067	1.65707e-05	0.000239448
ENSDARG00000077726	nocta	5859.02	-2.08667	0.252606	-4.30184	1.69388e-05	0.000244192
ENSDARG00000091906	rbp7a	3235.41	-4.04332	0.70744	-4.30187	1.69359e-05	0.000244192
ENSDARG00000061259	sost	294.863	-2.55229	0.361002	-4.29995	1.7084e-05	0.000246093
ENSDARG00000036912	edn1	282.793	-2.18712	0.27622	-4.29776	1.72536e-05	0.000248342
ENSDARG00000099555	foxo1a	10940.1	-2.00595	0.234107	-4.29699	1.73134e-05	0.000249008
ENSDARG00000076848	LGALS3BP	193.127	-2.44347	0.336001	-4.29605	1.73872e-05	0.000249821
ENSDARG00000015805	cgnl1	2520.24	-2.06651	0.249038	-4.28254	1.84776e-05	0.000264145
ENSDARG00000021555	park2	156.757	-2.6505	0.385406	-4.2825	1.84808e-05	0.000264145
ENSDARG00000070571	zgc:153953	6936.87	-1.99656	0.232748	-4.28171	1.85465e-05	0.000264878
ENSDARG00000060626	dgkaa	2678.71	-2.05547	0.247026	-4.27272	1.93106e-05	0.00027515
ENSDARG00000036840	krt15	284592	-2.20984	0.283354	-4.26973	1.95713e-05	0.000278219
ENSDARG00000100549	TMEM38B	246.836	-2.26663	0.296696	-4.2691	1.96266e-05	0.000278789
ENSDARG00000067850	jund	5666.62	-2.30142	0.304896	-4.2684	1.96876e-05	0.000279225
ENSDARG00000075904	rfx1b	3507.92	-1.98239	0.230155	-4.26841	1.96869e-05	0.000279225
ENSDARG00000045525	tmcc3	4137.13	-2.31229	0.307483	-4.26783	1.97381e-05	0.000279725
ENSDARG00000078992	wnk1a	8623.47	-2.04493	0.244859	-4.26745	1.97722e-05	0.000279957
ENSDARG00000035887	zgc:91944	333.844	-2.30248	0.30571	-4.2605	2.03969e-05	0.000287952
ENSDARG00000045011	tapbp.2	2458.7	-2.08683	0.255172	-4.25919	2.05169e-05	0.000289382
ENSDARG00000002396	cry-dash	504.574	-2.19016	0.279475	-4.25856	2.05747e-05	0.000289794
ENSDARG00000043962	fgf18b	68.1876	-2.89589	0.445335	-4.25722	2.06985e-05	0.000291093
ENSDARG00000011961	csrp2	1142	-2.15645	0.271725	-4.25595	2.08163e-05	0.000292525
ENSDARG00000058605	vsig10	899.057	-2.12394	0.264149	-4.25493	2.09112e-05	0.000293411
ENSDARG00000054122	TMEM30B	1515.84	-2.24287	0.29228	-4.25234	2.11549e-05	0.000296604
ENSDARG00000029170	si:ch211-200p22.4	1329.53	-2.01656	0.239313	-4.24783	2.15855e-05	0.000302181
ENSDARG00000007184	zbtb16a	5350.91	-2.34839	0.317891	-4.24167	2.21859e-05	0.000309878
ENSDARG00000003169	magi1b	5600.58	-2.08951	0.256931	-4.24048	2.23042e-05	0.000311295
ENSDARG00000091232	kcnj1a.1	35.2259	-3.49666	0.589022	-4.23865	2.24869e-05	0.000313368
ENSDARG00000074663	SAMD8	2118.65	-2.21945	0.287725	-4.23824	2.2528e-05	0.000313704
ENSDARG00000074075	antxr1b	240.068	-2.40906	0.333125	-4.22983	2.33872e-05	0.00032525
ENSDARG00000060775	arl10	396.507	-2.25377	0.296431	-4.22956	2.34153e-05	0.000325321
ENSDARG00000040159	wnt4b	520.161	-2.12375	0.265716	-4.22915	2.34576e-05	0.000325662
ENSDARG00000032765	net1	8427.54	-2.02056	0.24189	-4.2191	2.45277e-05	0.000339238
ENSDARG00000099654	CABZ01072765.1	696.735	-2.21888	0.288925	-4.21869	2.4573e-05	0.000339609
ENSDARG00000095147	krt96	62674	-2.08237	0.256675	-4.21688	2.47702e-05	0.000341821
ENSDARG00000078560	slc9a5	132.244	-2.52551	0.361865	-4.2157	2.49002e-05	0.000343358
ENSDARG00000017489	zgc:123068	12602.7	-2.18667	0.281599	-4.21405	2.50832e-05	0.000345105
ENSDARG00000104252	AL928650.1	111793	-2.11456	0.264657	-4.21134	2.53858e-05	0.000349008
ENSDARG00000007241	mycb	5159.82	-2.044	0.247945	-4.21061	2.54688e-05	0.000349886
ENSDARG00000092870	si:dkey-100n23.4	2150.12	-2.13116	0.268821	-4.20785	2.57809e-05	0.00035391
ENSDARG00000086931	CABZ01029822.1	81.4067	-3.03009	0.482537	-4.20713	2.58635e-05	0.000354779
ENSDARG00000020133	jdp2b	10055.6	-1.97436	0.231624	-4.20665	2.59179e-05	0.000354996
ENSDARG00000013946	ivns1abpb	3724.43	-2.15442	0.27467	-4.20293	2.63479e-05	0.000360618
ENSDARG00000100088	CU915738.1	2082.5	-2.27984	0.304671	-4.20074	2.66043e-05	0.000363855
ENSDARG00000091561	si:dkey-156k2.4	52.3044	-3.32869	0.554513	-4.19953	2.67466e-05	0.00036553
ENSDARG00000062970	fam129ba	10427.9	-1.95968	0.228652	-4.19712	2.70328e-05	0.000369167
ENSDARG00000022303	higd1a	3596.36	-2.03059	0.24582	-4.19245	2.75959e-05	0.000375463
ENSDARG00000009488	gipc2	4750.54	-2.11638	0.266362	-4.19121	2.77466e-05	0.000377235
ENSDARG00000099199	itchb	1564.99	-2.16221	0.277482	-4.18841	2.80911e-05	0.000381355
ENSDARG00000099801	topaz1	61.9062	-3.02276	0.483749	-4.18143	2.89684e-05	0.000391819
ENSDARG00000069956	pdlim2	4236.94	-2.05996	0.253503	-4.18123	2.89939e-05	0.000391875
ENSDARG00000102965	protein_coding	1618.77	-2.17666	0.281587	-4.17868	2.93208e-05	0.000396003
ENSDARG00000058044	rab1ba	3563.3	-1.99436	0.238011	-4.1778	2.94344e-05	0.000397245
ENSDARG00000097902	si:ch73-204p21.2	2287.64	-2.34959	0.323191	-4.17581	2.96922e-05	0.000400432
ENSDARG00000057440	si:dkey-228d14.5	322.752	-2.55403	0.372172	-4.17558	2.9723e-05	0.000400553
ENSDARG00000087574	nox1	690.846	-2.49226	0.35747	-4.17449	2.98652e-05	0.000402175
ENSDARG00000103720	protein_coding	124789	-2.21333	0.290746	-4.17316	3.00406e-05	0.00040424
ENSDARG00000103117	tmprss4a	6446.74	-2.43364	0.343653	-4.17175	3.02273e-05	0.000406456
ENSDARG00000097234	fosab	27408.7	-2.0069	0.241482	-4.16967	3.05046e-05	0.000409885
ENSDARG00000077715	GRIK3	65.7333	-3.21676	0.531731	-4.16896	3.05999e-05	0.00041077
ENSDARG00000102392	si:ch211-176i7.2	46.7522	-3.40811	0.577645	-4.16884	3.06152e-05	0.00041077
ENSDARG00000104188	fam83fb	5992.14	-2.35672	0.326064	-4.16091	3.16976e-05	0.000424579
ENSDARG00000100700	protein_coding	320.112	-2.27454	0.306381	-4.15998	3.18269e-05	0.000425785
ENSDARG00000035868	spire1a	3241.74	-1.9468	0.227744	-4.15731	3.2202e-05	0.000429866
ENSDARG00000068219	b3gnt2l	428.915	-2.50691	0.362464	-4.1574	3.21895e-05	0.000429866
ENSDARG00000000212	krt97	93026.7	-2.02624	0.247295	-4.14987	3.32668e-05	0.000443437
ENSDARG00000074652	smtna	36.5985	-3.3787	0.57341	-4.14834	3.34896e-05	0.000445761
ENSDARG00000031683	fosab	44030.1	-1.98416	0.237256	-4.14809	3.35254e-05	0.000445915
ENSDARG00000101200	zgc:112964	91.1203	-2.85885	0.448228	-4.1471	3.36706e-05	0.000447523
ENSDARG00000003403	tenm1	1926.67	-2.14057	0.275233	-4.14401	3.41291e-05	0.000453289
ENSDARG00000052688	paqr5b	407.344	-2.23068	0.297025	-4.14335	3.42271e-05	0.000453934
ENSDARG00000040237	mef2d	3211.13	-2.05865	0.255534	-4.14287	3.42983e-05	0.000454224
ENSDARG00000094803	si:dkey-153n9.5	454.716	-2.10416	0.26685	-4.13774	3.50749e-05	0.00046384
ENSDARG00000099786	protein_coding	13529.6	-1.93868	0.226894	-4.13709	3.51738e-05	0.000464589
ENSDARG00000009299	dusp8a	621.054	-1.98866	0.239065	-4.13552	3.54151e-05	0.000467332
ENSDARG00000073859	kif13bb	2460.8	-2.08971	0.263613	-4.13375	3.56891e-05	0.00047061
ENSDARG00000037746	actb1	482130	-2.03296	0.250051	-4.13099	3.61209e-05	0.000475622
ENSDARG00000092759	si:dkey-61p9.9	329.244	-2.26139	0.305423	-4.12999	3.62785e-05	0.000477061
ENSDARG00000103032	rap2b	12294.4	-2.16972	0.283305	-4.12885	3.64587e-05	0.000479041
ENSDARG00000027600	pdlim5b	12911.8	-2.0711	0.259565	-4.12653	3.68274e-05	0.000482851
ENSDARG00000098816	protein_coding	80.3994	-2.64295	0.398238	-4.12556	3.69841e-05	0.000484215
ENSDARG00000078832	si:dkey-73p2.3	130.707	-2.4945	0.362353	-4.12444	3.71637e-05	0.00048622
ENSDARG00000104818	si:ch211-93f2.1	181.135	-2.35529	0.328827	-4.12158	3.76286e-05	0.000491604
ENSDARG00000082454	dre-mir-27a	55.4999	-3.13473	0.518012	-4.12101	3.77218e-05	0.000492472
ENSDARG00000077040	RIN2	2576.95	-2.01598	0.246606	-4.11984	3.79137e-05	0.000494275
ENSDARG00000097240	si:ch211-183b15.1	128.816	-2.49375	0.362574	-4.11985	3.79112e-05	0.000494275
ENSDARG00000041750	ccdc92	256.184	-2.34168	0.325678	-4.11965	3.79442e-05	0.000494323
ENSDARG00000017180	npc1	6638.42	-1.9179	0.223023	-4.11571	3.85983e-05	0.00050107
ENSDARG00000059826	crtac1a	918.327	-2.03086	0.250502	-4.11516	3.86906e-05	0.000501913
ENSDARG00000062195	fbxo31	690.523	-2.24165	0.301905	-4.11272	3.9102e-05	0.000506893
ENSDARG00000043243	prkchb	228.43	-2.55611	0.378435	-4.11197	3.92302e-05	0.000508197
ENSDARG00000104016	OTTDARG00000037284	76.1176	-3.70849	0.659015	-4.10991	3.95813e-05	0.000512384
ENSDARG00000034677	scel	4327.92	-2.18169	0.287593	-4.10892	3.97517e-05	0.000514228
ENSDARG00000079374	tjp1b	7674.44	-2.10562	0.269125	-4.10821	3.98734e-05	0.000515078
ENSDARG00000101413	dusp7	19540.3	-2.27011	0.309193	-4.10783	3.99401e-05	0.000515577
ENSDARG00000068250	si:ch211-151h10.2	658.646	-2.33002	0.324344	-4.10066	4.11977e-05	0.000530695
ENSDARG00000078964	ESYT2	95.5992	-2.74362	0.42566	-4.09627	4.19869e-05	0.000540482
ENSDARG00000102121	prr5b	100.093	-2.62527	0.396953	-4.09436	4.23328e-05	0.000543793
ENSDARG00000068280	GRB14	58.8054	-3.05283	0.502094	-4.08855	4.34082e-05	0.000555667
ENSDARG00000061841	tiparp	10974.4	-1.90538	0.221574	-4.08612	4.38656e-05	0.000560352
ENSDARG00000026500	xkr9	98.6275	-2.66969	0.408985	-4.08253	4.45476e-05	0.000567882
ENSDARG00000030107	OTTDARG00000004943	20004.4	-2.02667	0.251477	-4.08255	4.45451e-05	0.000567882
ENSDARG00000074827	si:ch73-184c24.1	98.0714	-2.74109	0.426462	-4.08264	4.45276e-05	0.000567882
ENSDARG00000029443	zgc:92242	12103.3	-2.23088	0.301768	-4.07889	4.52517e-05	0.000576458
ENSDARG00000104476	si:dkey-41c6.3	29.7724	-3.5035	0.613879	-4.07817	4.5392e-05	0.000577445
ENSDARG00000035571	abhd17b	3252.19	-1.98807	0.242476	-4.07491	4.60315e-05	0.000584368
ENSDARG00000059923	slc25a47a	71.2232	-2.85569	0.455726	-4.07193	4.66246e-05	0.000591489
ENSDARG00000056856	tax1bp1b	21234.7	-1.92912	0.228548	-4.0653	4.79697e-05	0.000607663
ENSDARG00000092361	si:dkey-79f11.7	75.9632	-2.92971	0.474693	-4.06516	4.79986e-05	0.000607663
ENSDARG00000014340	rab11al	2926.16	-2.1443	0.281615	-4.06335	4.83726e-05	0.000611136
ENSDARG00000068246	plcb3	1525.63	-1.97782	0.240763	-4.06135	4.87893e-05	0.000615978
ENSDARG00000009266	uevld	524.392	-2.13397	0.279634	-4.05519	5.00926e-05	0.000631565
ENSDARG00000095614	cacna1eb	51.9753	-3.10406	0.51894	-4.05455	5.02319e-05	0.000632888
ENSDARG00000051965	btr01	1071.88	-2.18072	0.291613	-4.04893	5.1452e-05	0.000647373
ENSDARG00000100106	si:ch211-182p11.4	39.7939	-3.52119	0.622678	-4.04894	5.14507e-05	0.000647373
ENSDARG00000100748	5S_rRNA	256.364	-2.27387	0.31491	-4.04518	5.22826e-05	0.000657374
ENSDARG00000076563	zgc:92249	569.474	-2.25509	0.310334	-4.04431	5.24769e-05	0.000658917
ENSDARG00000078761	protein_coding	191.072	-2.53132	0.378838	-4.04214	5.2965e-05	0.000664591
ENSDARG00000017780	rorcb	347.771	-2.28586	0.31835	-4.03915	5.36456e-05	0.000672673
ENSDARG00000061496	si:ch211-250e5.2	106.579	-2.47712	0.365727	-4.03886	5.37127e-05	0.000672864
ENSDARG00000103917	znf185	5746.82	-2.15476	0.286158	-4.03539	5.45116e-05	0.000681672
ENSDARG00000030753	prrg4	440.278	-2.23109	0.305456	-4.03034	5.5697e-05	0.000695079
ENSDARG00000090598	pkp1a	237.927	-2.19427	0.29651	-4.02775	5.63135e-05	0.00070182
ENSDARG00000069559	muc13a	141.915	-2.53829	0.381988	-4.02705	5.64809e-05	0.000703429
ENSDARG00000012192	cant1a	1496.69	-2.01358	0.251837	-4.02474	5.70377e-05	0.000709884
ENSDARG00000102267	znf750	1359.78	-2.15234	0.286613	-4.02053	5.80675e-05	0.000721237
ENSDARG00000005627	CABZ01068209.1	600.876	-2.25686	0.312927	-4.01646	5.90789e-05	0.000732316
ENSDARG00000104817	ryroxd1	494.371	-2.04753	0.261109	-4.01184	6.02477e-05	0.000746301
ENSDARG00000015059	daam1a	9438.2	-1.99826	0.248975	-4.00947	6.08563e-05	0.000753258
ENSDARG00000042751	riok3	11267	-2.04648	0.261169	-4.00689	6.15222e-05	0.000760552
ENSDARG00000101178	sh3rf2	456.388	-2.11342	0.278288	-4.00095	6.30897e-05	0.000778883
ENSDARG00000006202	erbb3a	6373.9	-2.04583	0.261495	-3.99944	6.34929e-05	0.000783335
ENSDARG00000054973	itsn2b	9298.9	-2.10903	0.2775	-3.99649	6.42881e-05	0.000792083
ENSDARG00000007257	rab5ab	1774.27	-1.95126	0.238193	-3.99367	6.50572e-05	0.00079958
ENSDARG00000009881	ier5	13510.8	-1.92285	0.231279	-3.9902	6.60171e-05	0.00081013
ENSDARG00000071567	TSTD1	387.593	-2.14413	0.287028	-3.98612	6.7163e-05	0.000823157
ENSDARG00000018898	zfand5a	9517.63	-1.96299	0.241676	-3.9846	6.75925e-05	0.000827806
ENSDARG00000030743	sptlc3	513.246	-2.17045	0.293812	-3.98366	6.78624e-05	0.000830558
ENSDARG00000023220	selt2	3518.09	-1.89522	0.224839	-3.98161	6.84512e-05	0.00083554
ENSDARG00000055966	cflara	382.099	-2.06673	0.268058	-3.97949	6.90622e-05	0.000841882
ENSDARG00000099741	mvb12a	838.277	-2.08427	0.273172	-3.96916	7.21253e-05	0.000875161
ENSDARG00000087657	fasn	5570.01	-1.9722	0.244975	-3.96857	7.23056e-05	0.000876391
ENSDARG00000055607	cgna	4289.88	-2.15919	0.292122	-3.96817	7.24277e-05	0.000877095
ENSDARG00000038151	zgc:92360	2079.56	-1.95427	0.24066	-3.96522	7.33282e-05	0.000887177
ENSDARG00000039892	gnpnat1	957.431	-2.11454	0.281086	-3.96513	7.33567e-05	0.000887177
ENSDARG00000062855	plekhg7	608.838	-2.15778	0.292103	-3.96359	7.38307e-05	0.000890567
ENSDARG00000100904	zgc:65811	10474.7	-1.94124	0.237689	-3.95997	7.49594e-05	0.00090359
ENSDARG00000034893	rarab	448.424	-2.12729	0.284707	-3.95949	7.51105e-05	0.000904818
ENSDARG00000087306	si:ch73-281f12.1	362.363	-2.03973	0.262637	-3.95883	7.53183e-05	0.000905675
ENSDARG00000096990	si:ch1073-340i21.2	3107.44	-2.28973	0.325788	-3.95879	7.53293e-05	0.000905675
ENSDARG00000086623	vav3a	79.7284	-2.61224	0.407424	-3.95716	7.58456e-05	0.000911287
ENSDARG00000099327	zgc:174944	45.9603	-2.96189	0.495898	-3.95624	7.61379e-05	0.000914201
ENSDARG00000074390	tmem176l.4	1778.79	-2.08182	0.273762	-3.9517	7.75979e-05	0.000931124
ENSDARG00000074126	ttc39a	293.759	-2.34934	0.3415	-3.95121	7.77576e-05	0.000932432
ENSDARG00000075504	OTTDARG00000038214	295.258	-2.07474	0.272129	-3.94938	7.83527e-05	0.000938956
ENSDARG00000074150	si:ch211-226h7.5	3175.85	-2.48344	0.375972	-3.94561	7.95964e-05	0.000953239
ENSDARG00000053200	dis3l	665.418	-2.01721	0.257902	-3.94417	8.00773e-05	0.000958375
ENSDARG00000014626	dlx3b	9308.62	-1.99912	0.253374	-3.94328	8.0374e-05	0.0009613
ENSDARG00000069941	FQ323103.1	159.42	-2.37506	0.348727	-3.94309	8.04379e-05	0.00096144
ENSDARG00000046090	dhrs11a	78.2194	-2.59137	0.403723	-3.94174	8.08935e-05	0.000965502
ENSDARG00000094447	si:dkey-100j22.3	25.2179	-4.15773	0.801127	-3.94161	8.09352e-05	0.000965502
ENSDARG00000018787	efna1b	4280.23	-1.9938	0.252185	-3.94077	8.12197e-05	0.00096764
ENSDARG00000034063	CABZ01068208.1	2633.17	-2.18017	0.299839	-3.93602	8.28426e-05	0.000985698
ENSDARG00000030824	esyt2a	5344.52	-2.05063	0.26704	-3.93436	8.3418e-05	0.000991158
ENSDARG00000071203	sptssa	440.217	-2.02157	0.259691	-3.9338	8.36133e-05	0.000992302
ENSDARG00000100311	si:dkey-165e24.1	528.314	-2.29407	0.329254	-3.93032	8.48343e-05	0.00100614
ENSDARG00000027200	gabarapl2	221.045	-2.17638	0.299346	-3.92981	8.50114e-05	0.00100759
ENSDARG00000092587	si:ch73-196i15.2	30.4645	-3.40021	0.611293	-3.92645	8.62077e-05	0.00102111
ENSDARG00000012801	pfkpb	549.057	-2.03674	0.264231	-3.9236	8.72371e-05	0.00102999
ENSDARG00000018534	slc6a9	213.055	-2.35243	0.34483	-3.92203	8.78064e-05	0.00103605
ENSDARG00000099533	zgc:113279	159.792	-2.25648	0.32043	-3.92122	8.81011e-05	0.00103886
ENSDARG00000095386	pimr179	39.0687	-3.0854	0.532388	-3.91706	8.96348e-05	0.00105627
ENSDARG00000092286	si:ch73-196i15.4	23.3305	-3.84943	0.727556	-3.91645	8.9864e-05	0.00105829
ENSDARG00000100308	SEMA4F	401.933	-2.15058	0.293937	-3.91439	9.06318e-05	0.00106665
ENSDARG00000098191	si:dkey-16l2.20	1593.65	-2.16492	0.298099	-3.90784	9.31241e-05	0.00109318
ENSDARG00000078404	cdh26.1	1991.75	-2.04596	0.267685	-3.90742	9.32857e-05	0.00109438
ENSDARG00000098777	OTTDARG00000037694	19455.1	-2.04369	0.267192	-3.90614	9.37811e-05	0.00109879
ENSDARG00000041947	styk1	933.793	-2.17308	0.300489	-3.90391	9.4651e-05	0.00110757
ENSDARG00000075253	pik3cb	558.509	-1.97968	0.251022	-3.90278	9.50959e-05	0.00111207
ENSDARG00000092310	si:ch211-199g17.2	225.92	-2.32974	0.340886	-3.90085	9.58572e-05	0.00112026
ENSDARG00000021141	plekhf2	3612.88	-2.11829	0.286706	-3.90049	9.59996e-05	0.00112121
ENSDARG00000001929	pink1	1466.95	-1.93121	0.239285	-3.89162	9.95774e-05	0.00116079
ENSDARG00000010844	kras	1167.4	-2.00684	0.258817	-3.89018	0.000100171	0.0011655
ENSDARG00000093048	si:ch211-158d24.4	140.751	-2.85191	0.476214	-3.88882	0.000100734	0.0011713
ENSDARG00000099482	BX569782.1	60.7906	-2.72125	0.442931	-3.88603	0.000101896	0.00118406
ENSDARG00000070427	s100v1	438.258	-2.19125	0.306617	-3.88514	0.000102269	0.00118765
ENSDARG00000001686	uckl1a	125.737	-2.30743	0.336878	-3.88103	0.000104015	0.00120717
ENSDARG00000032619	tob1a	5405.63	-1.90766	0.233999	-3.87892	0.000104922	0.00121693
ENSDARG00000053979	bc2	1573.44	-2.03975	0.2686	-3.87097	0.000108401	0.0012549
ENSDARG00000103658	hivep1	14130.2	-1.90518	0.234262	-3.86398	0.000111553	0.00128896
ENSDARG00000055854	nr4a3	7114.04	-2.19572	0.309566	-3.86256	0.000112204	0.00129566
ENSDARG00000002483	WNT7A	565.963	-2.18003	0.306452	-3.85063	0.000117815	0.00135535
ENSDARG00000003269	clcn3	3822.32	-2.10071	0.286023	-3.84833	0.000118926	0.00136727
ENSDARG00000096637	si:dkey-11c5.11	86.9027	-2.50897	0.392368	-3.84581	0.000120157	0.0013797
ENSDARG00000005541	wif1	2454.33	-2.03017	0.26881	-3.83235	0.000126927	0.0014511
ENSDARG00000005626	OTTDARG00000036913	18.7371	-4.05615	0.797826	-3.83059	0.000127837	0.0014606
ENSDARG00000075833	lyve1a	171.06	-2.79921	0.470435	-3.82456	0.000131004	0.001494
ENSDARG00000100795	timp4a	107.278	-3.11981	0.554776	-3.82102	0.0001329	0.00151469
ENSDARG00000062315	sik2b	4788.12	-2.04674	0.274166	-3.81789	0.000134597	0.00153212
ENSDARG00000055054	bcl9l	5422.87	-1.93611	0.245311	-3.81602	0.00013562	0.00154281
ENSDARG00000018228	htr2cl1	207.128	-2.1214	0.293959	-3.81482	0.00013628	0.00154937
ENSDARG00000011410	aadat	107.051	-2.51656	0.397661	-3.81369	0.000136905	0.00155455
ENSDARG00000104912	btr30	24.9289	-3.80148	0.734672	-3.81324	0.000137155	0.00155643
ENSDARG00000021147	nipal3	697.698	-2.22506	0.321307	-3.81276	0.000137425	0.00155853
ENSDARG00000087018	protein_coding	277.862	-2.05188	0.275899	-3.81256	0.000137535	0.00155882
ENSDARG00000096562	wu:fj29h11	15776.8	-1.89447	0.235353	-3.80055	0.000144373	0.0016333
ENSDARG00000088040	MDP1	610.517	-2.03207	0.27162	-3.79968	0.000144886	0.00163765
ENSDARG00000016212	nup214	6961.3	-1.91579	0.241101	-3.79836	0.000145654	0.00164173
ENSDARG00000099291	lsr	9341.02	-2.14493	0.301735	-3.79449	0.000147945	0.00166449
ENSDARG00000061222	uba7	1050.05	-2.05926	0.279186	-3.79411	0.000148175	0.00166606
ENSDARG00000059177	tax1bp3	1381.89	-1.91771	0.24196	-3.79282	0.000148947	0.0016727
ENSDARG00000071657	si:dkey-19a16.4	183.664	-2.22453	0.322939	-3.79183	0.000149543	0.00167632
ENSDARG00000056654	gna15.2	113.228	-2.49473	0.394291	-3.79092	0.00015009	0.00168143
ENSDARG00000045661	irf7	589.479	-2.07784	0.284708	-3.78579	0.000153223	0.00171236
ENSDARG00000005108	oclna	17860.8	-2.0524	0.278225	-3.78254	0.000155237	0.00173276
ENSDARG00000043010	camk2d1	664.364	-2.05059	0.277815	-3.7816	0.000155826	0.00173722
ENSDARG00000052361	il15	45.9799	-2.94098	0.513261	-3.78166	0.000155786	0.00173722
ENSDARG00000055574	FOXN2	155.84	-2.21606	0.321598	-3.78132	0.000156	0.00173757
ENSDARG00000061741	itpr3	787.444	-2.0413	0.275385	-3.78125	0.000156046	0.00173757
ENSDARG00000104042	b4galt4	839.299	-1.90033	0.238189	-3.7799	0.000156891	0.00174592
ENSDARG00000038064	chmp3	1297.31	-1.98219	0.259929	-3.77868	0.00015766	0.00175342
ENSDARG00000019033	tmem59	2540.48	-2.05658	0.279695	-3.7776	0.00015835	0.00176003
ENSDARG00000011870	sp8a	4444.42	-2.46137	0.386916	-3.77697	0.000158749	0.00176339
ENSDARG00000087289	zgc:66473	27.674	-3.75257	0.72899	-3.77587	0.00015945	0.00177012
ENSDARG00000052427	protein_coding	4302.26	-2.08107	0.286972	-3.76715	0.000165119	0.00182754
ENSDARG00000012249	hs3st1	409.641	-2.34009	0.355842	-3.76596	0.000165909	0.00183518
ENSDARG00000102059	si:ch211-117l17.6	537.098	-2.36203	0.361967	-3.76284	0.000167992	0.0018571
ENSDARG00000099864	FP245465.2	325.963	-2.16754	0.310492	-3.7603	0.00016971	0.00187496
ENSDARG00000061481	CABZ01041812.1	281.62	-2.14334	0.304801	-3.75111	0.000176052	0.00193458
ENSDARG00000102254	pycr1a	725.808	-1.98824	0.263468	-3.75088	0.000176212	0.00193517
ENSDARG00000103095	tbk1	6111.11	-1.93991	0.250729	-3.74869	0.00017776	0.00195101
ENSDARG00000019160	sh3bp5la	2872.88	-1.94773	0.252951	-3.74669	0.000179184	0.00196546
ENSDARG00000086254	hhla2b.2	327.897	-2.28266	0.342718	-3.74262	0.000182111	0.00199401
ENSDARG00000076238	GRAMD1C	1072.38	-2.3822	0.369766	-3.73804	0.000185458	0.00202824
ENSDARG00000087863	cd44a	2653.84	-2.02293	0.273692	-3.73752	0.000185847	0.00203008
ENSDARG00000078975	igl1c3	38.1448	-3.03044	0.543349	-3.73691	0.000186299	0.0020326
ENSDARG00000077068	si:ch211-11p18.6	258.455	-2.18682	0.317615	-3.73666	0.000186481	0.00203338
ENSDARG00000102435	plekhf1	3308.64	-2.38425	0.370585	-3.73533	0.000187472	0.00204177
ENSDARG00000098135	STK40	1871.77	-1.89242	0.238942	-3.73487	0.000187809	0.00204423
ENSDARG00000088439	gm2a	429.546	-2.16582	0.31237	-3.73218	0.000189828	0.00206376
ENSDARG00000087277	selj	685.93	-2.01713	0.272736	-3.72935	0.000191974	0.00208463
ENSDARG00000097651	tgm8	8613.01	-2.06217	0.284848	-3.7289	0.000192316	0.00208711
ENSDARG00000007199	CR846090.1	197.421	-2.34237	0.360238	-3.72636	0.000194269	0.00210582
ENSDARG00000006060	aim1b	5229.75	-2.04222	0.279745	-3.72561	0.000194842	0.00210955
ENSDARG00000022983	ccdc28a	995.7	-1.95089	0.255293	-3.72469	0.000195556	0.00211603
ENSDARG00000024204	mcm3	3340.32	-1.87646	0.235352	-3.72405	0.000196054	0.00212017
ENSDARG00000095475	si:ch211-196j1.2	40.5608	-2.93341	0.519364	-3.72266	0.000197135	0.00212936
ENSDARG00000093476	si:dkey-175d9.2	89.4815	-2.50273	0.404107	-3.71865	0.000200292	0.00216219
ENSDARG00000079614	ftr38	68.4977	-2.64177	0.44155	-3.71821	0.00020064	0.00216467
ENSDARG00000079914	stoml3a	92.6709	-2.46232	0.393392	-3.7172	0.000201439	0.00217075
ENSDARG00000042833	rffl	1502.38	-1.88093	0.237172	-3.71428	0.00020378	0.00219341
ENSDARG00000014976	lims2	603.582	-2.06072	0.286246	-3.70563	0.000210862	0.00226373
ENSDARG00000069540	si:dkey-30c15.2	48.3078	-2.96902	0.531371	-3.70556	0.000210928	0.00226373
ENSDARG00000099352	OTTDARG00000038488	821.215	-2.07314	0.289619	-3.70536	0.000211088	0.00226412
ENSDARG00000101697	VWDE	7.83288	-7.53831	1.76668	-3.7009	0.000214836	0.00230029
ENSDARG00000075505	PTGFRN	385.617	-2.31651	0.356865	-3.6891	0.00022505	0.00240266
ENSDARG00000101282	ZSWIM6	2675.56	-2.15068	0.311935	-3.68885	0.000225266	0.00240358
ENSDARG00000011855	aak1a	701.687	-1.93	0.252129	-3.68857	0.000225514	0.00240358
ENSDARG00000043154	ucp2	21480.3	-1.82307	0.22314	-3.68856	0.000225528	0.00240358
ENSDARG00000079530	si:dkey-17m8.1	496.893	-2.0546	0.285998	-3.68745	0.000226515	0.0024127
ENSDARG00000053940	btr32	67.434	-2.66396	0.451643	-3.68423	0.000229397	0.00244198
ENSDARG00000002509	zgc:153911	22663	-2.1394	0.309314	-3.68364	0.000229926	0.0024462
ENSDARG00000075349	si:ch73-138n13.1	2384.62	-1.90413	0.24595	-3.67608	0.000236847	0.00251112
ENSDARG00000097217	si:dkey-229e3.2	91.3051	-2.40755	0.38295	-3.67554	0.000237346	0.00251496
ENSDARG00000068851	rnf183	528.017	-2.38621	0.377334	-3.67371	0.000239055	0.00252725
ENSDARG00000067976	ar	2036.75	-2.02093	0.278003	-3.67238	0.000240305	0.00253901
ENSDARG00000053528	nog3	169.5	-2.42397	0.388073	-3.66933	0.000243188	0.00256652
ENSDARG00000025033	stx5a	2775.03	-1.87422	0.238276	-3.66896	0.000243535	0.00256724
ENSDARG00000093331	si:ch211-192f15.3	1064.64	-2.1551	0.314921	-3.6679	0.000244549	0.00257497
ENSDARG00000007976	si:ch211-220f16.2	209.068	-2.10379	0.30103	-3.66672	0.000245685	0.0025825
ENSDARG00000091962	RUNDC1	170.028	-2.18917	0.324312	-3.66673	0.000245672	0.0025825
ENSDARG00000031757	tmc4	52.2147	-2.78155	0.485891	-3.66657	0.000245828	0.00258253
ENSDARG00000092096	si:ch211-199i18.9	16.8249	-4.14664	0.858933	-3.66343	0.000248858	0.00260989
ENSDARG00000021572	mb21d1	388.17	-2.20217	0.328254	-3.66231	0.000249955	0.0026199
ENSDARG00000019081	DHDH	1310.44	-1.97097	0.265294	-3.65998	0.00025224	0.00264104
ENSDARG00000070914	dusp6	4931.67	-1.84392	0.230645	-3.65896	0.00025324	0.0026498
ENSDARG00000003462	fech	178.446	-2.15112	0.316193	-3.64055	0.000272053	0.00282895
ENSDARG00000070165	tnfrsf1b	325.795	-2.25336	0.344494	-3.63827	0.000274481	0.00285032
ENSDARG00000058348	scinlb	50329.7	-1.80046	0.220115	-3.63656	0.000276301	0.00286408
ENSDARG00000079608	SGPP2	303.17	-1.98549	0.271113	-3.63497	0.000278018	0.00287959
ENSDARG00000103297	FO704607.1	146.743	-2.39579	0.384209	-3.63289	0.000280268	0.00289969
ENSDARG00000004402	elovl6	495.887	-2.09359	0.301993	-3.62124	0.000293198	0.00302488
ENSDARG00000093177	si:ch211-15j1.1	65.1224	-2.59448	0.440483	-3.61985	0.000294775	0.00303775
ENSDARG00000062636	fem1b	768.437	-1.95431	0.26427	-3.61111	0.000304892	0.00313498
ENSDARG00000102882	5S_rRNA	37.0955	-3.0839	0.577442	-3.60885	0.000307561	0.0031589
ENSDARG00000077176	zgc:174888	522.493	-2.09223	0.302713	-3.60814	0.000308405	0.0031658
ENSDARG00000045549	bik	850.226	-2.20272	0.333534	-3.606	0.000310952	0.00319016
ENSDARG00000078770	OTTDARG00000028836	164.673	-2.16711	0.323724	-3.60527	0.000311833	0.00319584
ENSDARG00000037030	casz1	12446.3	-1.97895	0.271735	-3.6026	0.000315049	0.003225
ENSDARG00000055270	si:ch1073-358c10.1	45.9767	-2.98021	0.55004	-3.60012	0.00031807	0.00325234
ENSDARG00000086856	stk35	535.545	-2.05832	0.293969	-3.60012	0.000318073	0.00325234
ENSDARG00000092458	si:dkey-282h22.5	86.2032	-2.89925	0.527933	-3.59752	0.000321265	0.00328133
ENSDARG00000095818	si:ch1073-504d15.3	911.841	-3.81327	0.782406	-3.59566	0.000323569	0.00329936
ENSDARG00000007808	zdhhc16a	923.538	-2.04265	0.290122	-3.59384	0.000325835	0.00331879
ENSDARG00000103609	protein_coding	289.915	-2.24242	0.345706	-3.59387	0.000325801	0.00331879
ENSDARG00000098239	zgc:85932	158.301	-2.25981	0.350998	-3.58921	0.000331685	0.00337278
ENSDARG00000074728	mfsd9	131.446	-2.18971	0.331575	-3.58806	0.000333151	0.00338581
ENSDARG00000094165	si:ch211-261n9.2	1241.92	-1.94051	0.262192	-3.58708	0.000334397	0.00339659
ENSDARG00000089388	ftr37	76.2704	-2.5274	0.426092	-3.58468	0.000337495	0.00342428
ENSDARG00000036074	cebpa	4840.61	-2.19463	0.33333	-3.58391	0.000338489	0.00342869
ENSDARG00000013659	brox	945.928	-1.87026	0.242963	-3.58186	0.000341151	0.00345185
ENSDARG00000075048	lonrf1	359.382	-2.02694	0.286769	-3.58107	0.000342191	0.00345858
ENSDARG00000075014	sqstm1	118978	-2.22947	0.343471	-3.57955	0.000344183	0.00347298
ENSDARG00000101586	si:ch73-389b16.1	241.409	-2.2068	0.337419	-3.57657	0.000348135	0.00350901
ENSDARG00000044551	atg9a	1389.02	-2.06258	0.297185	-3.57547	0.000349597	0.00352182
ENSDARG00000101990	CU571315.3	850.457	-2.003	0.281376	-3.56463	0.00036437	0.00365772
ENSDARG00000103455	protein_coding	1199.56	-2.06234	0.298028	-3.56455	0.000364479	0.00365772
ENSDARG00000061844	OTTDARG00000040590	452.212	-1.93035	0.261014	-3.56438	0.00036472	0.00365814
ENSDARG00000091783	si:dkeyp-71f10.5	204.921	-2.37411	0.385939	-3.56043	0.000370241	0.00370947
ENSDARG00000059231	hephl1a	747.067	-1.87869	0.247219	-3.5543	0.00037898	0.00379289
ENSDARG00000090912	npc2	580.731	-1.9682	0.272463	-3.55352	0.000380112	0.00380215
ENSDARG00000076303	usp11	2323.88	-1.80287	0.225955	-3.55325	0.0003805	0.00380397
ENSDARG00000038489	b3gnt7	183.478	-2.0968	0.308714	-3.55282	0.000381132	0.00380615
ENSDARG00000040158	cdc42l	7003.96	-1.88482	0.249046	-3.55281	0.000381132	0.00380615
ENSDARG00000045298	wipf2a	3820.33	-1.84739	0.238555	-3.55217	0.000382066	0.00380927
ENSDARG00000054458	slmapa	6111.73	-1.83741	0.23573	-3.5524	0.000381738	0.00380927
ENSDARG00000069295	bcl6ab	8801.75	-1.7954	0.2242	-3.54774	0.000388558	0.00386981
ENSDARG00000095603	grid2ipb	82.7071	-2.55545	0.439	-3.54316	0.000395366	0.00393547
ENSDARG00000021309	rhoca	3479.73	-1.82508	0.233069	-3.54005	0.000400049	0.00397779
ENSDARG00000104709	SPRTN	351.872	-2.0229	0.289112	-3.53808	0.000403041	0.00400321
ENSDARG00000060600	CAPN15	4562.63	-2.03534	0.292871	-3.53514	0.000407558	0.00403935
ENSDARG00000073909	ppip5k1b	1818.76	-1.84494	0.239206	-3.53228	0.000411987	0.00408104
ENSDARG00000019260	dhrs9	558.833	-2.02832	0.291223	-3.53104	0.000413931	0.00409589
ENSDARG00000074546	si:ch211-213a13.11	188.924	-2.07214	0.303825	-3.52882	0.000417413	0.0041259
ENSDARG00000086369	si:ch211-167j9.5	160.531	-2.13945	0.323133	-3.52626	0.000421478	0.00415715
ENSDARG00000101726	si:ch211-93f2.1	73.3388	-2.5308	0.434362	-3.52426	0.000424675	0.00418195
ENSDARG00000105162	si:dkey-224k5.13	42.3858	-3.00116	0.568248	-3.52164	0.000428892	0.00422122
ENSDARG00000056024	eva1c	61.6586	-2.62185	0.460799	-3.51966	0.000432101	0.00424599
ENSDARG00000001933	prkag2b	77.4141	-2.59269	0.452659	-3.51851	0.000433976	0.00426214
ENSDARG00000059811	smpd5	704.519	-2.02124	0.290614	-3.51408	0.000441274	0.00432227
ENSDARG00000079245	si:dkey-73p2.2	104.061	-2.41234	0.402364	-3.5101	0.000447931	0.00438048
ENSDARG00000090063	fa2h	3096.77	-1.90902	0.258992	-3.50985	0.000448362	0.00438237
ENSDARG00000100339	arf4b	409.778	-2.27326	0.362783	-3.50971	0.000448603	0.00438239
ENSDARG00000101189	CR589947.2	185.454	-2.06979	0.305007	-3.50745	0.000452429	0.00441275
ENSDARG00000009313	NAPSA	861.425	-2.0262	0.292735	-3.50558	0.00045562	0.00444151
ENSDARG00000000729	daxx	984.198	-2.00961	0.288057	-3.50491	0.000456756	0.00445023
ENSDARG00000102829	cobll1b	2909.92	-1.93726	0.267448	-3.50446	0.000457526	0.00445301
ENSDARG00000043624	pqlc2	558.361	-2.31363	0.375228	-3.50088	0.00046372	0.00450955
ENSDARG00000056378	ifi30	747.683	-1.97456	0.278404	-3.50053	0.000464331	0.00451208
ENSDARG00000087764	ponzr10	340.504	-1.9975	0.285052	-3.49936	0.000466373	0.00452476
ENSDARG00000105323	si:ch1073-456m8.1	7278.39	-2.17243	0.335771	-3.49175	0.000479863	0.00465073
ENSDARG00000012016	hpgd	250.66	-2.08925	0.312272	-3.48816	0.000486351	0.00470617
ENSDARG00000023627	ggps1	5529.95	-2.02179	0.292922	-3.48825	0.000486186	0.00470617
ENSDARG00000077419	protein_coding	2721.92	-1.80463	0.230768	-3.48673	0.000488972	0.00472407
ENSDARG00000074071	zgc:123335	40523.7	-2.16299	0.333756	-3.48456	0.00049294	0.00475741
ENSDARG00000079017	mesdc1	906.872	-1.96088	0.275781	-3.48422	0.000493575	0.00476105
ENSDARG00000056330	mhc2dbb	25.2374	-3.32437	0.667177	-3.4839	0.00049417	0.00476428
ENSDARG00000073837	senp2	797.88	-1.87665	0.251643	-3.48372	0.000494489	0.00476486
ENSDARG00000032795	tmem8a	447.13	-1.96934	0.278327	-3.48272	0.00049635	0.00477614
ENSDARG00000100336	PIK3R6	225.157	-2.14976	0.330209	-3.48191	0.000497851	0.00478223
ENSDARG00000052411	si:dkey-71l1.1	24.0662	-3.42694	0.697644	-3.47877	0.000503726	0.00482974
ENSDARG00000069185	celsr1a	2052.95	-1.93965	0.270127	-3.47856	0.00050411	0.00482974
ENSDARG00000099651	bin3	219.063	-2.17844	0.338885	-3.47738	0.000506332	0.0048485
ENSDARG00000038141	atf4b	24819	-1.93825	0.269849	-3.47693	0.000507182	0.00485411
ENSDARG00000103398	fabp1b.2	1211.93	-4.74107	1.07702	-3.47354	0.000513632	0.00490819
ENSDARG00000043074	grp	51.0842	-2.7064	0.491304	-3.47322	0.000514259	0.00491163
ENSDARG00000103351	si:ch211-149f21.3	56.0828	-2.54724	0.445563	-3.47254	0.000515549	0.0049214
ENSDARG00000090346	CT574587.1	186.981	-2.08772	0.313273	-3.47212	0.000516357	0.00492655
ENSDARG00000102580	protein_coding	85.1098	-2.6263	0.468953	-3.46795	0.000524452	0.00499342
ENSDARG00000090033	si:dkey-16p6.1	41.2867	-2.75895	0.507345	-3.46697	0.000526351	0.00500632
ENSDARG00000015653	tnip1	4137.37	-1.97488	0.281321	-3.46538	0.000529481	0.00503349
ENSDARG00000043531	jun	117686	-2.00509	0.290064	-3.46507	0.000530102	0.00503679
ENSDARG00000079553	cd83	1766.4	-2.24975	0.360809	-3.46375	0.000532694	0.0050562
ENSDARG00000000804	rassf6	250.687	-2.04711	0.30254	-3.46107	0.00053803	0.00510421
ENSDARG00000098313	nadka	275.807	-2.06947	0.309027	-3.46077	0.000538635	0.00510732
ENSDARG00000074575	si:ch211-269i23.2	497.051	-2.13859	0.329037	-3.46036	0.000539449	0.0051124
ENSDARG00000088816	si:ch211-120j21.1	96.3846	-2.76657	0.510573	-3.45998	0.000540223	0.0051171
ENSDARG00000028957	maff	7212.33	-1.94727	0.273838	-3.45924	0.000541695	0.00512576
ENSDARG00000076800	tnfrsf18	351.527	-2.6297	0.471341	-3.45757	0.000545065	0.00515281
ENSDARG00000079107	clec11a	142.127	-2.48712	0.430243	-3.45647	0.000547306	0.00517088
ENSDARG00000025670	fstl3	1809.67	-1.90018	0.260452	-3.45624	0.000547771	0.00517261
ENSDARG00000036832	cyt1l	17833.7	-1.88351	0.25564	-3.45609	0.000548079	0.00517286
ENSDARG00000053530	cyp4f3	100.8	-2.29767	0.375864	-3.4525	0.000555427	0.00523416
ENSDARG00000087005	CABZ01059415.1	51.5708	-2.73238	0.502447	-3.44789	0.000564992	0.00531069
ENSDARG00000010945	rapgef6	1091.83	-1.92526	0.268412	-3.44716	0.000566505	0.00531948
ENSDARG00000045075	tmem106a	338.375	-1.96959	0.281266	-3.44724	0.000566349	0.00531948
ENSDARG00000076182	stat1b	365.665	-1.91781	0.266332	-3.4461	0.000568743	0.00533233
ENSDARG00000042954	slc17a9a	316.943	-2.06628	0.309472	-3.44548	0.000570037	0.00534173
ENSDARG00000089418	si:dkey-164f24.2	86.4818	-2.77805	0.516695	-3.44119	0.000579153	0.00541888
ENSDARG00000002097	si:dkeyp-52c3.7	115.833	-2.39508	0.405932	-3.43674	0.00058876	0.00550317
ENSDARG00000092705	si:ch211-199g17.8	174.016	-2.19377	0.347633	-3.434	0.000594734	0.00555337
ENSDARG00000038785	abcf2a	6288.81	-1.79698	0.232558	-3.42703	0.000610223	0.00568933
ENSDARG00000014550	rfx3	426.046	-2.05546	0.308501	-3.42124	0.000623373	0.00579432
ENSDARG00000005652	man1a1	804.482	-1.89377	0.261256	-3.42105	0.000623799	0.00579534
ENSDARG00000076373	vopp1	73.9283	-2.37578	0.402489	-3.41819	0.000630399	0.0058537
ENSDARG00000028346	tesca	220.608	-2.06496	0.311732	-3.41626	0.000634883	0.00589237
ENSDARG00000056252	sort1b	1161.81	-1.93051	0.272582	-3.41368	0.000640913	0.00594534
ENSDARG00000099791	pdk3b	153.471	-2.3545	0.396818	-3.4134	0.000641581	0.00594853
ENSDARG00000090834	epor	23.4605	-3.25149	0.659881	-3.41196	0.000644976	0.00597699
ENSDARG00000017365	slc23a2	803.03	-1.83365	0.245643	-3.39377	0.000689387	0.0063725
ENSDARG00000019457	tfe3b	137.152	-2.16442	0.343205	-3.39277	0.000691886	0.00638918
ENSDARG00000100167	CSDC2	45.5316	-2.60784	0.474115	-3.39123	0.000695784	0.00641873
ENSDARG00000103888	5S_rRNA	17.7541	-3.79734	0.825489	-3.38871	0.000702234	0.00647174
ENSDARG00000060978	atp2a3	5036.03	-1.82811	0.244695	-3.38428	0.000713663	0.00657048
ENSDARG00000070972	si:ch211-81a5.8	23.2594	-3.33435	0.69003	-3.38297	0.000717073	0.00659528
ENSDARG00000060682	agr1	929.442	-2.0461	0.309418	-3.38087	0.000722555	0.00663906
ENSDARG00000036161	hnrnpa0l	60079.2	-1.94764	0.280643	-3.37667	0.0007337	0.00673083
ENSDARG00000105229	si:ch211-127b16.3	108.791	-2.24808	0.369631	-3.37655	0.000734006	0.00673083
ENSDARG00000033953	entpd2a.2	117.116	-2.31138	0.388659	-3.37411	0.000740537	0.00678733
ENSDARG00000099859	mascRNA-menRNA	23.0371	-3.55229	0.757118	-3.37106	0.000748804	0.00685627
ENSDARG00000094780	L3MBTL4	1290.44	-1.85198	0.253114	-3.36598	0.00076273	0.00697337
ENSDARG00000097126	si:dkey-40m6.16	112.241	-2.34861	0.400753	-3.36518	0.000764932	0.00698685
ENSDARG00000103980	ets2	41241	-2.08463	0.322779	-3.36028	0.000778634	0.00710465
ENSDARG00000059841	exosc1	2072.1	-1.83942	0.249924	-3.3587	0.000783098	0.00713561
ENSDARG00000103065	CABZ01088567.1	348.489	-2.01251	0.301819	-3.35469	0.000794537	0.00722467
ENSDARG00000055395	foxq1b	1140.98	-2.09127	0.325623	-3.35133	0.000804236	0.00730564
ENSDARG00000056026	tprg1	309.518	-2.05004	0.313468	-3.34976	0.000808827	0.00733286
ENSDARG00000075541	si:ch73-236c18.3	100.831	-2.32496	0.395603	-3.34922	0.000810401	0.00734351
ENSDARG00000059121	EFEMP1	170.414	-2.80976	0.540528	-3.34814	0.000813571	0.00736861
ENSDARG00000069279	elovl7a	552.282	-1.88592	0.264652	-3.34749	0.000815471	0.00738218
ENSDARG00000068434	h3f3b.1	6468.3	-1.87127	0.260311	-3.34703	0.000816823	0.00738352
ENSDARG00000039535	dapp1	68.3925	-2.81926	0.543871	-3.34502	0.000822773	0.00743212
ENSDARG00000055722	bco2a	34.1624	-3.01266	0.601784	-3.34449	0.000824348	0.00743915
ENSDARG00000008383	arpc1a	5729.62	-1.79455	0.237593	-3.34415	0.000825348	0.00744229
ENSDARG00000099475	si:ch211-197d11.2	149.666	-2.31452	0.39316	-3.34347	0.000827389	0.00744974
ENSDARG00000097443	si:dkey-225n22.6	36.254	-2.77074	0.529701	-3.34291	0.000829058	0.00746112
ENSDARG00000078425	oat	2195.37	-2.04599	0.312998	-3.34184	0.000832255	0.00748623
ENSDARG00000062823	pi4kab	240.516	-2.08216	0.32391	-3.34092	0.000835021	0.00750744
ENSDARG00000099382	si:ch211-209n20.1	1487.33	-1.78759	0.236066	-3.33633	0.00084892	0.00761751
ENSDARG00000076861	tmem79b	1516.1	-1.88863	0.266661	-3.33243	0.000860897	0.00771369
ENSDARG00000052604	CPEB2	3054.24	-1.98959	0.297339	-3.32816	0.000874222	0.00782165
ENSDARG00000061173	st14a	8626.99	-1.90346	0.271913	-3.32261	0.000891784	0.00796715
ENSDARG00000074283	inpp5d	123.787	-2.30022	0.391503	-3.32109	0.000896663	0.00800296
ENSDARG00000077881	chl1a	650.734	-1.97852	0.294711	-3.32026	0.000899335	0.00801903
ENSDARG00000101598	si:ch211-215p11.1	71.598	-2.32552	0.399274	-3.31982	0.000900754	0.00802514
ENSDARG00000058323	tmbim1	1047.43	-1.86079	0.25933	-3.3193	0.000902445	0.00803508
ENSDARG00000099908	MTFP1	1668.5	-1.97578	0.294066	-3.31822	0.000905924	0.00805826
ENSDARG00000038683	MFAP4	44.5918	-2.85253	0.558514	-3.31688	0.000910272	0.0080891
ENSDARG00000087596	si:ch73-95l15.5	583.354	-2.04802	0.316222	-3.31419	0.000919085	0.00815954
ENSDARG00000059028	srrd	4402.17	-1.81341	0.245585	-3.31214	0.000925855	0.00821172
ENSDARG00000045658	msrb3	192.196	-2.06901	0.322789	-3.31181	0.000926959	0.00821755
ENSDARG00000058414	bglap	730.307	-4.05136	0.921754	-3.31039	0.000931674	0.00825536
ENSDARG00000087403	si:ch211-214p13.3	70.8739	-2.45491	0.439771	-3.30834	0.000938514	0.00830798
ENSDARG00000031164	tuba8l2	27140.3	-2.08875	0.3297	-3.30225	0.000959121	0.00846188
ENSDARG00000074205	si:dkey-1c7.3	85.3386	-2.26901	0.384973	-3.29636	0.00097948	0.00862495
ENSDARG00000031269	rnf123	689.75	-1.81956	0.248709	-3.29525	0.000983347	0.00865073
ENSDARG00000102468	si:dkey-71l4.5	25.5967	-3.1764	0.660459	-3.29528	0.000983222	0.00865073
ENSDARG00000078310	cecr2	1210.48	-1.8098	0.245813	-3.29437	0.000986414	0.00867356
ENSDARG00000095947	adkb	433.836	-1.93923	0.285321	-3.29185	0.000995311	0.00874343
ENSDARG00000076853	OTTDARG00000042699	539.179	-1.91101	0.276798	-3.29126	0.000997397	0.00874922
ENSDARG00000001879	nav2b	5773.02	-1.70809	0.215186	-3.29059	0.000999787	0.00876601
ENSDARG00000075455	soga3b	29.0005	-3.28733	0.69561	-3.28823	0.00100819	0.00882283
ENSDARG00000007693	nfkbiab	22432	-2.08343	0.329707	-3.28605	0.00101602	0.00888719
ENSDARG00000091592	peli1a	2424.66	-2.05352	0.320721	-3.28484	0.00102039	0.00892115
ENSDARG00000040452	fam214a	3651.92	-1.87143	0.265317	-3.28449	0.00102167	0.00892809
ENSDARG00000076257	si:ch211-285c6.1	22.4492	-3.56251	0.780253	-3.28421	0.0010227	0.00893283
ENSDARG00000024540	tspan36	1248.5	-1.88742	0.270347	-3.28253	0.00102879	0.00898177
ENSDARG00000040001	fryl	19723.5	-1.8006	0.24395	-3.28183	0.00103135	0.00899986
ENSDARG00000103028	CABZ01052487.1	261.988	-2.14906	0.350367	-3.27958	0.0010396	0.00906326
ENSDARG00000089790	efna5a	1070.51	-1.84409	0.257498	-3.27804	0.00104531	0.00910874
ENSDARG00000057719	atl2	940.9	-1.78456	0.23982	-3.27147	0.00106989	0.00929647
ENSDARG00000042630	hebp2	111.298	-2.47177	0.4499	-3.27133	0.00107045	0.00929693
ENSDARG00000079610	akap9	23714.7	-1.95562	0.292502	-3.26706	0.0010867	0.00943364
ENSDARG00000093313	ubb	107721	-1.97863	0.299659	-3.26582	0.00109149	0.00947078
ENSDARG00000078309	fam83b	2425.02	-1.8491	0.260093	-3.26459	0.00109623	0.00949841
ENSDARG00000101567	guca1e	154.72	-2.12545	0.34533	-3.25906	0.00111783	0.00966734
ENSDARG00000068969	zgc:153759	106.8	-2.23754	0.379944	-3.25716	0.00112535	0.00971869
ENSDARG00000101144	zdhhc13	1698.52	-1.787	0.241651	-3.25676	0.0011269	0.00972754
ENSDARG00000070434	rhov	3651.33	-1.91264	0.280304	-3.25588	0.0011304	0.00975313
ENSDARG00000102742	bmpr1bb	413.107	-2.15738	0.355519	-3.25546	0.0011321	0.00976323
ENSDARG00000105120	gab2	115.635	-2.13813	0.349626	-3.25527	0.00113284	0.00976501
ENSDARG00000042620	gstr	1181.39	-1.76376	0.234833	-3.25234	0.0011446	0.00985709
ENSDARG00000103457	spg20b	1004.19	-1.76997	0.236753	-3.25221	0.00114513	0.00985709
ENSDARG00000098305	si:ch211-76m11.8	20.3898	-3.61798	0.805489	-3.25017	0.00115335	0.00991397
ENSDARG00000023062	cyr61	17710.1	-1.95915	0.295323	-3.24781	0.00116297	0.00998733
ENSDARG00000025436	msrb1a	112.865	-2.34042	0.412708	-3.24786	0.00116275	0.00998733
ENSDARG00000016227	protein_coding	10.7688	-4.71778	1.14592	-3.24437	0.00117711	0.0100946
ENSDARG00000031336	hsd20b2	11.796	-4.6822	1.13524	-3.24354	0.00118053	0.010118
ENSDARG00000101195	cyp1c1	127.319	-3.09424	0.646198	-3.24087	0.00119165	0.0102002
ENSDARG00000061479	thsd7aa	71.1416	-2.63654	0.506378	-3.23186	0.00122987	0.0104933
ENSDARG00000099906	si:ch1073-182o11.2	504.582	-2.09505	0.338853	-3.23164	0.00123083	0.0104966
ENSDARG00000020759	ef1	11016.2	-1.9403	0.291019	-3.23105	0.00123336	0.0105133
ENSDARG00000032469	ampd3b	3903.76	-1.95786	0.296511	-3.23043	0.00123604	0.0105264
ENSDARG00000100524	abca3b	5179.76	-1.83341	0.258024	-3.22998	0.00123797	0.0105365
ENSDARG00000045071	chad	79.6311	-2.80198	0.559039	-3.22335	0.00126701	0.0107602
ENSDARG00000100070	5S_rRNA	9.72351	-4.92356	1.21803	-3.22122	0.00127644	0.0108353
ENSDARG00000102296	protein_coding	103.154	-2.13961	0.354149	-3.21789	0.00129136	0.0109519
ENSDARG00000093748	si:ch211-217k17.11	122.677	-2.27321	0.395699	-3.21762	0.00129257	0.0109571
ENSDARG00000077400	rbm10	244.763	-2.12237	0.349335	-3.21287	0.00131416	0.0111145
ENSDARG00000095451	si:ch211-196l7.4	1208.83	-1.81516	0.253801	-3.2118	0.00131906	0.0111406
ENSDARG00000104626	si:ch73-236c18.8	118.731	-2.54412	0.481576	-3.20638	0.00134415	0.0113368
ENSDARG00000062831	si:ch73-22o12.1	6269.44	-1.87609	0.273452	-3.20382	0.00135615	0.0114328
ENSDARG00000105339	si:ch211-243c14.6	39.8526	-2.67254	0.522138	-3.20326	0.00135883	0.0114502
ENSDARG00000086075	ttc3	12159.8	-1.88908	0.27757	-3.2031	0.00135957	0.0114512
ENSDARG00000071377	hsd11b1la	336.635	-2.02191	0.319393	-3.19955	0.00137641	0.0115771
ENSDARG00000053133	b3gnt7l	173.664	-2.15039	0.35958	-3.19926	0.00137782	0.0115836
ENSDARG00000062049	hmha1b	1359.5	-1.80365	0.25152	-3.19518	0.00139742	0.0117377
ENSDARG00000097383	si:dkey-18f23.11	21.6395	-3.38182	0.745945	-3.19303	0.00140789	0.0118041
ENSDARG00000099717	si:rp71-1h20.9	94.4156	-2.33454	0.418309	-3.19032	0.00142115	0.0118896
ENSDARG00000102554	FUT9	749.216	-1.99769	0.312728	-3.19029	0.00142132	0.0118896
ENSDARG00000078014	pacsin2	6633.09	-1.92702	0.290635	-3.18965	0.00142445	0.0119103
ENSDARG00000020847	atp6v0a1a	1076.95	-1.85894	0.26942	-3.18812	0.00143199	0.0119625
ENSDARG00000002249	tbxas1	187.892	-2.09956	0.345004	-3.18708	0.00143715	0.0120002
ENSDARG00000038794	zgc:113531	322.188	-2.08613	0.341151	-3.18373	0.00145391	0.0121291
ENSDARG00000091234	CU019646.2	15040.9	-1.80799	0.254015	-3.18088	0.0014683	0.0122079
ENSDARG00000101218	si:ch73-345f18.3	119.975	-2.20125	0.377639	-3.18094	0.00146796	0.0122079
ENSDARG00000001910	rorab	735.249	-1.90987	0.28607	-3.1806	0.00146973	0.0122112
ENSDARG00000056535	pla2g4f.1	121.647	-2.14191	0.359218	-3.17887	0.00147851	0.0122733
ENSDARG00000016526	gata3	602.244	-2.10181	0.346634	-3.1786	0.00147989	0.0122735
ENSDARG00000075952	mbd2	10590	-1.88973	0.279903	-3.17871	0.00147932	0.0122735
ENSDARG00000101351	si:dkey-16p6.1	26.128	-3.12728	0.669419	-3.1778	0.00148396	0.0123016
ENSDARG00000093412	sertad2a	895.535	-2.0522	0.331346	-3.17554	0.00149559	0.0123622
ENSDARG00000099240	acap3b	1471.12	-1.77331	0.243526	-3.17547	0.00149596	0.0123622
ENSDARG00000102835	CABZ01021435.4	73.8771	-2.50906	0.475333	-3.17474	0.00149972	0.0123877
ENSDARG00000095678	ftr36	141.88	-2.00423	0.316362	-3.1743	0.00150197	0.0124007
ENSDARG00000100499	CPEB4	5081.95	-1.85521	0.269497	-3.17334	0.00150695	0.0124363
ENSDARG00000007412	slc2a1b	3980.91	-1.80898	0.255289	-3.16888	0.00153026	0.0125891
ENSDARG00000052413	crfb12	106.64	-2.22576	0.386848	-3.16858	0.00153184	0.0125933
ENSDARG00000093822	si:dkey-259j3.5	138.441	-2.12537	0.355171	-3.16853	0.00153214	0.0125933
ENSDARG00000103148	pvrl4	277.543	-2.02984	0.325043	-3.16831	0.00153329	0.0125971
ENSDARG00000010641	slc20a1b	26552.7	-1.68452	0.216087	-3.16778	0.00153606	0.0126142
ENSDARG00000054153	ftr50	133.071	-2.13569	0.358694	-3.16618	0.00154456	0.012667
ENSDARG00000042866	cx35.4	1230.04	-1.7955	0.251306	-3.16548	0.00154829	0.012692
ENSDARG00000104789	protein_coding	2229.52	-1.84963	0.268623	-3.16291	0.00156202	0.0127875
ENSDARG00000042934	ctgfa	5153.67	-1.93	0.294137	-3.16181	0.00156794	0.0128302
ENSDARG00000075539	snphb	197.88	-1.99556	0.314944	-3.16107	0.00157189	0.0128568
ENSDARG00000087573	hdac11	70.0786	-2.36504	0.431958	-3.16011	0.0015771	0.0128937
ENSDARG00000035904	crabp1b	324.756	-2.14575	0.362709	-3.15887	0.00158383	0.0129429
ENSDARG00000087303	cebpd	9411.45	-1.85118	0.269654	-3.15656	0.00159642	0.0130285
ENSDARG00000096661	si:ch211-286b5.5	3118.23	-1.78661	0.249233	-3.15611	0.00159891	0.0130372
ENSDARG00000011245	esrp1	13180.9	-1.78096	0.247496	-3.15544	0.00160256	0.0130568
ENSDARG00000001976	fkbp16	47.2809	-2.62654	0.515786	-3.15351	0.00161319	0.0131304
ENSDARG00000027183	namptb	1264.82	-1.868	0.275329	-3.1526	0.00161824	0.0131657
ENSDARG00000104676	prkd2	586.211	-1.85337	0.270713	-3.15229	0.00161998	0.013174
ENSDARG00000034368	hexb	3024.93	-1.73579	0.233453	-3.15177	0.00162284	0.0131914
ENSDARG00000093044	si:ch211-161h7.5	37.1778	-2.87431	0.594875	-3.15076	0.00162845	0.0132253
ENSDARG00000102620	MTMR3	363.204	-1.95222	0.302302	-3.14989	0.00163331	0.0132531
ENSDARG00000055999	OTTDARG00000025042	83.4659	-2.26001	0.400514	-3.14598	0.00165534	0.01342
ENSDARG00000070331	muc5.1	14.6935	-4.26405	1.03758	-3.14584	0.0016561	0.0134202
ENSDARG00000003495	madd	1013.35	-1.78194	0.248599	-3.14538	0.00165872	0.0134339
ENSDARG00000062330	si:ch211-233a24.2	8403.84	-1.715	0.227457	-3.14346	0.00166965	0.0135062
ENSDARG00000087736	si:dkey-118k5.3	360.541	-1.81329	0.258738	-3.14331	0.00167047	0.0135069
ENSDARG00000101450	si:ch211-215p11.3	69.1028	-2.25483	0.399232	-3.1431	0.00167168	0.0135108
ENSDARG00000002369	OTTDARG00000018528	195693	-1.90745	0.288851	-3.1416	0.00168027	0.0135742
ENSDARG00000069703	efhb	43.6702	-2.58302	0.503998	-3.14092	0.00168415	0.0135937
ENSDARG00000043627	protein_coding	434.788	-1.87104	0.277429	-3.13969	0.00169124	0.0136449
ENSDARG00000044129	si:ch211-214p16.1	47.2984	-2.83333	0.584466	-3.13677	0.00170823	0.0137698
ENSDARG00000099825	si:dkey-16p6.1	45.1601	-2.62837	0.519143	-3.13664	0.00170896	0.0137698
ENSDARG00000017665	snrkb	1024.12	-1.99166	0.31621	-3.13608	0.00171221	0.0137838
ENSDARG00000096317	si:ch73-267f5.2	91.5194	-2.37865	0.439677	-3.1356	0.00171504	0.0138006
ENSDARG00000091912	si:ch211-15j1.5	45.8183	-2.493	0.476476	-3.13342	0.00172782	0.0138852
ENSDARG00000002552	mapkapk2a	880.778	-1.74565	0.238082	-3.13191	0.00173673	0.0139447
ENSDARG00000036245	WIPF3	48.6178	-2.52937	0.489197	-3.12629	0.00177025	0.0141952
ENSDARG00000029232	FO704779.1	110.197	-2.1851	0.379098	-3.12611	0.00177132	0.0141976
ENSDARG00000104968	si:ch211-227e10.1	26.3776	-2.99874	0.639412	-3.1259	0.0017726	0.0142016
ENSDARG00000042717	adipor1b	896.316	-1.77021	0.246428	-3.1255	0.00177502	0.0142149
ENSDARG00000095062	si:dkey-238m4.3	855.211	-1.99454	0.318403	-3.12354	0.00178689	0.0142789
ENSDARG00000092853	si:dkey-18c8.2	39.7585	-2.68134	0.538876	-3.12008	0.00180805	0.0144275
ENSDARG00000104300	wipf1a	271.939	-2.05415	0.33787	-3.11998	0.00180864	0.0144275
ENSDARG00000104918	si:ch211-196f19.1	56.0887	-2.4604	0.468143	-3.11956	0.00181124	0.014442
ENSDARG00000098387	tmem176l.3a	625	-1.78312	0.251394	-3.1151	0.00183885	0.0146495
ENSDARG00000101405	ST6GALNAC2	77.9574	-2.3953	0.448161	-3.1134	0.00184946	0.0147149
ENSDARG00000012314	usp25	2619.15	-1.68746	0.220902	-3.11206	0.00185786	0.0147753
ENSDARG00000016311	dock9b	218.173	-2.05296	0.338602	-3.10971	0.0018727	0.0148805
ENSDARG00000100660	OTTDARG00000037778	761.702	-1.74777	0.240487	-3.10938	0.00187481	0.0148908
ENSDARG00000032862	ugt5g1	53.1164	-2.38884	0.44688	-3.10787	0.00188443	0.0149555
ENSDARG00000040432	klf2b	12974.2	-1.88503	0.284772	-3.10784	0.00188458	0.0149555
ENSDARG00000052037	trim35-1	287.534	-1.94854	0.305446	-3.10543	0.00190003	0.0150457
ENSDARG00000079745	si:ch211-166a6.5	29599.9	-1.88053	0.283567	-3.10519	0.00190154	0.0150511
ENSDARG00000097635	wu:fb18f06	1810.68	-1.95556	0.307772	-3.10476	0.00190433	0.0150667
ENSDARG00000100095	anxa1b	1673.52	-1.94802	0.305647	-3.10167	0.00192432	0.0152053
ENSDARG00000097398	si:ch73-288o11.4	74.7251	-2.31726	0.42482	-3.10076	0.00193025	0.0152456
ENSDARG00000070412	mtmr7b	119.738	-2.18599	0.382594	-3.09987	0.00193603	0.0152826
ENSDARG00000076332	si:ch211-159i8.4	66.816	-2.79637	0.579513	-3.09979	0.00193659	0.0152826
ENSDARG00000029234	stxbp5b	732.476	-1.82906	0.267783	-3.096	0.00196148	0.0154528
ENSDARG00000006385	triobpb	3230.99	-1.87762	0.283526	-3.09536	0.00196575	0.0154794
ENSDARG00000003963	traf4a	9558.04	-1.84787	0.274084	-3.09348	0.00197822	0.0155643
ENSDARG00000034943	si:ch211-127l15.5	500.331	-1.84956	0.274764	-3.09198	0.00198828	0.015636
ENSDARG00000024964	inadl	1604.53	-1.87662	0.283601	-3.09104	0.00199457	0.0156662
ENSDARG00000077934	tegt	9911.07	-1.8118	0.26265	-3.0908	0.00199618	0.0156721
ENSDARG00000100858	zgc:171695	82.9193	-2.57365	0.509464	-3.08884	0.0020094	0.0157524
ENSDARG00000017658	gmppb	5212.37	-1.6938	0.224664	-3.08818	0.00201385	0.0157735
ENSDARG00000061757	rabgap1l	4043.48	-1.78803	0.255201	-3.0879	0.00201579	0.015779
ENSDARG00000087933	zgc:174972	137.375	-2.10573	0.358197	-3.08694	0.00202227	0.0158095
ENSDARG00000017929	ncoa2	5233.63	-1.79595	0.257948	-3.08569	0.00203078	0.0158558
ENSDARG00000097636	si:dkey-221l4.13	69.4445	-2.3193	0.427683	-3.08476	0.00203717	0.015895
ENSDARG00000099802	pnp5b	4150.98	-2.06285	0.344837	-3.08219	0.00205486	0.0160234
ENSDARG00000009252	napepld	179.647	-1.9574	0.310636	-3.08205	0.00205578	0.0160238
ENSDARG00000044852	wbp2nl	12608.2	-1.89993	0.29204	-3.08153	0.0020594	0.0160384
ENSDARG00000105119	si:ch211-258f1.3	25.7493	-3.01713	0.654586	-3.08153	0.00205939	0.0160384
ENSDARG00000101982	spryd3	839.295	-1.8127	0.263953	-3.07896	0.00207723	0.0161636
ENSDARG00000087193	prrg2	836.97	-1.81762	0.265946	-3.0744	0.00210929	0.0163853
ENSDARG00000033684	oxgr1a.1	46.5261	-3.06314	0.67113	-3.07413	0.00211118	0.0163931
ENSDARG00000099144	igfbp3	1175.45	-2.14152	0.371392	-3.07362	0.00211476	0.016414
ENSDARG00000005271	zc3h12a	554.574	-1.79925	0.260072	-3.0732	0.00211777	0.0164303
ENSDARG00000079978	samd10a	841.558	-1.79009	0.257305	-3.07065	0.00213596	0.0165505
ENSDARG00000103681	si:ch73-286n19.3	836.37	-1.8102	0.263889	-3.07024	0.00213887	0.0165661
ENSDARG00000075164	mylk5	483.651	-1.87891	0.286336	-3.0695	0.00214417	0.0166002
ENSDARG00000097082	im:7152348	81.2227	-2.33005	0.433428	-3.06868	0.00215009	0.016639
ENSDARG00000093036	si:ch211-284e13.3	55.9236	-2.36122	0.443736	-3.06765	0.00215751	0.0166824
ENSDARG00000097264	si:ch211-40k21.5	392.43	-2.08402	0.353369	-3.06768	0.00215725	0.0166824
ENSDARG00000094345	si:dkey-261l7.2	102.078	-2.29893	0.423501	-3.06714	0.00216121	0.016704
ENSDARG00000017240	traf5	80.1369	-2.32864	0.4343	-3.05927	0.00221877	0.0170914
ENSDARG00000097583	arfgap3	8205.91	-1.97588	0.319044	-3.05876	0.00222255	0.0171133
ENSDARG00000052957	plcd3a	156.428	-2.04415	0.341502	-3.05751	0.00223187	0.0171636
ENSDARG00000058871	OTTDARG00000030487	503.779	-1.97827	0.320335	-3.05391	0.00225881	0.0173634
ENSDARG00000000588	grasp	980.402	-1.81308	0.266329	-3.05292	0.0022663	0.0174059
ENSDARG00000068966	si:ch211-261n11.7	68.9234	-2.89023	0.61921	-3.05265	0.00226834	0.0174076
ENSDARG00000100669	si:zfos-2131b9.2	41.5053	-2.5641	0.512411	-3.05244	0.00226991	0.0174124
ENSDARG00000077697	si:dkey-105i14.1	80.4028	-2.21591	0.398742	-3.04936	0.00229331	0.0175846
ENSDARG00000097013	zgc:194282	304.852	-1.95891	0.314861	-3.0455	0.00232291	0.0177893
ENSDARG00000003250	pik3cd	38.6277	-3.04879	0.673123	-3.04371	0.00233677	0.017888
ENSDARG00000078185	pacs2	608.148	-1.85549	0.281153	-3.04279	0.00234397	0.0179282
ENSDARG00000036967	smox	21037.2	-1.88597	0.29129	-3.04154	0.00235372	0.0179803
ENSDARG00000104628	si:dkey-31i7.2	17.2102	-3.36798	0.779004	-3.03975	0.00236775	0.0180725
ENSDARG00000100916	uvssa	242.745	-1.88944	0.293087	-3.03474	0.00240743	0.018345
ENSDARG00000059060	lgalsla	629.896	-1.97183	0.320529	-3.03197	0.00242964	0.0184912
ENSDARG00000031246	hbegfb	86.2495	-2.30617	0.43094	-3.03097	0.0024377	0.0185372
ENSDARG00000012468	aacs	369.064	-2.13674	0.375152	-3.03007	0.00244499	0.0185849
ENSDARG00000104412	si:dkey-72l17.5	60.5075	-2.37552	0.454134	-3.02888	0.00245462	0.0186505
ENSDARG00000076196	si:ch211-226h7.6	102.539	-2.37809	0.455107	-3.02806	0.00246131	0.0186935
ENSDARG00000058108	EPS8L2	837.825	-1.78919	0.260639	-3.0279	0.00246263	0.0186959
ENSDARG00000091209	ucp3	5343.9	-1.8952	0.295691	-3.02748	0.00246599	0.0187137
ENSDARG00000090392	si:dkey-71l4.2	19.5475	-3.128	0.703408	-3.02528	0.00248406	0.0188352
ENSDARG00000097714	si:ch1073-384e4.1	1072.59	-1.7848	0.259502	-3.02425	0.00249249	0.0188836
ENSDARG00000074690	ppm1j	52.9293	-2.50024	0.49633	-3.02266	0.00250561	0.0189752
ENSDARG00000013771	ctss2.2	2088.25	-2.14468	0.378768	-3.02212	0.0025101	0.0189998
ENSDARG00000029581	tbc1d7	315.011	-1.8764	0.290113	-3.02088	0.00252045	0.019064
ENSDARG00000100612	si:ch211-163c2.1	298.181	-2.06711	0.353576	-3.01805	0.00254403	0.0192266
ENSDARG00000076320	ano9a	201.59	-2.30401	0.432143	-3.01754	0.00254835	0.0192513
ENSDARG00000056804	IL4I1	367.934	-2.12188	0.371818	-3.01727	0.00255059	0.0192603
ENSDARG00000061687	atxn1a	862.276	-1.80437	0.266945	-3.01325	0.00258462	0.0194933
ENSDARG00000104094	adrbk2	1142.61	-1.7991	0.2653	-3.01204	0.00259495	0.0195631
ENSDARG00000010279	scamp2	3872.1	-1.79536	0.264106	-3.01151	0.00259951	0.019586
ENSDARG00000098746	dhrs13l1	3000.35	-2.06736	0.354461	-3.01123	0.00260188	0.0195913
ENSDARG00000100624	protein_coding	951.558	-1.82352	0.273517	-3.01085	0.00260521	0.0196084
ENSDARG00000028396	fkbp5	16954.4	-1.93699	0.311547	-3.00753	0.00263381	0.019787
ENSDARG00000098398	CABZ01079480.1	3093.06	-1.98018	0.325915	-3.00747	0.00263432	0.019787
ENSDARG00000090478	tmem238b	42.8859	-2.49673	0.498492	-3.00252	0.00267758	0.0200628
ENSDARG00000019945	ptprdb	51.2002	-3.58027	0.85994	-3.00052	0.00269521	0.0201784
ENSDARG00000103106	trappc9	224.17	-1.98061	0.326844	-3.00023	0.0026978	0.0201896
ENSDARG00000100886	si:dkeyp-97a10.1	136.699	-2.56416	0.521539	-2.99912	0.00270762	0.0202548
ENSDARG00000032049	enah	1566.54	-1.79046	0.263656	-2.99807	0.002717	0.0203167
ENSDARG00000102299	cxcl8b.1	584.506	-2.01468	0.338633	-2.99639	0.00273193	0.0204201
ENSDARG00000104740	si:ch211-223g7.6	32.9137	-2.75122	0.584945	-2.99382	0.0027551	0.0205765
ENSDARG00000087251	si:ch73-50f9.4	249.948	-1.96741	0.323309	-2.99222	0.00276958	0.0206679
ENSDARG00000099705	foxred1	219.513	-2.06572	0.356333	-2.99079	0.00278257	0.020748
ENSDARG00000101297	tmem266	11.2188	-4.22914	1.07987	-2.99029	0.00278712	0.0207736
ENSDARG00000097402	si:ch211-256m1.10	209.929	-2.11519	0.372955	-2.99014	0.00278852	0.0207756
ENSDARG00000099006	CABZ01029938.1	100.065	-2.34	0.448162	-2.98998	0.00278993	0.0207776
ENSDARG00000057708	PHTF1	574.062	-1.85949	0.287654	-2.98792	0.0028088	0.0209055
ENSDARG00000100300	marveld3	266.085	-1.97868	0.327552	-2.98786	0.00280937	0.0209055
ENSDARG00000090560	mfap5	170.166	-2.29251	0.432767	-2.98662	0.00282082	0.0209822
ENSDARG00000075932	si:ch73-211l2.3	29.0058	-2.84896	0.620411	-2.98022	0.00288039	0.021408
ENSDARG00000012649	SMAD4	715.979	-1.74882	0.251301	-2.97976	0.00288475	0.0214317
ENSDARG00000045887	mmp30	260.029	-2.40186	0.470541	-2.97924	0.00288963	0.021442
ENSDARG00000104062	BX572103.7	20.0531	-3.1852	0.733443	-2.97938	0.00288835	0.021442
ENSDARG00000093354	si:ch211-57i17.2	318.494	-1.99431	0.334108	-2.97602	0.00292014	0.0216509
ENSDARG00000020134	sipa1l1	769.194	-1.7748	0.260454	-2.97479	0.00293188	0.0217117
ENSDARG00000100223	OTTDARG00000033605	9001.07	-1.9161	0.307943	-2.9749	0.0029308	0.0217117
ENSDARG00000008363	mcl1b	7603.29	-1.72994	0.245612	-2.97192	0.00295941	0.0219068
ENSDARG00000094480	si:ch211-132a5.4	7657.24	-1.67968	0.228726	-2.97157	0.00296282	0.0219232
ENSDARG00000086288	scg3	449.365	-2.02445	0.344997	-2.96944	0.00298347	0.0220317
ENSDARG00000093263	protein_coding	25.4547	-2.87162	0.630588	-2.96806	0.00299686	0.0221128
ENSDARG00000100426	fam167b	2714.82	-2.08887	0.366976	-2.96714	0.00300584	0.0221613
ENSDARG00000100584	ccdc40	296.097	-1.92897	0.313219	-2.96586	0.00301835	0.0222357
ENSDARG00000103564	si:dkeyp-30d6.2	152.685	-2.00447	0.338671	-2.96591	0.0030179	0.0222357
ENSDARG00000096712	si:dkey-193p11.2	83590	-2.13795	0.384984	-2.95585	0.00311813	0.0228791
ENSDARG00000035178	gna14	300.89	-2.06961	0.36204	-2.9544	0.00313274	0.0229588
ENSDARG00000029751	wbp1lb	788.71	-1.77128	0.261506	-2.9494	0.00318395	0.0233063
ENSDARG00000004843	foxp1a	4049.06	-1.68541	0.232433	-2.94885	0.00318954	0.0233365
ENSDARG00000016897	fbxo15	21.4902	-3.2498	0.762966	-2.94875	0.00319062	0.0233365
ENSDARG00000043493	cltca	25140.9	-1.65722	0.222961	-2.94771	0.00320135	0.0233872
ENSDARG00000017606	sys1	869.742	-1.83046	0.281795	-2.94706	0.00320814	0.0234267
ENSDARG00000099465	RNF213	3282.65	-1.73699	0.250086	-2.94694	0.00320931	0.0234267
ENSDARG00000007603	stxbp2	2340.71	-1.69707	0.236883	-2.94267	0.003254	0.0237247
ENSDARG00000026762	fam126a	6243.14	-1.86671	0.294665	-2.94132	0.00326816	0.0237996
ENSDARG00000096433	rock2b	210.672	-2.08217	0.367913	-2.94138	0.00326753	0.0237996
ENSDARG00000003751	lats1	2550.59	-1.91965	0.313677	-2.93184	0.00336959	0.0244319
ENSDARG00000060661	klf8	8745.19	-2.0305	0.351462	-2.93205	0.00336733	0.0244319
ENSDARG00000101847	si:dkey-185e18.3	1486.81	-2.13685	0.387748	-2.93192	0.00336874	0.0244319
ENSDARG00000098117	BX572103.1	47.3797	-2.50619	0.514456	-2.92773	0.00341446	0.0247474
ENSDARG00000092379	DYNLL1	66.4805	-2.24895	0.426724	-2.92684	0.00342426	0.0247989
ENSDARG00000074287	sptlc2b	2240	-1.77105	0.263487	-2.92631	0.00343004	0.0248212
ENSDARG00000101551	OTTDARG00000036673	38.3001	-2.6814	0.574579	-2.92632	0.00342995	0.0248212
ENSDARG00000060926	rnf19b	2337.67	-1.86495	0.295708	-2.92501	0.0034444	0.0249154
ENSDARG00000104974	CABZ01079267.1	1689.78	-1.94465	0.323082	-2.92386	0.00345724	0.0249984
ENSDARG00000063297	abcb6a	165.188	-2.01969	0.348887	-2.92269	0.00347023	0.0250726
ENSDARG00000060813	plekha7a	503.378	-1.86062	0.294623	-2.9211	0.00348802	0.0251912
ENSDARG00000075355	ftr35	78.2293	-2.11669	0.382394	-2.92026	0.00349739	0.025249
ENSDARG00000089821	BX957278.2	30.6629	-2.92472	0.659373	-2.91901	0.00351141	0.0253379
ENSDARG00000021389	jag2b	4240.62	-2.04017	0.356481	-2.91787	0.00352433	0.0254136
ENSDARG00000091951	OTTDARG00000014789	40.4231	-2.46602	0.502685	-2.91637	0.00354129	0.0255259
ENSDARG00000070846	dazap1	1289.44	-1.84096	0.28853	-2.91464	0.00356104	0.0256381
ENSDARG00000097771	si:dkey-250i3.4	72.7399	-2.29731	0.445212	-2.91392	0.00356919	0.0256666
ENSDARG00000093443	si:dkeyp-73d8.5	27.6748	-2.77354	0.609178	-2.91136	0.00359862	0.0258379
ENSDARG00000041724	glipr2	97.8621	-2.27783	0.438948	-2.91113	0.00360123	0.0258465
ENSDARG00000081841	dre-mir-29a	10.7083	-4.08246	1.05906	-2.91055	0.0036079	0.0258843
ENSDARG00000100503	sos1	979.146	-1.8126	0.279349	-2.9089	0.00362701	0.025991
ENSDARG00000103483	litaf	2254.31	-1.62951	0.216406	-2.90894	0.00362662	0.025991
ENSDARG00000099118	TRAPPC9	744.683	-1.74702	0.256987	-2.90685	0.00365091	0.0261215
ENSDARG00000014430	rabgef1	742.392	-1.7285	0.250752	-2.90524	0.00366974	0.0262257
ENSDARG00000042561	lpar2b	2562.08	-1.79384	0.273293	-2.90474	0.00367554	0.0262569
ENSDARG00000054389	rhof	522.663	-2.00313	0.345763	-2.9012	0.00371741	0.0265354
ENSDARG00000090454	gnb1a	11694.9	-1.7506	0.258808	-2.90022	0.00372899	0.0265768
ENSDARG00000099546	kynu	42.9951	-2.44321	0.49766	-2.89998	0.00373181	0.0265866
ENSDARG00000036293	gnb1l	77.7703	-2.17174	0.404198	-2.89893	0.00374443	0.0266559
ENSDARG00000089553	OTTDARG00000038742	69.4531	-2.27094	0.43848	-2.8985	0.00374947	0.0266814
ENSDARG00000007477	fbxo8	391.947	-1.99159	0.342177	-2.89788	0.00375697	0.0267245
ENSDARG00000062929	FAM83G	3107.2	-1.79094	0.273016	-2.89703	0.00376714	0.0267864
ENSDARG00000104292	ctgfb	374.205	-1.86543	0.298994	-2.89448	0.00379782	0.0269733
ENSDARG00000075943	si:ch211-250c4.5	12.1298	-3.66952	0.92237	-2.89419	0.00380133	0.0269879
ENSDARG00000071021	papss2a	5203.97	-3.06405	0.713286	-2.89373	0.00380701	0.0270177
ENSDARG00000076472	ovol1	1510.96	-1.88366	0.305601	-2.89153	0.00383366	0.0271859
ENSDARG00000091013	si:dkey-84h14.2	38.4394	-2.49238	0.516148	-2.89138	0.0038356	0.0271891
ENSDARG00000031756	mef2aa	1498.61	-1.76269	0.263834	-2.89079	0.00384277	0.0272295
ENSDARG00000104306	protein_coding	553.51	-1.71326	0.246807	-2.88996	0.00385293	0.027291
ENSDARG00000078847	si:dkey-238o13.4	1126.67	-1.97606	0.337998	-2.88777	0.00387984	0.0274499
ENSDARG00000099046	si:ch211-227p7.5	54.2826	-2.34862	0.467005	-2.8878	0.00387946	0.0274499
ENSDARG00000079575	aff3	88.5822	-2.16108	0.402217	-2.88669	0.00389321	0.0275233
ENSDARG00000039322	CABZ01088149.1	490.164	-1.82064	0.284326	-2.88627	0.00389839	0.0275387
ENSDARG00000053068	cyp8b1	59.115	-2.23923	0.429758	-2.88356	0.00393207	0.027766
ENSDARG00000069920	cox17	896.852	-1.88495	0.306947	-2.88308	0.00393813	0.0277683
ENSDARG00000075825	dlec1	126.56	-2.04194	0.361402	-2.88307	0.00393824	0.0277683
ENSDARG00000102893	atg7	871.644	-1.72158	0.250307	-2.88278	0.00394178	0.0277683
ENSDARG00000060390	stk26	2052.68	-1.7128	0.247301	-2.88233	0.00394744	0.0277892
ENSDARG00000075086	CU681840.1	39.295	-2.47125	0.510471	-2.88214	0.00394982	0.0277953
ENSDARG00000020581	otofb	9.84326	-5.67029	1.62079	-2.88149	0.00395805	0.0278425
ENSDARG00000010953	ndel1a	1358.44	-1.78528	0.272608	-2.88062	0.0039689	0.0279083
ENSDARG00000013847	egfra	4753.43	-1.69327	0.240803	-2.879	0.00398939	0.0280309
ENSDARG00000096593	si:dkey-118k5.5	92.3818	-2.08751	0.377867	-2.87801	0.0040019	0.028108
ENSDARG00000067607	srebf1	2750.56	-1.87344	0.303906	-2.87404	0.00405258	0.0284315
ENSDARG00000014427	mxe	266.657	-1.84104	0.292746	-2.87294	0.00406669	0.0285195
ENSDARG00000001804	zgc:112148	142.606	-1.99157	0.345602	-2.86911	0.00411624	0.0288561
ENSDARG00000016255	chmp4ba	5917.36	-1.9586	0.334295	-2.86752	0.00413697	0.0289903
ENSDARG00000104890	si:ch211-76m11.3	23.3392	-2.85293	0.646243	-2.86723	0.00414084	0.0290064
ENSDARG00000078093	zgc:172065	33.5711	-2.67961	0.5863	-2.86477	0.00417317	0.0291995
ENSDARG00000002021	pygb	799.786	-1.67618	0.236116	-2.86377	0.00418627	0.02928
ENSDARG00000100654	si:dkey-207m2.4	35.7991	-2.5605	0.545097	-2.86279	0.0041993	0.02936
ENSDARG00000091746	si:dkey-16p6.1	32.907	-2.63113	0.570208	-2.86059	0.00422849	0.0295304
ENSDARG00000062003	myo5b	3873.59	-1.75172	0.263471	-2.85313	0.0043291	0.0302101
ENSDARG00000090399	CABZ01066439.1	35.4435	-2.62205	0.568684	-2.85229	0.00434049	0.0302781
ENSDARG00000104458	rnasekb	136.441	-1.9696	0.340189	-2.85019	0.00436925	0.0304672
ENSDARG00000057006	zgc:113201	263.705	-1.89455	0.314327	-2.84594	0.0044281	0.0308425
ENSDARG00000077506	tjp1a	3416.35	-1.70382	0.247346	-2.84549	0.00443438	0.0308628
ENSDARG00000101849	adipor2	24478.7	-1.70426	0.247526	-2.84518	0.00443861	0.0308805
ENSDARG00000032553	egln3	277.612	-1.94345	0.33186	-2.84291	0.00447032	0.0310777
ENSDARG00000068876	zgc:153031	30.8108	-2.62118	0.570802	-2.84018	0.00450885	0.03131
ENSDARG00000061520	b4galnt1a	111.698	-2.01412	0.357258	-2.83861	0.00453104	0.0314523
ENSDARG00000094181	shroom1	1772.54	-1.83935	0.295703	-2.83848	0.00453289	0.0314532
ENSDARG00000045788	avpr1ab	11	-5.56523	1.60895	-2.8374	0.00454829	0.0315363
ENSDARG00000044528	slc15a1b	20.0288	-3.21791	0.781824	-2.83684	0.00455618	0.0315791
ENSDARG00000104039	errfi1	4330.5	-1.75606	0.26674	-2.83443	0.00459075	0.0318067
ENSDARG00000045036	cdc42ep4b	2993.24	-1.73265	0.258566	-2.83351	0.00460406	0.0318629
ENSDARG00000101484	si:dkey-264f17.2	20.0854	-2.92653	0.680988	-2.82902	0.00466903	0.0322277
ENSDARG00000088048	fgf18a	209.937	-2.1777	0.416663	-2.8265	0.00470594	0.0324703
ENSDARG00000004017	spag1a	5795.67	-1.96927	0.343393	-2.82262	0.00476326	0.032792
ENSDARG00000031845	mboat2a	157.471	-1.90325	0.320226	-2.82065	0.00479266	0.0329564
ENSDARG00000052057	pcolceb	1746.35	-1.91685	0.325062	-2.82054	0.00479431	0.0329564
ENSDARG00000017710	ppp1r14ab	40.1089	-2.53998	0.546425	-2.81829	0.00482806	0.0331636
ENSDARG00000095608	si:dkey-57k2.6	94.2147	-2.025	0.363851	-2.81707	0.00484633	0.0332767
ENSDARG00000038968	ccr6b	107.784	-2.05844	0.376019	-2.81486	0.00487983	0.0334514
ENSDARG00000105136	CCDC50	283.855	-1.88039	0.312767	-2.81484	0.00488015	0.0334514
ENSDARG00000104730	si:dkey-33b17.3	13.5494	-3.74766	0.97629	-2.81439	0.00488695	0.0334764
ENSDARG00000067966	fem1a	2759.93	-1.87977	0.31271	-2.81338	0.00490235	0.0335611
ENSDARG00000077783	SRMS	486.409	-1.86074	0.306005	-2.81282	0.00491086	0.0336069
ENSDARG00000075191	oacyl	51.0415	-2.40249	0.498739	-2.81207	0.00492243	0.0336485
ENSDARG00000014488	ca2	3685.71	-1.85316	0.303473	-2.81134	0.00493363	0.0336913
ENSDARG00000015551	fth1a	46481.6	-1.73355	0.26093	-2.8113	0.00493419	0.0336913
ENSDARG00000099281	si:dkey-112e7.2	1003.26	-1.82484	0.293525	-2.81011	0.00495245	0.0338035
ENSDARG00000042616	sema3h	52.2807	-2.67816	0.597252	-2.80979	0.00495731	0.0338241
ENSDARG00000004877	rock2b	1044.4	-1.76117	0.271297	-2.80566	0.00502129	0.0342225
ENSDARG00000097040	si:dkey-146l2.3	288.302	-1.93941	0.335687	-2.79846	0.00513465	0.0349563
ENSDARG00000101992	si:dkey-238k10.3	55.9873	-2.26802	0.454276	-2.79129	0.00524977	0.035674
ENSDARG00000057610	cdkn2c	262.992	-1.8287	0.296995	-2.7903	0.00526596	0.0357511
ENSDARG00000097996	usp2a	99.0042	-2.13205	0.405718	-2.79024	0.00526695	0.0357511
ENSDARG00000104893	si:ch211-207e19.2	28.6191	-2.66925	0.598228	-2.79032	0.00526568	0.0357511
ENSDARG00000094815	si:ch73-49p17.1	334.397	-1.93975	0.336988	-2.78868	0.00529227	0.0358965
ENSDARG00000068711	crfb4	107.27	-2.0373	0.37214	-2.7874	0.00531323	0.0359988
ENSDARG00000095032	ftr33	41.0652	-2.40148	0.502958	-2.78648	0.00532834	0.0360879
ENSDARG00000100805	OTTDARG00000038485	166.689	-2.00497	0.360957	-2.78418	0.00536634	0.0363185
ENSDARG00000020981	slc35a3b	24.353	-2.7799	0.639415	-2.78364	0.00537532	0.0363392
ENSDARG00000102957	srsf3a	27.4951	-2.77728	0.638465	-2.78368	0.00537455	0.0363392
ENSDARG00000037905	cacna1aa	288.854	-1.88494	0.318193	-2.78116	0.00541658	0.0365644
ENSDARG00000058351	tapbpl	370.81	-1.80462	0.289576	-2.77862	0.00545901	0.0368373
ENSDARG00000035869	azin1b	4980.67	-1.63441	0.228429	-2.77727	0.00548181	0.036964
ENSDARG00000021242	mvp	40687.4	-1.89339	0.321701	-2.77708	0.00548495	0.0369717
ENSDARG00000060238	uacab	2335.95	-1.77423	0.279096	-2.77406	0.00553617	0.0372759
ENSDARG00000101135	si:dkey-85k7.7	201.519	-1.90262	0.325455	-2.77341	0.00554724	0.0373231
ENSDARG00000062756	pllp	93.7557	-2.23636	0.446196	-2.7709	0.00559011	0.037543
ENSDARG00000097157	si:ch211-207n23.2	4232.67	-1.82392	0.297572	-2.7688	0.00562634	0.0377586
ENSDARG00000007886	slc35b2	1531.14	-1.61761	0.223324	-2.76554	0.00568288	0.0380964
ENSDARG00000025766	DTX3	273.338	-1.80259	0.290282	-2.76488	0.00569436	0.0381529
ENSDARG00000067741	itpkcb	2698.54	-1.67858	0.245488	-2.7642	0.00570625	0.0381974
ENSDARG00000038398	PMM1	94.3847	-2.11077	0.402081	-2.76255	0.00573517	0.0382748
ENSDARG00000052386	cldnd1b	707.881	-1.70734	0.256059	-2.76242	0.00573739	0.0382748
ENSDARG00000068637	si:ch211-281l24.3	710.784	-1.69147	0.25032	-2.76235	0.00573861	0.0382748
ENSDARG00000094041	krt17	38338.2	-1.80354	0.290832	-2.7629	0.00572902	0.0382748
ENSDARG00000097047	chmp4ba	299.416	-2.06921	0.386997	-2.76283	0.0057302	0.0382748
ENSDARG00000105209	si:ch73-103b11.2	1167.98	-1.66713	0.241494	-2.7625	0.00573601	0.0382748
ENSDARG00000100614	zgc:171497	83.0436	-2.07202	0.388267	-2.76104	0.0057617	0.0384148
ENSDARG00000100341	si:ch211-196h24.2	41.1373	-2.37552	0.498223	-2.76086	0.005765	0.0384229
ENSDARG00000053884	med13a	9960.04	-1.67649	0.245044	-2.76069	0.00576788	0.0384282
ENSDARG00000027154	tpd52l2a	786.898	-1.75294	0.272768	-2.76038	0.00577345	0.0384514
ENSDARG00000021859	erap1b	784.205	-1.74252	0.269014	-2.76016	0.00577733	0.0384633
ENSDARG00000061551	rap1gap2a	277.17	-1.80606	0.29233	-2.75736	0.00582708	0.0387384
ENSDARG00000029480	specc1	3505.66	-1.67432	0.244578	-2.75709	0.00583188	0.0387423
ENSDARG00000012823	dlgap4b	1403.02	-1.83629	0.303409	-2.75632	0.00584549	0.0388187
ENSDARG00000102470	mpp7a	534.211	-1.70865	0.257156	-2.75572	0.00585627	0.0388622
ENSDARG00000074221	OTTDARG00000041783	846.04	-1.99961	0.363188	-2.75231	0.00591762	0.039241
ENSDARG00000103428	ogdhb	808.827	-1.67506	0.24531	-2.75188	0.0059255	0.0392791
ENSDARG00000101051	ctsbb	12.2199	-3.75957	1.00297	-2.75139	0.00593435	0.0393236
ENSDARG00000102927	si:dkey-261o4.6	23.9367	-2.74495	0.635072	-2.74764	0.00600252	0.0397324
ENSDARG00000087131	ifnlr1	231.759	-1.83791	0.304986	-2.74737	0.00600761	0.0397518
ENSDARG00000100450	btr21	24.8166	-3.61418	0.951992	-2.74601	0.00603247	0.0398876
ENSDARG00000043792	si:rp71-7l19.2	16.2206	-3.12402	0.774111	-2.74382	0.00607286	0.0401258
ENSDARG00000040553	tmem97	48.2647	-2.35917	0.495677	-2.74205	0.00610569	0.0403138
ENSDARG00000092285	cenpv	40.7367	-2.49343	0.544732	-2.7416	0.00611415	0.0403552
ENSDARG00000058644	dnajb2	316.438	-2.02915	0.375536	-2.74048	0.00613492	0.0404777
ENSDARG00000103718	chmp5b	2661.81	-1.80457	0.293741	-2.73904	0.0061618	0.0406405
ENSDARG00000079123	ikbkb	753.093	-1.65414	0.239015	-2.73681	0.00620384	0.0409031
ENSDARG00000089131	il17rel	8.67513	-4.81186	1.39584	-2.73087	0.00631682	0.0415735
ENSDARG00000099421	si:ch73-236c18.9	66.9348	-2.51055	0.553174	-2.7307	0.00632006	0.04158
ENSDARG00000068869	si:ch211-250m6.4	51.9335	-2.58803	0.581707	-2.72994	0.00633451	0.0416452
ENSDARG00000058990	slc35a2	1802.9	-1.71425	0.261686	-2.72941	0.00634477	0.0416829
ENSDARG00000087740	si:dkeyp-82a1.5	269.009	-1.77487	0.28396	-2.7288	0.0063566	0.0417457
ENSDARG00000044532	nr4a2b	260.68	-1.78026	0.286042	-2.72777	0.00637643	0.0418584
ENSDARG00000105266	si:dkey-16p6.1	37.021	-2.41101	0.517322	-2.72752	0.00638115	0.041862
ENSDARG00000078042	il10rb	3997.85	-1.87137	0.31979	-2.72482	0.00643373	0.0421769
ENSDARG00000102432	si:dkey-261j11.3	24.3457	-2.92754	0.707654	-2.72385	0.00645254	0.0422852
ENSDARG00000093738	pth1a	24.0876	-2.8138	0.666327	-2.72208	0.00648722	0.0424973
ENSDARG00000060340	si:dkey-157l19.2	2527.64	-1.69246	0.254622	-2.71957	0.00653663	0.04276
ENSDARG00000034273	sid4	37.8699	-2.51906	0.558631	-2.71926	0.00654284	0.0427855
ENSDARG00000052994	slc25a28	1558.08	-1.81862	0.301225	-2.71765	0.00657483	0.0429641
ENSDARG00000071062	hps5	1565.58	-1.6159	0.226762	-2.71608	0.00660591	0.0431213
ENSDARG00000055332	si:dkey-28d5.11	128.024	-2.01531	0.374693	-2.70972	0.0067341	0.0439268
ENSDARG00000099252	ipcef1	294.257	-2.10115	0.4064	-2.70952	0.00673813	0.0439376
ENSDARG00000009783	dirc2	996.757	-1.77995	0.288052	-2.70767	0.00677578	0.0441518
ENSDARG00000101706	csrp3	9.94899	-3.93805	1.08526	-2.70722	0.00678485	0.0441952
ENSDARG00000093219	si:ch211-152f6.7	12697.4	-1.86709	0.320408	-2.70622	0.00680549	0.0443
ENSDARG00000067718	si:dkey-3h3.3	102.689	-2.00122	0.370106	-2.70523	0.00682572	0.0443985
ENSDARG00000058803	grk1a	91.6075	-2.34609	0.497673	-2.70476	0.0068353	0.0444294
ENSDARG00000092606	si:ch73-77m20.2	6058.7	-1.93099	0.344238	-2.7045	0.00684069	0.0444487
ENSDARG00000101374	si:dkey-11n14.1	12.138	-3.40134	0.888038	-2.7041	0.00684896	0.0444711
ENSDARG00000101751	si:ch211-133h13.1	15.4306	-3.20127	0.814151	-2.70377	0.00685582	0.0444999
ENSDARG00000088631	protein_coding	62.7837	-2.27515	0.47232	-2.69975	0.00693916	0.0449616
ENSDARG00000102127	NHLRC3	498.53	-1.78806	0.291943	-2.69938	0.00694694	0.0449961
ENSDARG00000077668	FO681287.1	1741.55	-1.86807	0.32176	-2.69787	0.00697847	0.0451526
ENSDARG00000038359	enosf1	183.686	-1.95566	0.35426	-2.69762	0.00698375	0.0451709
ENSDARG00000104966	si:ch211-106j21.5	34.1064	-2.7155	0.636022	-2.69724	0.00699179	0.045207
ENSDARG00000104549	arhgap44	165.016	-1.85571	0.317402	-2.69598	0.00701817	0.0453566
ENSDARG00000017525	ccnt1	838.1	-1.68791	0.255181	-2.69577	0.00702266	0.0453588
ENSDARG00000052482	arhgef11	1127.32	-1.70494	0.261576	-2.69498	0.00703928	0.0454342
ENSDARG00000078363	mcoln3a	60.3719	-2.33776	0.496636	-2.69365	0.00706751	0.0455992
ENSDARG00000078567	lonrf1l	1711.36	-1.91305	0.338981	-2.69351	0.00707041	0.0455992
ENSDARG00000058556	muc5.2	26.4361	-3.00124	0.743943	-2.69004	0.00714439	0.0460158
ENSDARG00000069834	pnpla4	20.6769	-3.0854	0.775759	-2.6882	0.00718379	0.0462533
ENSDARG00000005481	nfkbiaa	19513.3	-1.89875	0.334474	-2.68706	0.0072083	0.0463722
ENSDARG00000099758	igf2bp2b	4329.04	-1.81181	0.302126	-2.68699	0.00720982	0.0463722
ENSDARG00000096363	si:ch211-15j1.2	52.9482	-2.25948	0.468758	-2.68684	0.00721304	0.0463768
ENSDARG00000038576	ube2d1b	410.549	-1.81629	0.303959	-2.68552	0.00724178	0.046529
ENSDARG00000086056	plekhg6	940.501	-1.82602	0.307602	-2.68535	0.00724537	0.0465358
ENSDARG00000021366	fbp1a	446.423	-1.77318	0.288272	-2.68211	0.00731586	0.0469238
ENSDARG00000099730	pkma	17328.5	-1.6114	0.227957	-2.68211	0.00731598	0.0469238
ENSDARG00000101246	MTMR4	2028.01	-1.71202	0.265507	-2.68175	0.00732392	0.0469583
ENSDARG00000101143	VPS37B	390.276	-1.74817	0.279139	-2.68028	0.007356	0.0471476
ENSDARG00000076768	REPS2	132.051	-2.0382	0.387447	-2.6796	0.00737108	0.0472278
ENSDARG00000074219	map3k20	1004.8	-1.60644	0.226342	-2.6793	0.00737752	0.0472429
ENSDARG00000029305	baiap2l1a	2624.49	-1.70473	0.263067	-2.67888	0.00738682	0.0472628
ENSDARG00000039269	arg2	8546.09	-1.74347	0.277574	-2.67845	0.00739632	0.0473071
ENSDARG00000095888	si:dkey-30o16.8	770.774	-2.09023	0.40718	-2.67752	0.00741704	0.0474067
ENSDARG00000104716	zgc:91849	670.271	-1.82015	0.306359	-2.67709	0.0074265	0.0474507
ENSDARG00000043562	zgc:65997	68.6556	-2.17412	0.438646	-2.67669	0.00743536	0.0474908
ENSDARG00000025168	mpp7b	34.9493	-2.58645	0.592922	-2.67565	0.00745837	0.0476212
ENSDARG00000090599	BX927114.1	10.5711	-3.72197	1.01829	-2.67307	0.00751596	0.047939
ENSDARG00000093316	adgrf8	413.951	-1.79201	0.296363	-2.67243	0.00753039	0.0479978
ENSDARG00000043226	nfixa	373.858	-1.87716	0.328354	-2.67138	0.00755408	0.0481321
ENSDARG00000098189	si:dkey-16p6.1	15.6629	-3.2697	0.85008	-2.66999	0.0075854	0.0482982
ENSDARG00000043093	mpeg1.2	312.374	-1.91998	0.344589	-2.6698	0.00758974	0.0483091
ENSDARG00000105123	zer1	2284.3	-1.72834	0.272852	-2.66937	0.00759926	0.0483362
ENSDARG00000076924	als2b	466.434	-1.6618	0.247956	-2.66903	0.00760698	0.0483686
ENSDARG00000054588	cox6a2	44.7805	-2.42822	0.535197	-2.66859	0.00761713	0.0484061
ENSDARG00000098588	gchfr	95.767	-2.12351	0.421021	-2.66853	0.0076185	0.0484061
ENSDARG00000074166	birc6	11228	-1.63848	0.239418	-2.66678	0.00765816	0.0485765
ENSDARG00000088878	c1qtnf1	87.9899	-2.21072	0.45435	-2.66474	0.00770484	0.0488221
ENSDARG00000095922	zgc:91909	291.923	-1.84407	0.317153	-2.66141	0.00778134	0.049256
ENSDARG00000098716	PARP11	37.9317	-2.37522	0.516791	-2.66107	0.00778935	0.0492732
ENSDARG00000057491	n4bp1	2104.59	-1.70066	0.263547	-2.65857	0.00784739	0.0495887
ENSDARG00000093456	si:dkey-71p21.9	367.753	-1.77254	0.290844	-2.65619	0.00790299	0.0499058

## Sheet: c upregulated genes in sp7-
Gene_ID	Gene_Symbol	baseMean	log2FoldChange	lfcSE	stat	pvalue	padj
ENSDARG00000102277	lama1	3192.74	6.70285	0.292803	19.4768	1.72865e-84	1.05995e-80
ENSDARG00000054562	her15.1	1248.66	6.52422	0.331445	16.6671	2.27498e-62	5.97833e-59
ENSDARG00000100128	protein_coding	1114.23	7.69181	0.413182	16.1958	5.40047e-59	1.1038e-55
ENSDARG00000045548	lepb	759.732	5.07997	0.276189	14.7724	2.20762e-49	3.69174e-46
ENSDARG00000053130	pcp4a	2412.21	5.71031	0.329308	14.3037	2.07579e-46	2.72744e-43
ENSDARG00000078362	TNC	3569.63	6.08267	0.355279	14.3061	2.003e-46	2.72744e-43
ENSDARG00000105274	CABZ01074130.1	71059.3	5.84342	0.364263	13.2965	2.42675e-40	2.62589e-37
ENSDARG00000000551	slc1a4	648.44	6.36356	0.410748	13.058	5.71818e-39	5.5361e-36
ENSDARG00000088514	and1	58306.7	5.62574	0.357014	12.9567	2.15208e-38	1.97937e-35
ENSDARG00000056986	dact2	587.475	4.80048	0.297731	12.7648	2.57849e-37	2.25863e-34
ENSDARG00000019949	serpinh1b	35248.6	5.11813	0.324648	12.6849	7.17086e-37	5.99582e-34
ENSDARG00000077002	igsf3	1027.78	4.58528	0.288429	12.4304	1.78733e-35	1.42947e-32
ENSDARG00000021948	tnc	13055	5.7011	0.385789	12.1857	3.70599e-34	2.62199e-31
ENSDARG00000005762	col14a1a	1496.25	5.83562	0.399835	12.094	1.13562e-33	7.73693e-31
ENSDARG00000054753	col10a1a	478436	5.79505	0.401992	11.9282	8.43511e-33	5.54156e-30
ENSDARG00000015890	mafa	643.297	4.65554	0.309682	11.8042	3.71374e-32	2.20369e-29
ENSDARG00000099127	CU041396.1	643.297	4.65554	0.309682	11.8042	3.71374e-32	2.20369e-29
ENSDARG00000021735	cacna1ba	228.301	6.3237	0.461376	11.5388	8.4126e-31	4.83593e-28
ENSDARG00000099371	cygb1	5279.26	5.34238	0.380954	11.3987	4.24459e-30	2.29645e-27
ENSDARG00000105153	ifitm5	14570.9	6.07435	0.449745	11.2827	1.59694e-29	8.39307e-27
ENSDARG00000074677	frem3	252.567	5.4456	0.400421	11.1023	1.2223e-28	6.07683e-26
ENSDARG00000073699	col9a1a	317.722	4.60142	0.32818	10.9739	5.10151e-28	2.28883e-25
ENSDARG00000001452	adam8a	772.798	5.07821	0.374175	10.8992	1.16248e-27	5.09138e-25
ENSDARG00000031894	lef1	1177.16	4.23577	0.297278	10.8847	1.36401e-27	5.83509e-25
ENSDARG00000077938	cd248b	246.021	7.62412	0.61769	10.724	7.85131e-27	3.28238e-24
ENSDARG00000069473	frem1a	820.195	3.90909	0.275097	10.5748	3.89983e-26	1.55951e-23
ENSDARG00000089563	CU633855.1	355.512	5.89664	0.465805	10.5122	7.58922e-26	2.90841e-23
ENSDARG00000013460	wfikkn2a	251.982	4.43176	0.327542	10.4773	1.0981e-25	4.03989e-23
ENSDARG00000060127	adamts3	515.61	4.17955	0.303421	10.479	1.0788e-25	4.03989e-23
ENSDARG00000005645	robo3	2262.61	4.82284	0.368388	10.3772	3.14903e-25	1.13581e-22
ENSDARG00000012422	col11a2	27550	4.91277	0.378549	10.3362	4.83111e-25	1.67676e-22
ENSDARG00000045932	cpeb1a	301.857	4.48143	0.341631	10.1906	2.18373e-24	7.43884e-22
ENSDARG00000102692	TGM1	229.744	4.77304	0.370509	10.1834	2.35244e-24	7.86785e-22
ENSDARG00000093931	fam101b	505.778	4.00693	0.297162	10.1188	4.55838e-24	1.49735e-21
ENSDARG00000101154	BX539325.1	825.438	4.17997	0.31807	9.9977	1.55977e-23	4.94689e-21
ENSDARG00000058819	nog1	835.386	4.1874	0.319611	9.97273	2.00645e-23	6.2557e-21
ENSDARG00000009014	col11a1b	34600.1	4.57967	0.364424	9.82282	8.97987e-23	2.70795e-20
ENSDARG00000044975	krt94	116636	3.56358	0.262596	9.76245	1.63165e-22	4.76415e-20
ENSDARG00000104216	LOX	2541.9	4.05565	0.313681	9.74129	2.0099e-22	5.7769e-20
ENSDARG00000058853	SASH1	943.602	3.77291	0.291357	9.51725	1.77822e-21	4.88215e-19
ENSDARG00000079964	dlx2a	627.398	3.45452	0.25872	9.48716	2.37407e-21	6.37772e-19
ENSDARG00000031222	lhx2b	312.29	4.19139	0.336975	9.47072	2.77927e-21	7.20067e-19
ENSDARG00000016718	mmp11b	1240.12	3.35646	0.249871	9.4307	4.0736e-21	1.01262e-18
ENSDARG00000062262	ednrab	265.579	5.97832	0.54436	9.14528	5.9477e-20	1.3676e-17
ENSDARG00000102467	CABZ01056516.1	1308.4	4.42335	0.374479	9.14164	6.15125e-20	1.39694e-17
ENSDARG00000010434	clu	2247.43	3.54891	0.279744	9.11158	8.11941e-20	1.79049e-17
ENSDARG00000041065	hspb1	4084.12	4.31595	0.363957	9.11082	8.17618e-20	1.79049e-17
ENSDARG00000014248	pdlim3b	186.947	4.20709	0.353808	9.06448	1.25197e-19	2.6779e-17
ENSDARG00000075806	kirrel3a	149.842	4.76387	0.422107	8.91688	4.7963e-19	9.91326e-17
ENSDARG00000008803	marcksb	2019.96	3.96321	0.336345	8.81001	1.25129e-18	2.5294e-16
ENSDARG00000056134	c1qtnf5	5502.73	3.88744	0.334227	8.63916	5.66275e-18	1.05218e-15
ENSDARG00000078622	scpp5	849.885	13.5637	1.47073	8.54252	1.31326e-17	2.39182e-15
ENSDARG00000070011	OTTDARG00000025571	124.944	5.525	0.533393	8.48343	2.18647e-17	3.90487e-15
ENSDARG00000103625	si:dkey-14a4.3	150.264	4.7171	0.441974	8.41023	4.09223e-17	7.10157e-15
ENSDARG00000087198	cthrc1a	421.26	4.39354	0.40389	8.40216	4.38358e-17	7.53608e-15
ENSDARG00000015273	alpi.1	6525.71	3.38661	0.284496	8.38891	4.90681e-17	8.35748e-15
ENSDARG00000059805	slc25a38a	485.35	3.36872	0.282854	8.37436	5.55267e-17	9.37077e-15
ENSDARG00000019128	tpm4b	345.472	3.9311	0.352562	8.3137	9.27622e-17	1.55124e-14
ENSDARG00000075954	serpinh1a	3915.63	3.89669	0.34996	8.27719	1.2612e-16	2.07141e-14
ENSDARG00000046019	snai1b	379.459	3.89637	0.357829	8.09428	5.76038e-16	8.83018e-14
ENSDARG00000078529	adgrb1b	119.267	5.25598	0.529325	8.04038	8.95584e-16	1.33937e-13
ENSDARG00000056087	ecrg4a	3913.04	3.95357	0.368414	8.01698	1.08378e-15	1.60776e-13
ENSDARG00000079611	sema4c	774.587	3.20008	0.275004	8.0002	1.24217e-15	1.82798e-13
ENSDARG00000078088	si:ch211-186j3.6	290.288	3.87405	0.359455	7.9956	1.28949e-15	1.88255e-13
ENSDARG00000017901	tln2a	461.675	3.61022	0.327117	7.97945	1.4699e-15	2.12904e-13
ENSDARG00000037496	gria4a	93.9928	5.73864	0.594652	7.96876	1.60275e-15	2.28547e-13
ENSDARG00000039486	bag3	2475.26	3.61763	0.331314	7.90074	2.77256e-15	3.89322e-13
ENSDARG00000045316	map7d2b	232.165	3.87795	0.364885	7.88728	3.08834e-15	4.3038e-13
ENSDARG00000103109	chl1b	132.821	5.07144	0.527476	7.71873	1.17496e-14	1.58922e-12
ENSDARG00000091872	OTTDARG00000026949	284.46	4.07185	0.399964	7.68031	1.58699e-14	2.11542e-12
ENSDARG00000077769	cited1	859.173	3.21228	0.28869	7.66316	1.81417e-14	2.40083e-12
ENSDARG00000024829	tnw	4429.83	3.43166	0.317935	7.64828	2.03689e-14	2.67632e-12
ENSDARG00000097896	si:ch211-30e10.6	3153.08	3.81443	0.368289	7.64189	2.14059e-14	2.79263e-12
ENSDARG00000062222	mxra8a	2269.11	3.33909	0.307091	7.61694	2.59754e-14	3.34138e-12
ENSDARG00000014287	eno2	88.2196	5.63667	0.611321	7.58468	3.33316e-14	4.19955e-12
ENSDARG00000059746	plod1a	1157.62	3.09718	0.277959	7.54494	4.52512e-14	5.62429e-12
ENSDARG00000062948	wasf3b	252.276	3.44888	0.325264	7.52888	5.11756e-14	6.31795e-12
ENSDARG00000011141	dpysl5a	291.243	4.1167	0.418535	7.44669	9.57145e-14	1.16601e-11
ENSDARG00000088975	si:ch211-14k19.8	143.352	3.89416	0.389147	7.43719	1.02852e-13	1.24471e-11
ENSDARG00000086060	hmcn2	525.873	3.19206	0.295319	7.42269	1.14764e-13	1.37979e-11
ENSDARG00000055305	ret	90.2615	4.51789	0.474657	7.41144	1.24935e-13	1.49232e-11
ENSDARG00000101592	prp	5280.96	3.92035	0.394275	7.40689	1.29295e-13	1.53444e-11
ENSDARG00000060115	lrrn1	78.3819	5.75765	0.644388	7.3832	1.5453e-13	1.7991e-11
ENSDARG00000102626	frem2b	3879.58	2.94965	0.264704	7.3654	1.76623e-13	2.04338e-11
ENSDARG00000077847	olfm2a	156.086	4.09606	0.421912	7.33817	2.16533e-13	2.47399e-11
ENSDARG00000015674	msx3	756.657	3.27776	0.311329	7.31626	2.54982e-13	2.87754e-11
ENSDARG00000061260	si:dkey-202e22.2	382.335	4.2947	0.451111	7.30353	2.8031e-13	3.12503e-11
ENSDARG00000052520	sgms2	1663.64	4.40262	0.466375	7.2959	2.96669e-13	3.28749e-11
ENSDARG00000024847	col5a2b	33862	3.5864	0.35515	7.28256	3.27553e-13	3.60452e-11
ENSDARG00000100422	ptpro	569.678	3.25653	0.31041	7.26952	3.60755e-13	3.90358e-11
ENSDARG00000056740	tmeff1b	517.885	3.35936	0.324788	7.26432	3.74926e-13	3.98657e-11
ENSDARG00000079068	adam12	156.384	4.04994	0.419826	7.26477	3.73669e-13	3.98657e-11
ENSDARG00000039459	qsox1	689.561	3.0849	0.289243	7.20814	5.67226e-13	5.89499e-11
ENSDARG00000061580	kctd7	272.092	3.75333	0.38265	7.19543	6.2262e-13	6.43433e-11
ENSDARG00000103750	si:ch211-246m6.5	691.423	3.58389	0.359749	7.18248	6.84594e-13	6.99617e-11
ENSDARG00000104449	si:ch211-146f2.7	424.692	3.57599	0.358811	7.17922	7.01078e-13	7.12504e-11
ENSDARG00000104815	lmx1ba	139.29	4.23936	0.457482	7.08085	1.4327e-12	1.40183e-10
ENSDARG00000075707	nid2a	1135.66	3.43191	0.344038	7.06872	1.56365e-12	1.50593e-10
ENSDARG00000041703	rrbp1b	2637.43	3.41254	0.341603	7.06241	1.63638e-12	1.56777e-10
ENSDARG00000088232	SHISA2	128.345	4.15476	0.44679	7.06096	1.65359e-12	1.57605e-10
ENSDARG00000070683	dkk3b	5343.32	3.00024	0.283698	7.05059	1.78158e-12	1.68929e-10
ENSDARG00000008388	mmp14b	6222.47	3.05777	0.292468	7.03588	1.98013e-12	1.86793e-10
ENSDARG00000036930	tbx18	441.284	3.06842	0.295997	6.98797	2.78896e-12	2.57804e-10
ENSDARG00000088073	fam110b	510.146	2.89212	0.271464	6.97007	3.16794e-12	2.91371e-10
ENSDARG00000003142	dachc	1011.19	3.24058	0.321571	6.96759	3.22412e-12	2.95063e-10
ENSDARG00000014106	cfl2	253.153	3.7529	0.397451	6.92639	4.31707e-12	3.89277e-10
ENSDARG00000003259	loxa	2030.43	3.51789	0.366533	6.86948	6.44379e-12	5.69872e-10
ENSDARG00000090297	ldlrad2	142.401	3.87512	0.419247	6.85783	6.99126e-12	6.12401e-10
ENSDARG00000079302	and2	13342.8	7.84911	1.00322	6.82714	8.66258e-12	7.55205e-10
ENSDARG00000011673	si:ch211-246m6.5	618.147	3.24385	0.329277	6.81447	9.46104e-12	8.1707e-10
ENSDARG00000004049	marcksa	165.482	3.82134	0.41446	6.80727	9.94681e-12	8.51031e-10
ENSDARG00000012405	col1a1a	904265	3.36478	0.347929	6.79673	1.07022e-11	9.11419e-10
ENSDARG00000079327	hmcn2	4420.25	3.06856	0.304532	6.79258	1.10148e-11	9.33717e-10
ENSDARG00000069113	dbn1	595.709	2.94485	0.286913	6.77855	1.21385e-11	1.01494e-09
ENSDARG00000045958	egfl6	1342.84	2.9917	0.295386	6.7427	1.55466e-11	1.28242e-09
ENSDARG00000061885	satb2	494.058	4.90076	0.581213	6.71141	1.92758e-11	1.56202e-09
ENSDARG00000097738	si:dkey-31n5.4	119077	3.36083	0.351842	6.70992	1.94732e-11	1.57109e-09
ENSDARG00000077465	SORCS2	218.126	3.19525	0.327542	6.70218	2.05332e-11	1.64938e-09
ENSDARG00000017369	sema3d	810.457	3.75028	0.410501	6.69981	2.08695e-11	1.66911e-09
ENSDARG00000018750	npr1b	118.4	3.6019	0.388691	6.69401	2.17141e-11	1.72914e-09
ENSDARG00000074808	megf6b	1511.94	2.93297	0.289262	6.68242	2.35033e-11	1.86355e-09
ENSDARG00000075555	adamts17	688.039	3.22567	0.333487	6.67394	2.49021e-11	1.96598e-09
ENSDARG00000042027	prrx1b	511.851	3.75609	0.413392	6.66702	2.61044e-11	2.04336e-09
ENSDARG00000103181	si:dkey-34d22.1	451.103	2.89067	0.285231	6.62854	3.39028e-11	2.6314e-09
ENSDARG00000018693	cdh2	1794.92	3.11553	0.319883	6.61344	3.75493e-11	2.878e-09
ENSDARG00000018025	tbx2a	61.6935	5.33615	0.655918	6.61081	3.82231e-11	2.91749e-09
ENSDARG00000045694	prickle1b	1177.6	2.95657	0.296155	6.60659	3.93286e-11	2.98946e-09
ENSDARG00000076119	emid1	5436.04	3.30432	0.349505	6.59309	4.30766e-11	3.26088e-09
ENSDARG00000070006	rcn1	674.512	3.1722	0.330079	6.58086	4.67722e-11	3.52613e-09
ENSDARG00000104756	CDHR1	231.126	3.53863	0.385836	6.57954	4.71895e-11	3.54307e-09
ENSDARG00000071555	zgc:153675	950.629	2.9683	0.299346	6.57533	4.85453e-11	3.63004e-09
ENSDARG00000035132	rgs3b	75.9388	4.67978	0.561317	6.55562	5.54127e-11	4.11015e-09
ENSDARG00000027065	slc38a3a	110.628	3.92942	0.44892	6.52548	6.77822e-11	4.94783e-09
ENSDARG00000003998	phyhipla	113.605	3.80426	0.430125	6.51964	7.04756e-11	5.1241e-09
ENSDARG00000075277	si:dkeyp-14d3.1	116.728	3.83159	0.435454	6.50261	7.89376e-11	5.65003e-09
ENSDARG00000071212	p3h1	1177.55	3.2202	0.341603	6.49936	8.0661e-11	5.7288e-09
ENSDARG00000004932	anos1b	390.373	3.63074	0.405253	6.49161	8.49265e-11	5.96268e-09
ENSDARG00000059680	fscn1a	2078.4	2.6545	0.254859	6.49181	8.48122e-11	5.96268e-09
ENSDARG00000103959	pak1	706.931	2.8868	0.290906	6.48594	8.81798e-11	6.16756e-09
ENSDARG00000038672	tcf7	1115.07	3.1064	0.325059	6.48005	9.16915e-11	6.38888e-09
ENSDARG00000008278	rcor2	159.305	3.32668	0.361087	6.44354	1.16717e-10	8.10195e-09
ENSDARG00000062821	slc6a15	256.204	4.34387	0.520205	6.428	1.29298e-10	8.94146e-09
ENSDARG00000070670	crip2	1765.45	3.45027	0.383286	6.39279	1.62885e-10	1.11801e-08
ENSDARG00000032435	itga9	380.111	2.89771	0.297639	6.37588	1.81913e-10	1.24307e-08
ENSDARG00000088178	tp53inp2	204.386	3.27303	0.35653	6.37542	1.82457e-10	1.24307e-08
ENSDARG00000087398	fbn2b	775.734	3.48946	0.392415	6.34393	2.23972e-10	1.50914e-08
ENSDARG00000057949	slc43a3b	303.831	3.12435	0.335275	6.33616	2.35558e-10	1.58142e-08
ENSDARG00000002167	cacnb1	118.457	3.61474	0.413775	6.31923	2.62868e-10	1.75835e-08
ENSDARG00000026166	emilin1b	476.52	2.6991	0.269065	6.31484	2.70444e-10	1.7895e-08
ENSDARG00000079712	GAL3ST4	85.6018	4.50276	0.554602	6.31581	2.68754e-10	1.7895e-08
ENSDARG00000004627	panx3	2546.1	6.80037	0.91875	6.31333	2.73098e-10	1.80059e-08
ENSDARG00000095378	gdf10a	266.162	3.08984	0.335185	6.2349	4.52078e-10	2.90768e-08
ENSDARG00000077356	sypl1	449.572	3.06689	0.332111	6.2235	4.86186e-10	3.08393e-08
ENSDARG00000037178	zic2b	327.026	3.11524	0.341836	6.18788	6.09791e-10	3.80241e-08
ENSDARG00000078865	cxxc5a	329.213	3.12668	0.344835	6.16723	6.94969e-10	4.30436e-08
ENSDARG00000078244	OTTDARG00000030857	1318.19	2.67771	0.27255	6.1556	7.47943e-10	4.57423e-08
ENSDARG00000104298	si:ch211-241a17.7	779.833	2.97842	0.321359	6.15642	7.44057e-10	4.57423e-08
ENSDARG00000102185	OTTDARG00000037241	47.9707	5.68774	0.762357	6.149	7.7973e-10	4.74938e-08
ENSDARG00000037997	tubb5	3546.25	3.53287	0.412283	6.14352	8.07147e-10	4.88404e-08
ENSDARG00000056210	si:ch211-199o1.2	113.568	4.11564	0.507501	6.13917	8.29521e-10	5.00297e-08
ENSDARG00000059948	HS3ST6	104.248	4.8221	0.623651	6.12859	8.86631e-10	5.31257e-08
ENSDARG00000102138	foxa1	117.155	3.47175	0.40507	6.10204	1.04723e-09	6.19413e-08
ENSDARG00000037961	rcn3	2204.3	3.30571	0.378533	6.09117	1.12089e-09	6.56955e-08
ENSDARG00000069356	adgrl2a	674.903	3.14475	0.352112	6.09109	1.12141e-09	6.56955e-08
ENSDARG00000074064	rem2	64.5108	4.59952	0.591501	6.0854	1.16202e-09	6.76435e-08
ENSDARG00000054560	her15.2	48.372	5.82069	0.79783	6.04225	1.51976e-09	8.68197e-08
ENSDARG00000008127	pcdh15b	56.2315	4.4722	0.574925	6.0394	1.54692e-09	8.80978e-08
ENSDARG00000057879	p3h3	934.153	2.84961	0.308444	5.99658	2.01519e-09	1.14059e-07
ENSDARG00000006514	her6	14307.9	2.52169	0.254109	5.98832	2.12014e-09	1.19632e-07
ENSDARG00000037000	fkbp11	920.72	2.96753	0.329295	5.97496	2.30141e-09	1.28286e-07
ENSDARG00000101090	pappaa	152.352	3.23221	0.3737	5.97325	2.32566e-09	1.29246e-07
ENSDARG00000097594	tnw	268.113	3.12159	0.355508	5.96776	2.40536e-09	1.32872e-07
ENSDARG00000098124	egfl6	256.857	3.02672	0.340353	5.95475	2.60471e-09	1.43454e-07
ENSDARG00000055136	si:dkey-101k6.5	414.544	3.29252	0.385301	5.94994	2.68244e-09	1.46856e-07
ENSDARG00000101209	lamb1a	8110.6	2.72802	0.290486	5.9487	2.70278e-09	1.47509e-07
ENSDARG00000101446	PCP4L1	65.2697	4.5939	0.604798	5.94232	2.81015e-09	1.52301e-07
ENSDARG00000079840	kcnma1a	66.8222	4.1351	0.529591	5.91985	3.22234e-09	1.73319e-07
ENSDARG00000075598	scpp6	77.071	9.87549	1.49942	5.91927	3.23379e-09	1.73427e-07
ENSDARG00000037962	psmb7	2345.02	2.98989	0.336209	5.91859	3.24705e-09	1.73632e-07
ENSDARG00000007356	fgf20a	222.176	3.01789	0.341117	5.91555	3.30776e-09	1.76366e-07
ENSDARG00000054031	mxd4	158.897	3.1889	0.370767	5.9037	3.55429e-09	1.88418e-07
ENSDARG00000098237	fbn2b	9493.74	3.22808	0.377398	5.9038	3.55225e-09	1.88418e-07
ENSDARG00000003200	foxm1	202.042	3.043	0.346312	5.89932	3.65005e-09	1.92939e-07
ENSDARG00000040027	osbpl10	897.251	2.72271	0.292761	5.88434	3.99642e-09	2.08256e-07
ENSDARG00000060372	plxna2	466.247	3.04104	0.347906	5.86663	4.44734e-09	2.31098e-07
ENSDARG00000076357	CABZ01102039.1	2278.02	2.84104	0.315031	5.844	5.09621e-09	2.62591e-07
ENSDARG00000042484	tle2	1080.69	2.72853	0.297831	5.80371	6.48646e-09	3.27798e-07
ENSDARG00000010085	p4ha2	4458.56	2.64138	0.283017	5.79959	6.64782e-09	3.35032e-07
ENSDARG00000073716	cpxm1a	2205.25	2.70949	0.295201	5.79093	6.99961e-09	3.50839e-07
ENSDARG00000061057	cyhr1	728.95	2.75599	0.303436	5.78704	7.16371e-09	3.58088e-07
ENSDARG00000017739	ak5l	60.8364	4.03316	0.524177	5.78653	7.18553e-09	3.58205e-07
ENSDARG00000099113	UNC13B	65.8639	4.40451	0.588645	5.78365	7.3098e-09	3.63415e-07
ENSDARG00000061904	fhod3b	363.725	3.12428	0.367941	5.77344	7.76694e-09	3.82013e-07
ENSDARG00000058369	mex3b	1848.35	2.58575	0.276056	5.74433	9.22882e-09	4.46748e-07
ENSDARG00000043257	ckbb	6384.16	2.28586	0.224262	5.73374	9.82415e-09	4.70612e-07
ENSDARG00000087260	MTSS1L	130.327	3.20074	0.384567	5.72265	1.04874e-08	4.97204e-07
ENSDARG00000068103	cfap45	278.574	2.95192	0.341796	5.71078	1.12458e-08	5.31791e-07
ENSDARG00000101980	bmper	395.16	3.82039	0.494187	5.70712	1.14902e-08	5.41954e-07
ENSDARG00000076290	calr	1251.15	2.57501	0.276028	5.70599	1.1567e-08	5.44182e-07
ENSDARG00000045789	srgap1b	79.8452	4.53549	0.619878	5.70353	1.17352e-08	5.50686e-07
ENSDARG00000033707	jade1	942.62	2.42292	0.249505	5.70298	1.1773e-08	5.51054e-07
ENSDARG00000031737	pthlha	204.687	3.06704	0.36333	5.68915	1.27672e-08	5.94565e-07
ENSDARG00000103638	protein_coding	73.2398	4.36805	0.592076	5.68854	1.28131e-08	5.95193e-07
ENSDARG00000100133	lect1	40.3414	5.54798	0.800321	5.68269	1.32591e-08	6.1436e-07
ENSDARG00000098203	APCDD1	465.032	2.81869	0.320189	5.68005	1.34657e-08	6.20807e-07
ENSDARG00000087704	gfra3	46.2076	9.54225	1.51293	5.64617	1.64057e-08	7.48843e-07
ENSDARG00000038559	h1f0	2271.9	2.51376	0.268747	5.63267	1.77444e-08	8.0794e-07
ENSDARG00000033537	p4ha1a	597.019	2.80643	0.322249	5.60572	2.07396e-08	9.37359e-07
ENSDARG00000092730	si:dkey-22i16.3	69877	6.71057	1.01989	5.59919	2.15356e-08	9.70952e-07
ENSDARG00000006128	cep170aa	1222.35	2.55578	0.278278	5.59074	2.261e-08	1.00949e-06
ENSDARG00000062363	phex	730.277	3.35066	0.42088	5.5851	2.33565e-08	1.03528e-06
ENSDARG00000055558	pimr63	335.741	2.70975	0.306895	5.57111	2.53115e-08	1.11924e-06
ENSDARG00000053493	aldh1a2	437.762	2.71619	0.310104	5.53424	3.12572e-08	1.37226e-06
ENSDARG00000053906	angpt2b	159.635	3.03392	0.367674	5.53187	3.16838e-08	1.38767e-06
ENSDARG00000086183	vkorc1	123.694	3.27198	0.411064	5.52709	3.25592e-08	1.41926e-06
ENSDARG00000029239	syt9b	82.3002	3.56335	0.465317	5.50882	3.61243e-08	1.56354e-06
ENSDARG00000098233	TIAM2	1240.39	2.64519	0.299567	5.49189	3.97663e-08	1.70912e-06
ENSDARG00000013302	gpx8	224.883	2.92427	0.35139	5.47618	4.34605e-08	1.85488e-06
ENSDARG00000102279	zmiz1b	249.659	2.81857	0.33305	5.46036	4.7518e-08	2.00021e-06
ENSDARG00000002952	smo	430.549	2.87582	0.343874	5.45497	4.89808e-08	2.05389e-06
ENSDARG00000006754	mllt3	147.925	3.94132	0.54218	5.42498	5.79601e-08	2.3736e-06
ENSDARG00000071082	p4ha1b	682.296	2.92017	0.354943	5.40981	6.30918e-08	2.56764e-06
ENSDARG00000010132	dacha	291.834	2.57431	0.291283	5.40472	6.49082e-08	2.63573e-06
ENSDARG00000038205	her2	79.3192	8.78766	1.4473	5.38084	7.41399e-08	2.98425e-06
ENSDARG00000075041	fmnl2b	67.6137	4.61196	0.673347	5.36418	8.13168e-08	3.24473e-06
ENSDARG00000068036	tmem119b	521.823	2.54278	0.287664	5.36315	8.17822e-08	3.25624e-06
ENSDARG00000060927	si:ch211-136a13.1	1869.2	4.75106	0.699592	5.36178	8.2406e-08	3.27399e-06
ENSDARG00000040912	kdelr3	1339.14	2.36857	0.255562	5.35514	8.54909e-08	3.38923e-06
ENSDARG00000057143	nradd	946.636	2.58974	0.298471	5.32627	1.00252e-07	3.94048e-06
ENSDARG00000087341	unc5c	930.305	2.66699	0.313627	5.3152	1.06543e-07	4.16105e-06
ENSDARG00000055175	c1qtnf6a	69.5135	3.57172	0.485481	5.29726	1.1755e-07	4.58123e-06
ENSDARG00000103985	spry1	714.085	2.65669	0.313834	5.27889	1.2997e-07	5.03327e-06
ENSDARG00000073957	tox3	231.22	2.6188	0.307157	5.27025	1.36237e-07	5.24285e-06
ENSDARG00000042115	tmem198a	84.7214	3.40946	0.457309	5.26878	1.37336e-07	5.27409e-06
ENSDARG00000052633	si:ch211-106n13.3	5969.37	2.87608	0.356134	5.26789	1.38003e-07	5.28867e-06
ENSDARG00000061030	vezf1b	87.6534	3.2484	0.426913	5.26665	1.38934e-07	5.31328e-06
ENSDARG00000060639	apba2b	66.2569	3.87854	0.547991	5.2529	1.49722e-07	5.69594e-06
ENSDARG00000059596	clip2	1098.45	2.43589	0.273593	5.24826	1.53547e-07	5.82369e-06
ENSDARG00000091683	cnrip1a	65.4592	4.43529	0.654686	5.24723	1.54404e-07	5.84415e-06
ENSDARG00000097907	sypl1	269.404	2.8318	0.349901	5.2352	1.64802e-07	6.22491e-06
ENSDARG00000014050	ngfb	233.087	2.90795	0.364693	5.23166	1.67994e-07	6.33247e-06
ENSDARG00000003021	hdac8	1051.69	2.34191	0.257208	5.21721	1.81635e-07	6.80482e-06
ENSDARG00000061257	zgc:153240	84.0374	3.59032	0.496807	5.21394	1.84871e-07	6.89797e-06
ENSDARG00000053380	fam189a1	182.75	4.57987	0.688525	5.19933	2.00011e-07	7.37317e-06
ENSDARG00000092567	si:dkey-61l1.4	75.4499	3.62559	0.507257	5.17606	2.26624e-07	8.30427e-06
ENSDARG00000068516	hapln1b	40.9447	6.83856	1.13108	5.16194	2.44405e-07	8.90792e-06
ENSDARG00000094752	rpe65b	118.957	3.09336	0.405547	5.16183	2.4455e-07	8.90792e-06
ENSDARG00000062174	cacnb4b	509.983	2.52767	0.29637	5.15459	2.54181e-07	9.22222e-06
ENSDARG00000074132	scpp7	679.212	8.15237	1.38953	5.14732	2.6423e-07	9.56793e-06
ENSDARG00000035677	bmp8a	722.198	2.98083	0.386218	5.12879	2.91608e-07	1.04768e-05
ENSDARG00000059361	slc39a4	34.9779	8.826	1.52732	5.12401	2.99104e-07	1.06998e-05
ENSDARG00000097120	si:ch211-199d18.3	35.2881	5.1864	0.817062	5.12372	2.9956e-07	1.06998e-05
ENSDARG00000098226	smpd3	1107.43	4.83713	0.74925	5.1213	3.0344e-07	1.08004e-05
ENSDARG00000075735	cxxc5b	122.859	3.27336	0.444901	5.1098	3.22503e-07	1.13867e-05
ENSDARG00000056122	gdi1	385.008	2.65906	0.324833	5.10744	3.2656e-07	1.14858e-05
ENSDARG00000042031	gorab	275.782	2.62265	0.31828	5.09818	3.42935e-07	1.20158e-05
ENSDARG00000070656	si:ch211-69g19.2	627.745	2.49582	0.294687	5.07596	3.85541e-07	1.33812e-05
ENSDARG00000040048	GALNTL6	53.3479	8.3468	1.45259	5.05774	4.24263e-07	1.46698e-05
ENSDARG00000005023	fkbp9	4547.27	2.81524	0.359231	5.05313	4.34636e-07	1.50003e-05
ENSDARG00000099767	fhdc2	157.606	2.649	0.326688	5.04765	4.47288e-07	1.5408e-05
ENSDARG00000010948	kif11	420.536	2.36672	0.270975	5.04373	4.56533e-07	1.56971e-05
ENSDARG00000061471	sema5ba	107.56	2.8479	0.366911	5.03637	4.74446e-07	1.62522e-05
ENSDARG00000012485	aurka	288.515	2.54016	0.306058	5.03226	4.84731e-07	1.65736e-05
ENSDARG00000075562	si:ch211-119o8.4	31.6427	5.28945	0.854002	5.02276	5.09331e-07	1.73503e-05
ENSDARG00000058679	OTTDARG00000022643	79.2129	3.2255	0.443865	5.0139	5.33368e-07	1.8102e-05
ENSDARG00000027933	glis1b	496.8	2.64933	0.329843	5.00034	5.72297e-07	1.93519e-05
ENSDARG00000007678	ttyh3b	272.031	2.57752	0.316496	4.98432	6.21797e-07	2.09486e-05
ENSDARG00000018896	mmp24	57.5202	3.42245	0.486546	4.97887	6.39551e-07	2.14681e-05
ENSDARG00000089078	si:ch211-160j14.3	277.822	2.53018	0.307592	4.97472	6.53432e-07	2.18543e-05
ENSDARG00000101518	frem2b	177.798	2.61454	0.324651	4.97317	6.58657e-07	2.19891e-05
ENSDARG00000002600	pcsk1	69.5445	3.38678	0.480264	4.96972	6.70491e-07	2.23436e-05
ENSDARG00000019646	twist3	1531.84	2.24409	0.250765	4.96116	7.00747e-07	2.33097e-05
ENSDARG00000071549	ecm2	889.34	2.30604	0.263368	4.959	7.0857e-07	2.35273e-05
ENSDARG00000071658	ywhag2	794.807	2.54579	0.312049	4.95369	7.28192e-07	2.41353e-05
ENSDARG00000102773	cacna1da	35.7894	5.00981	0.813088	4.93158	8.15664e-07	2.6841e-05
ENSDARG00000077852	samd11	1741.07	2.46306	0.297842	4.91221	9.0056e-07	2.9529e-05
ENSDARG00000091511	gpx7	229.673	3.07486	0.422565	4.91016	9.10005e-07	2.97856e-05
ENSDARG00000067545	adam19b	261.453	2.79075	0.365327	4.90176	9.49799e-07	3.09231e-05
ENSDARG00000102564	gfra1b	79.1383	3.94066	0.600022	4.90092	9.5387e-07	3.10008e-05
ENSDARG00000053129	carhsp1	763.449	2.29301	0.264332	4.89162	1.00008e-06	3.23312e-05
ENSDARG00000077403	col8a1a	77.4932	5.17486	0.855028	4.88271	1.04636e-06	3.37089e-05
ENSDARG00000041982	adamts6	210.386	2.61726	0.331672	4.87609	1.08209e-06	3.47989e-05
ENSDARG00000067710	si:ch73-66d24.2	69.718	4.09698	0.635551	4.87291	1.09968e-06	3.52415e-05
ENSDARG00000105442	OTTDARG00000043128	8962.99	2.67667	0.344197	4.87124	1.10898e-06	3.54778e-05
ENSDARG00000079286	bcr	380.612	2.67604	0.344498	4.86517	1.14358e-06	3.64577e-05
ENSDARG00000055575	pcolce2b	814.455	2.59996	0.330143	4.84626	1.2581e-06	3.98327e-05
ENSDARG00000096932	si:ch211-37e10.2	448.916	2.43806	0.2978	4.82896	1.37248e-06	4.33435e-05
ENSDARG00000104839	mansc1	106.611	3.73847	0.567114	4.82878	1.3737e-06	4.33435e-05
ENSDARG00000091359	protein_coding	121.728	2.78889	0.370808	4.82432	1.40484e-06	4.41744e-05
ENSDARG00000035552	agtr2	58.3985	3.74128	0.56863	4.82085	1.42944e-06	4.47949e-05
ENSDARG00000097168	si:dkey-228a15.6	1272.38	2.57656	0.327243	4.81769	1.45227e-06	4.52789e-05
ENSDARG00000044485	sall4	58.1659	3.75423	0.572646	4.80965	1.51192e-06	4.69793e-05
ENSDARG00000075853	sh3kbp1	1366.58	2.40082	0.291243	4.8098	1.51081e-06	4.69793e-05
ENSDARG00000052695	nr2f1a	334.005	2.49046	0.309965	4.80848	1.52082e-06	4.70967e-05
ENSDARG00000104451	slc39a7	725.466	2.51072	0.314174	4.80855	1.52027e-06	4.70967e-05
ENSDARG00000098850	si:ch211-274j7.3	301.875	2.48897	0.309692	4.80791	1.52513e-06	4.71509e-05
ENSDARG00000077964	LIMD1	359.329	2.46981	0.305964	4.80386	1.55636e-06	4.80356e-05
ENSDARG00000033706	adora2aa	64.0109	3.39299	0.499093	4.79467	1.6294e-06	5.0038e-05
ENSDARG00000068567	shha	54.1743	3.82503	0.591868	4.77308	1.81433e-06	5.53476e-05
ENSDARG00000092576	si:ch211-160j14.4	212.777	2.51296	0.317296	4.76828	1.85808e-06	5.65882e-05
ENSDARG00000103521	capsla	26.8795	5.769	1.00132	4.76271	1.91007e-06	5.77891e-05
ENSDARG00000036965	rnf24	159.07	2.76038	0.370819	4.74727	2.06176e-06	6.19708e-05
ENSDARG00000104034	arid3b	214.43	2.54291	0.325179	4.74479	2.08719e-06	6.25307e-05
ENSDARG00000041382	si:dkey-283b15.2	165.526	7.80255	1.43611	4.73681	2.17112e-06	6.48341e-05
ENSDARG00000056181	ncam1a	1089.95	2.76653	0.372969	4.7364	2.17543e-06	6.48574e-05
ENSDARG00000007996	pou2f1b	120.632	2.9208	0.405658	4.73502	2.19033e-06	6.50907e-05
ENSDARG00000062880	cntn3a.1	91.2647	3.07953	0.439232	4.73448	2.19623e-06	6.51606e-05
ENSDARG00000078640	fam117aa	196.609	2.61492	0.341581	4.72778	2.26987e-06	6.71291e-05
ENSDARG00000069245	matn3a	72.0882	3.2642	0.479604	4.72098	2.34706e-06	6.89302e-05
ENSDARG00000099930	col27a1b	1277.2	2.42567	0.302	4.72077	2.34951e-06	6.89302e-05
ENSDARG00000039652	si:dkey-235d18.5	879.022	2.48691	0.316051	4.70464	2.54317e-06	7.42564e-05
ENSDARG00000027602	lrfn1	41.3972	3.91379	0.621479	4.68847	2.75252e-06	7.97364e-05
ENSDARG00000060688	CU929225.1	1018.14	2.50563	0.321416	4.68438	2.80805e-06	8.12171e-05
ENSDARG00000021193	coro1cb	242.018	2.73986	0.371745	4.68026	2.86506e-06	8.26063e-05
ENSDARG00000026664	uri1	543.228	2.27684	0.273519	4.66818	3.03878e-06	8.67986e-05
ENSDARG00000007302	sh3gl3b	156.82	2.74876	0.374721	4.66683	3.05886e-06	8.71018e-05
ENSDARG00000089009	frmpd1b	867.484	2.14878	0.246183	4.66639	3.06545e-06	8.71544e-05
ENSDARG00000104109	CU855711.2	152.969	6.22288	1.11959	4.665	3.08622e-06	8.76095e-05
ENSDARG00000013125	dlx1a	292.299	2.40624	0.30208	4.65517	3.23708e-06	9.16095e-05
ENSDARG00000104084	OTTDARG00000042301	161.093	3.13417	0.458667	4.65298	3.27175e-06	9.24483e-05
ENSDARG00000019874	hsph1	503.424	2.96883	0.42324	4.65179	3.29061e-06	9.28385e-05
ENSDARG00000011863	ptk7a	3251.81	2.16542	0.250706	4.64854	3.34299e-06	9.40279e-05
ENSDARG00000062781	si:ch211-59o9.9	499.806	2.47343	0.317208	4.645	3.40078e-06	9.53618e-05
ENSDARG00000007172	plxna3	1318.44	2.48711	0.32038	4.64171	3.45532e-06	9.66678e-05
ENSDARG00000028173	slc4a2a	56.0678	3.64994	0.574867	4.60965	4.03344e-06	0.000111404
ENSDARG00000033901	msi2a	202.73	2.55931	0.338302	4.60923	4.04163e-06	0.000111463
ENSDARG00000104348	fgf2	112.094	2.71796	0.373022	4.60551	4.1145e-06	0.000113133
ENSDARG00000038066	kpna2	1448.27	2.30213	0.282805	4.60434	4.13775e-06	0.000113603
ENSDARG00000007220	ncam1b	91.5586	5.20526	0.915914	4.59133	4.40438e-06	0.000120543
ENSDARG00000071685	slco5a1	165.097	2.72431	0.37558	4.59105	4.41017e-06	0.000120543
ENSDARG00000077736	CPLX1	53.0822	4.10738	0.677548	4.58621	4.51372e-06	0.000123007
ENSDARG00000076010	twist1b	438.66	2.47404	0.321494	4.58497	4.54044e-06	0.000123552
ENSDARG00000076735	si:dkey-193c22.2	82.4649	2.88149	0.412003	4.5667	4.95467e-06	0.000133442
ENSDARG00000060900	znf362a	123.49	2.62691	0.356861	4.55893	5.14142e-06	0.000138068
ENSDARG00000019185	slain1a	149.093	3.03094	0.445727	4.55647	5.20194e-06	0.000139286
ENSDARG00000068580	glis1a	304.515	2.42755	0.313826	4.54885	5.39394e-06	0.000143799
ENSDARG00000101258	col27a1a	4654.88	2.57346	0.345934	4.54844	5.40445e-06	0.000143871
ENSDARG00000075188	adamts10	568.047	2.28479	0.282806	4.54302	5.5455e-06	0.000146988
ENSDARG00000058821	sema5a	1981.82	2.4386	0.317141	4.53615	5.72893e-06	0.000151196
ENSDARG00000004297	irf2bpl	1771.7	2.27635	0.282751	4.51405	6.36011e-06	0.000166421
ENSDARG00000098490	protein_coding	25.1007	4.83231	0.84905	4.51364	6.37236e-06	0.000166505
ENSDARG00000037593	prickle2b	1058.27	2.70579	0.378273	4.50943	6.50026e-06	0.000169366
ENSDARG00000044719	nrsn1	40.2627	4.38036	0.750301	4.50534	6.6268e-06	0.000172419
ENSDARG00000008287	fam114a1	619.946	2.38975	0.309025	4.49721	6.88514e-06	0.000178635
ENSDARG00000092359	si:dkeyp-113d7.10	98.0698	3.01976	0.449148	4.49687	6.89627e-06	0.000178672
ENSDARG00000042296	dlx5a	507.419	2.18999	0.265184	4.48744	7.20849e-06	0.000185715
ENSDARG00000060808	mecom	196.394	2.68708	0.375948	4.48754	7.20512e-06	0.000185715
ENSDARG00000059259	pabpc4	187.713	2.96024	0.437531	4.48022	7.45668e-06	0.00019184
ENSDARG00000068716	cuedc1a	48.3323	3.75606	0.615467	4.478	7.53455e-06	0.000193573
ENSDARG00000104853	il1rapl1b	29.4238	5.5692	1.02327	4.46528	7.99648e-06	0.000204016
ENSDARG00000037362	scube2	148.556	2.59049	0.356405	4.4626	8.09698e-06	0.000206294
ENSDARG00000070494	pdgfra	1034.5	2.35527	0.304935	4.44444	8.81229e-06	0.000223281
ENSDARG00000020876	pdk2a	141.889	2.65607	0.373125	4.43839	9.06349e-06	0.00022933
ENSDARG00000055284	afap1	849.527	2.41763	0.320043	4.4295	9.44536e-06	0.000238337
ENSDARG00000041237	med18	84.6143	3.09607	0.475051	4.4123	1.02278e-05	0.000257374
ENSDARG00000058471	plk1	136.457	2.69831	0.38527	4.40811	1.04278e-05	0.000262049
ENSDARG00000036082	tph1b	38.9419	3.95344	0.672871	4.3893	1.13714e-05	0.000284208
ENSDARG00000101660	sntg2	37.326	3.80881	0.640972	4.38211	1.17538e-05	0.000292177
ENSDARG00000021584	cntn5	58.8616	3.65689	0.606689	4.37933	1.19047e-05	0.000295529
ENSDARG00000003061	cd276	4667.42	2.32521	0.302695	4.37803	1.19757e-05	0.000296891
ENSDARG00000035870	laptm4b	149.823	2.47882	0.338131	4.37351	1.22263e-05	0.000301478
ENSDARG00000097445	si:dkey-195m11.8	566.223	2.87729	0.429533	4.37054	1.23942e-05	0.000305209
ENSDARG00000044074	loxl2b	4261.91	1.95112	0.217835	4.36626	1.26394e-05	0.000310003
ENSDARG00000015314	zc4h2	232.944	2.46354	0.335575	4.36128	1.29303e-05	0.000316294
ENSDARG00000061692	yjefn3	32.076	4.35046	0.76858	4.35929	1.30485e-05	0.000318761
ENSDARG00000069823	proca1	42.54	4.65509	0.838605	4.35854	1.30933e-05	0.000319431
ENSDARG00000040944	ntd5	620.87	2.13976	0.261539	4.35791	1.31313e-05	0.000319934
ENSDARG00000077817	cxxc4	30.593	5.97137	1.1416	4.35474	1.33224e-05	0.000323844
ENSDARG00000103580	TWSG1	43.803	3.95716	0.679078	4.35467	1.3327e-05	0.000323844
ENSDARG00000040610	si:ch73-352p4.8	132.432	2.66237	0.382103	4.35058	1.35777e-05	0.000329502
ENSDARG00000094466	si:ch73-199e17.1	318.433	2.56495	0.360834	4.33704	1.44415e-05	0.000349082
ENSDARG00000096865	si:ch211-11c3.1	47.5398	3.57306	0.593607	4.33462	1.46012e-05	0.00035248
ENSDARG00000032856	ccdc120	218.166	2.57684	0.364235	4.3292	1.49655e-05	0.000359857
ENSDARG00000104907	ing2	179.225	2.60117	0.370133	4.32592	1.51896e-05	0.000364768
ENSDARG00000031783	adcy8	259.109	3.2307	0.516736	4.31691	1.58231e-05	0.000378499
ENSDARG00000007461	srgap1a	436.161	2.54098	0.357146	4.31471	1.59815e-05	0.000381792
ENSDARG00000095848	si:dkey-239n17.6	31.5359	3.89035	0.670035	4.31373	1.60524e-05	0.000382988
ENSDARG00000025320	COL21A1	1099.25	2.40858	0.326794	4.3103	1.63031e-05	0.000386963
ENSDARG00000000567	znf281a	236.667	2.36777	0.317406	4.3092	1.63849e-05	0.000387903
ENSDARG00000101407	tgm1l4	1505.06	2.3042	0.302819	4.30688	1.65577e-05	0.000391489
ENSDARG00000077178	zgc:152977	79.8861	3.17638	0.505827	4.30262	1.68793e-05	0.000398582
ENSDARG00000041062	calb2a	37.5034	5.10962	0.955931	4.29908	1.7151e-05	0.000402929
ENSDARG00000031325	tmed1a	61.3883	3.1752	0.506157	4.29748	1.72754e-05	0.000404571
ENSDARG00000077948	usp54a	2987.42	2.38741	0.323298	4.29143	1.77527e-05	0.000414417
ENSDARG00000054103	ripply1	15.4383	7.8616	1.603	4.28047	1.86495e-05	0.000433508
ENSDARG00000019834	edrf1	1866.52	2.62233	0.379323	4.27691	1.89503e-05	0.000438479
ENSDARG00000092638	ptprua	34.8387	3.87586	0.672771	4.27465	1.91439e-05	0.000441293
ENSDARG00000104388	stag3	33.269	3.92621	0.685476	4.26888	1.9646e-05	0.000451734
ENSDARG00000100791	TRIL	144.234	2.39935	0.328683	4.25745	2.06771e-05	0.000473668
ENSDARG00000004937	skp2	50.5135	3.49622	0.586816	4.25384	2.10135e-05	0.000480775
ENSDARG00000053186	vstm4b	77.1815	2.95804	0.46088	4.24848	2.15227e-05	0.000491204
ENSDARG00000040526	s1pr5a	596.594	2.4887	0.35096	4.24179	2.21746e-05	0.000504205
ENSDARG00000044132	ogn	483.116	2.74778	0.41315	4.23038	2.33298e-05	0.000527861
ENSDARG00000078898	pcdh7a	68.2866	2.9044	0.450233	4.2298	2.33895e-05	0.000528562
ENSDARG00000100794	mmp13b	36.9113	4.17181	0.750288	4.22746	2.36343e-05	0.000532786
ENSDARG00000014465	arhgef25b	14.1389	7.87506	1.63016	4.21742	2.47111e-05	0.000554343
ENSDARG00000059367	mfap2	1763.66	2.47383	0.349692	4.21466	2.50153e-05	0.000560482
ENSDARG00000063612	antxr1c	1152.66	2.45132	0.344595	4.21167	2.53486e-05	0.00056657
ENSDARG00000040469	enpp6	241.789	2.75622	0.417053	4.21103	2.54208e-05	0.000567494
ENSDARG00000075441	vwa2	389.796	2.2997	0.309075	4.20513	2.60934e-05	0.0005811
ENSDARG00000103515	vcana	283.945	5.94537	1.17684	4.20225	2.64277e-05	0.000587832
ENSDARG00000079440	coro2ba	77.3442	3.15811	0.514329	4.19596	2.71717e-05	0.000602924
ENSDARG00000062089	uggt2	953.077	2.28361	0.306512	4.18781	2.81656e-05	0.000621976
ENSDARG00000055705	f5	215.073	2.4227	0.339909	4.18553	2.84499e-05	0.000627501
ENSDARG00000071211	zgc:112255	400.359	2.09184	0.261505	4.17521	2.97715e-05	0.000652737
ENSDARG00000013441	hey2	78.214	2.84112	0.441276	4.17225	3.01605e-05	0.000659339
ENSDARG00000073856	ZNF319	85.8166	2.75077	0.419637	4.1721	3.01801e-05	0.000659339
ENSDARG00000061758	sh3pxd2ab	848.306	2.14756	0.275143	4.17078	3.0356e-05	0.00066161
ENSDARG00000074927	bub1bb	76.4462	2.86334	0.44724	4.1663	3.09579e-05	0.000671546
ENSDARG00000089795	sertad4	281.887	2.22604	0.295654	4.14688	3.37035e-05	0.000725967
ENSDARG00000090962	nat14	27.2336	4.46285	0.835106	4.1466	3.37449e-05	0.000726009
ENSDARG00000098940	si:ch211-134o20.4	342.659	2.15969	0.279861	4.14382	3.41564e-05	0.000733147
ENSDARG00000089162	afap1l1a	362.992	2.30616	0.315261	4.14312	3.42619e-05	0.000734555
ENSDARG00000086703	si:dkey-126g1.7	39.8134	3.33636	0.565652	4.13038	3.62159e-05	0.000771949
ENSDARG00000003081	mybphb	243.231	2.4735	0.356873	4.12892	3.64472e-05	0.00077598
ENSDARG00000056023	hoxb9a	54.3748	3.18186	0.528846	4.1257	3.69605e-05	0.000784186
ENSDARG00000097624	si:rp71-40n14.5	683.124	2.59267	0.386079	4.12524	3.70344e-05	0.000784848
ENSDARG00000005993	prc1b	58.3788	3.16595	0.527552	4.10566	4.03163e-05	0.000844668
ENSDARG00000101595	tgm1l2	75.4392	2.74566	0.425182	4.10569	4.03114e-05	0.000844668
ENSDARG00000077456	si:ch211-113a14.12	108.957	2.72936	0.421428	4.10356	4.06832e-05	0.000849543
ENSDARG00000079248	mn1b	92.7917	2.52817	0.372441	4.10311	4.0763e-05	0.000850153
ENSDARG00000058695	ddr2b	27.5429	5.21071	1.02642	4.10231	4.09039e-05	0.000852127
ENSDARG00000090035	rtn4r	21.4057	5.26262	1.03987	4.09918	4.14611e-05	0.000861781
ENSDARG00000004105	tie1	55.6518	3.08587	0.509357	4.0951	4.21994e-05	0.000875149
ENSDARG00000036571	sema3e	922.215	2.28929	0.314838	4.0951	4.21981e-05	0.000875149
ENSDARG00000100312	hoxa13a	1393.97	2.29794	0.317106	4.09306	4.25715e-05	0.00087989
ENSDARG00000024771	slc24a5	59.7866	3.24604	0.549393	4.08822	4.34688e-05	0.000896423
ENSDARG00000094324	efemp2a	805.205	4.32236	0.813491	4.08408	4.42515e-05	0.00091154
ENSDARG00000000002	ccdc80	983.182	2.51765	0.373139	4.06725	4.75706e-05	0.000972289
ENSDARG00000014480	nr6a1b	36.698	3.37686	0.584723	4.06494	4.80442e-05	0.00098088
ENSDARG00000078717	itga8	675.795	2.36769	0.337005	4.05836	4.94194e-05	0.00100561
ENSDARG00000070597	prelp	509.325	2.21258	0.299284	4.05161	5.08664e-05	0.00102823
ENSDARG00000036055	thap11	141.435	2.60646	0.396745	4.04909	5.14175e-05	0.00103823
ENSDARG00000068141	tnfsf11	56.819	2.88511	0.466593	4.04015	5.34163e-05	0.00107505
ENSDARG00000070353	hoxc13a	329.362	2.4336	0.355481	4.03285	5.51048e-05	0.00110661
ENSDARG00000088332	alx4a	31.4227	3.69603	0.669958	4.02418	5.71743e-05	0.00114567
ENSDARG00000059961	chpf2	136.218	2.3982	0.348961	4.00675	6.15598e-05	0.00122025
ENSDARG00000007278	ect2	146.019	2.59792	0.399229	4.00251	6.26744e-05	0.00123834
ENSDARG00000075821	plxnb1a	772.252	2.27665	0.319131	4.00039	6.32372e-05	0.00124545
ENSDARG00000076594	pcdh12	94.8796	2.92858	0.482525	3.99684	6.41931e-05	0.00126292
ENSDARG00000021137	adgrv1	856.064	2.52395	0.381423	3.99543	6.45779e-05	0.00126913
ENSDARG00000056781	ZAN	51.0937	3.0706	0.518662	3.99219	6.54651e-05	0.00128383
ENSDARG00000024598	homezb	158.754	2.36069	0.341078	3.98937	6.62479e-05	0.00129504
ENSDARG00000101167	chst3b	376.108	3.36771	0.593788	3.98747	6.67817e-05	0.00130409
ENSDARG00000078179	fndc3ba	1600.56	2.16345	0.291987	3.9846	6.75946e-05	0.00131716
ENSDARG00000018404	krt18	102736	2.28774	0.323889	3.97586	7.01265e-05	0.00136217
ENSDARG00000002084	lamb2	193.472	2.5777	0.397009	3.97395	7.06891e-05	0.00137165
ENSDARG00000051962	mmp15a	991.954	2.43665	0.36158	3.97325	7.0898e-05	0.00137426
ENSDARG00000010878	cdkn1ca	174.555	2.9576	0.493292	3.96844	7.23434e-05	0.0014008
ENSDARG00000035185	fzd9a	94.4589	2.64686	0.415023	3.96813	7.24399e-05	0.00140119
ENSDARG00000062472	sin3b	582.97	2.04616	0.263801	3.9657	7.31814e-05	0.00141108
ENSDARG00000103184	PAMR1	1098.25	2.60856	0.405857	3.96336	7.39035e-05	0.00142202
ENSDARG00000041616	b3gnt9	32.3027	4.89862	0.983945	3.96223	7.42521e-05	0.00142724
ENSDARG00000100497	hic2	180.399	2.40976	0.357239	3.94626	7.93816e-05	0.00151633
ENSDARG00000016427	fignl1	106.841	2.52287	0.387084	3.93421	8.34718e-05	0.00158459
ENSDARG00000012066	dcn	4840.79	2.2654	0.322446	3.92438	8.69518e-05	0.00164725
ENSDARG00000043079	MMP23B	388.561	2.44995	0.370351	3.91508	9.03729e-05	0.00170504
ENSDARG00000093480	pamr1	883.289	2.15933	0.296114	3.91513	9.03544e-05	0.00170504
ENSDARG00000020292	si:ch211-254n4.3	18.679	5.13488	1.05648	3.91382	9.08492e-05	0.00171227
ENSDARG00000001971	cthrc1b	63.4716	6.68826	1.45383	3.9126	9.13059e-05	0.00171911
ENSDARG00000017785	zgc:158689	88.9191	3.65289	0.680911	3.89608	9.77603e-05	0.00182569
ENSDARG00000055825	celsr3	21.6178	4.61865	0.929105	3.89477	9.82919e-05	0.00183051
ENSDARG00000006878	phf21aa	143.588	2.48606	0.381869	3.89154	9.96117e-05	0.00185086
ENSDARG00000101701	bmp5	105.663	2.84007	0.47315	3.88899	0.000100664	0.00186476
ENSDARG00000036864	slc34a2b	485.577	2.06773	0.275175	3.88018	0.00010438	0.00193166
ENSDARG00000102161	SDK2	1044.31	2.25912	0.324863	3.87583	0.00010626	0.00196447
ENSDARG00000043357	tbl2	441.971	2.06294	0.275355	3.86027	0.000113264	0.00207518
ENSDARG00000014013	lbr	265.023	2.2835	0.332766	3.85706	0.000114758	0.00209629
ENSDARG00000102815	FZD9	34.2681	3.70311	0.702472	3.848	0.000119085	0.00216888
ENSDARG00000000442	slc39a13	529.146	2.11179	0.289553	3.83969	0.00012319	0.00223921
ENSDARG00000010408	igsf9b	114.964	2.40505	0.366322	3.83555	0.000125281	0.00227497
ENSDARG00000024785	ctnna2	41.1266	3.31961	0.605009	3.83401	0.000126069	0.00228703
ENSDARG00000074117	CCKBR	20.5403	6.83219	1.52409	3.82668	0.000129883	0.00234696
ENSDARG00000019815	fn1a	16468.6	2.21432	0.317485	3.82482	0.000130868	0.00236012
ENSDARG00000088835	protein_coding	653.275	2.24644	0.325933	3.82421	0.000131192	0.00236364
ENSDARG00000073974	colgalt1	199.231	2.30802	0.34212	3.82328	0.000131687	0.00237024
ENSDARG00000052895	htra3a	43.9722	3.25834	0.590885	3.82196	0.000132398	0.00237945
ENSDARG00000102858	protein_coding	95.037	6.56816	1.45758	3.82014	0.000133376	0.00239121
ENSDARG00000019579	ldb2a	100.807	2.40903	0.369607	3.81224	0.000137715	0.00245948
ENSDARG00000020289	pif1	57.696	3.13857	0.560948	3.81242	0.000137611	0.00245948
ENSDARG00000038446	nrp2b	2309.02	2.37276	0.360283	3.81022	0.000138841	0.00247719
ENSDARG00000025465	spon2a	624.041	2.15652	0.303885	3.80577	0.000141365	0.00251491
ENSDARG00000038847	gins3	51.8149	3.11977	0.557244	3.80402	0.000142367	0.00252578
ENSDARG00000039430	msl2b	132.139	2.34712	0.354135	3.80398	0.000142388	0.00252578
ENSDARG00000095458	si:dkey-240h12.3	79.3516	2.63007	0.428882	3.80075	0.00014426	0.00255406
ENSDARG00000103642	pglyrp6	119.316	2.98662	0.522997	3.79853	0.000145557	0.00257206
ENSDARG00000100850	rnf103	137.763	2.37202	0.361257	3.79791	0.000145918	0.00257598
ENSDARG00000063244	lix1l	504.485	2.20428	0.317149	3.7972	0.00014634	0.00258095
ENSDARG00000051823	hyal4	78.6035	2.97115	0.51992	3.79126	0.000149888	0.00263593
ENSDARG00000040695	fkbp14	175.221	2.53403	0.404936	3.78834	0.000151659	0.00266199
ENSDARG00000029482	ush2a	22.5323	3.89614	0.765038	3.78561	0.000153331	0.00268621
ENSDARG00000032963	her12	20.9574	4.52006	0.932741	3.77389	0.000160719	0.00280128
ENSDARG00000100253	si:ch73-352p4.7	51.9602	2.98667	0.526446	3.77375	0.000160813	0.00280128
ENSDARG00000031763	smad6b	813.036	2.18233	0.313878	3.76683	0.000165335	0.00287189
ENSDARG00000005560	ywhah	1151.84	2.0721	0.284707	3.76562	0.000166137	0.00288311
ENSDARG00000008100	slc7a10a	610.681	2.09491	0.29118	3.76026	0.00016974	0.00294008
ENSDARG00000010767	epha4l	147.037	2.53318	0.409531	3.74374	0.0001813	0.00313147
ENSDARG00000070155	tuba8l3	1440.82	2.5202	0.406988	3.73525	0.00018753	0.00322997
ENSDARG00000036846	anks4b	31.0783	4.06848	0.821615	3.7347	0.00018794	0.00323401
ENSDARG00000078468	fap	397.561	2.08735	0.291166	3.73445	0.000188123	0.00323413
ENSDARG00000078135	MRC2	508.352	2.34434	0.360113	3.73311	0.000189127	0.00324532
ENSDARG00000051923	ccnb1	251.696	2.48574	0.398235	3.7308	0.000190871	0.00326916
ENSDARG00000039062	morn4	51.062	3.19612	0.588826	3.72966	0.000191736	0.00327787
ENSDARG00000059442	smtnb	540.299	2.13667	0.305181	3.72457	0.000195651	0.00334168
ENSDARG00000099999	tcf3b	1760.58	1.95206	0.256221	3.71576	0.000202593	0.00344108
ENSDARG00000013174	nkd3	116.48	2.40219	0.378158	3.70795	0.000208944	0.00354243
ENSDARG00000036371	acta1a	67.2277	3.12955	0.575711	3.69898	0.000216464	0.00364972
ENSDARG00000074806	afap1l2	395.7	2.56907	0.424373	3.69739	0.000217824	0.00366594
ENSDARG00000040657	wipi1	911.206	1.98251	0.266653	3.68459	0.000229068	0.00383761
ENSDARG00000098058	CABZ01073832.1	169.447	2.45086	0.39389	3.68341	0.000230134	0.00385197
ENSDARG00000052644	ca10a	33.468	3.18929	0.59537	3.6772	0.000235807	0.00393976
ENSDARG00000056832	exo1	41.0004	3.40977	0.655546	3.67597	0.000236948	0.00395522
ENSDARG00000078561	lrig2	249.195	2.06764	0.290601	3.67392	0.00023886	0.00397992
ENSDARG00000001999	adamts18	78.1154	2.64116	0.447196	3.66988	0.00024266	0.00403593
ENSDARG00000059950	plxdc2	423.884	1.9481	0.258345	3.66989	0.000242658	0.00403593
ENSDARG00000006544	CABZ01084570.1	1452.92	2.26277	0.344119	3.66958	0.000242946	0.00403704
ENSDARG00000037889	wnt9b	56.7826	3.22933	0.607567	3.66928	0.000243232	0.00403813
ENSDARG00000035352	pafah1b2	71.8505	2.69461	0.462662	3.66274	0.000249536	0.00412048
ENSDARG00000094712	si:dkeyp-20e4.9	77.5571	2.94588	0.531205	3.66314	0.000249147	0.00412048
ENSDARG00000098013	si:ch211-130m23.5	150.483	2.31567	0.359191	3.66286	0.000249418	0.00412048
ENSDARG00000093569	bckdhbl	319.702	2.17726	0.321573	3.66094	0.000251294	0.00414579
ENSDARG00000056084	igsf21b	46.4452	2.93346	0.528296	3.6598	0.000252412	0.0041605
ENSDARG00000001431	actn3b	64.0519	2.92173	0.525784	3.65497	0.00025721	0.00422822
ENSDARG00000029524	impdh1b	984.392	2.02325	0.280061	3.65368	0.000258512	0.00424583
ENSDARG00000014673	fzd9b	710.92	1.98189	0.269167	3.64789	0.000264402	0.00433482
ENSDARG00000041869	tnfrsf19	719.263	2.00479	0.276854	3.6293	0.000284191	0.00462219
ENSDARG00000096991	si:ch211-203d7.1	29.3577	3.25346	0.621369	3.62661	0.00028717	0.00466239
ENSDARG00000033655	stmn1b	46.2473	3.22293	0.613622	3.62263	0.000291618	0.0047288
ENSDARG00000078494	ADAMTS14	573.175	2.03115	0.284651	3.6225	0.000291774	0.0047288
ENSDARG00000019459	elf2a	288.786	2.04934	0.290053	3.61777	0.000297156	0.00480755
ENSDARG00000103361	tshz3b	424.928	2.06309	0.294087	3.61488	0.000300484	0.00485712
ENSDARG00000079191	OTTDARG00000029891	107.501	6.22672	1.44928	3.60643	0.000310434	0.00500038
ENSDARG00000090833	igfbp6b	107.628	2.66021	0.460606	3.6044	0.000312876	0.0050353
ENSDARG00000104254	cpne4b	15.402	4.89092	1.08185	3.59656	0.000322458	0.00517592
ENSDARG00000011094	ccna2	143.906	2.31555	0.367186	3.5828	0.000339934	0.00543747
ENSDARG00000044541	ppp1r14ba	22.5417	6.37362	1.50008	3.58221	0.0003407	0.00544498
ENSDARG00000105061	si:ch73-261i21.5	20.038	4.61615	1.01065	3.57803	0.00034619	0.00552312
ENSDARG00000033616	sepn1	1395.86	2.13541	0.317402	3.57721	0.00034728	0.00553093
ENSDARG00000061419	zmat4b	21.2861	4.67038	1.02628	3.57638	0.00034838	0.00554364
ENSDARG00000074050	efnb2b	160.823	2.57075	0.439583	3.57328	0.000352537	0.00560494
ENSDARG00000013087	ndrg3a	373.113	2.12397	0.314652	3.57209	0.000354143	0.00562562
ENSDARG00000088168	ablim3	116.433	2.56973	0.440352	3.56472	0.000364248	0.00577615
ENSDARG00000059139	WFIKKN2	1855.5	1.86234	0.242301	3.55896	0.000372325	0.00587889
ENSDARG00000105210	etf1a	14.7174	6.55656	1.56258	3.55601	0.000376532	0.00594022
ENSDARG00000055349	pknox2	309.625	2.23669	0.347954	3.55417	0.000379174	0.00597167
ENSDARG00000030402	twist1a	2914.31	2.0351	0.291358	3.55268	0.000381333	0.00600053
ENSDARG00000104114	setd8b	59.7249	2.84452	0.519784	3.54864	0.000387225	0.00608284
ENSDARG00000054378	pcbp3	32.8354	3.09134	0.589819	3.54572	0.000391536	0.00614531
ENSDARG00000101063	CABZ01058650.1	372.977	2.1267	0.317852	3.54473	0.000393015	0.00615802
ENSDARG00000103807	si:ch211-67p11.3	69.8515	2.64857	0.46507	3.54477	0.000392959	0.00615802
ENSDARG00000012942	itgb5	605.605	1.93663	0.264317	3.54358	0.000394736	0.00617497
ENSDARG00000101481	rbp5	355.738	2.11264	0.314009	3.54333	0.000395104	0.00617497
ENSDARG00000033307	igf2b	780.914	1.96101	0.271407	3.54086	0.00039883	0.00621835
ENSDARG00000104419	PODXL2	25.7781	4.34782	0.945554	3.54059	0.000399232	0.00621835
ENSDARG00000089805	pcdh18a	135.222	2.32349	0.374571	3.53334	0.000410341	0.00637518
ENSDARG00000059058	vipr1b	11.8714	6.8172	1.64794	3.52997	0.000415607	0.00645089
ENSDARG00000096664	cxl34c	127.658	2.57705	0.446979	3.52823	0.000418345	0.00647766
ENSDARG00000017299	fabp11a	103.43	2.55945	0.44215	3.52698	0.000420331	0.00649746
ENSDARG00000077298	gas1a	929.756	2.04592	0.296721	3.52493	0.000423593	0.00653691
ENSDARG00000063730	osbpl6	41.7132	3.17008	0.6168	3.51828	0.000434349	0.00666376
ENSDARG00000090106	slc17a7b	30.6083	6.23515	1.48835	3.51742	0.00043576	0.00667983
ENSDARG00000075849	prr12b	1268.34	1.92048	0.261741	3.51674	0.000436874	0.00669134
ENSDARG00000011932	prkcbp1l	1104.14	1.80693	0.229708	3.51287	0.000443296	0.00677278
ENSDARG00000061272	SLC41A3	287.755	2.01391	0.288809	3.51067	0.000446972	0.00682328
ENSDARG00000101919	foxj1a	25.2829	3.58345	0.736553	3.50748	0.000452364	0.00688844
ENSDARG00000075960	cdh24a	17.8729	4.24301	0.926242	3.50126	0.00046307	0.00704563
ENSDARG00000031126	notum1a	515.709	2.51172	0.431909	3.50009	0.000465106	0.00707076
ENSDARG00000070463	e2f3	184.178	2.14037	0.325946	3.49865	0.000467621	0.00710312
ENSDARG00000034785	dachb	30.8622	3.2776	0.651333	3.49684	0.000470809	0.00713976
ENSDARG00000055052	map2	195.63	2.42223	0.407535	3.48983	0.000483335	0.00731163
ENSDARG00000074591	eda	112.414	2.35547	0.388926	3.48517	0.000491827	0.00742178
ENSDARG00000104801	tubb6	32.8046	3.89901	0.832097	3.48398	0.000494014	0.00744868
ENSDARG00000053829	pax9	197.147	2.21762	0.349586	3.48302	0.000495792	0.00746936
ENSDARG00000088805	protein_coding	12.0127	6.87691	1.68875	3.48003	0.000501359	0.00754088
ENSDARG00000099677	bambib	480.571	2.30403	0.374766	3.47959	0.000502182	0.00754709
ENSDARG00000016934	ttyh2	58.9786	3.09443	0.602548	3.47595	0.000509046	0.007644
ENSDARG00000071497	zic3	244.761	2.03533	0.298564	3.4677	0.00052493	0.00787609
ENSDARG00000035770	ube2c	234	2.15893	0.334599	3.46363	0.000532932	0.00798314
ENSDARG00000062415	ctnnd2a	132.878	2.5749	0.455294	3.45908	0.000542024	0.00806677
ENSDARG00000045666	ANKRD50	318.507	1.98591	0.285182	3.45715	0.000545929	0.00811833
ENSDARG00000020301	os9	1008.39	1.79842	0.231123	3.45454	0.000551229	0.0081839
ENSDARG00000006862	kifap3b	73.7415	2.8027	0.522245	3.45184	0.000556788	0.00824472
ENSDARG00000073802	cntnap5l	9.37357	6.79448	1.67874	3.45168	0.000557118	0.00824472
ENSDARG00000019516	sp7	1263.67	2.67858	0.486679	3.44906	0.00056255	0.00831842
ENSDARG00000003380	PAOX	108.673	2.37895	0.39993	3.44797	0.000564822	0.0083386
ENSDARG00000010042	dnm1a	31.5182	3.83943	0.824648	3.4432	0.000574868	0.00846653
ENSDARG00000099194	protein_coding	946.372	1.97449	0.283072	3.44256	0.000576236	0.00847615
ENSDARG00000100741	cdc20	98.0725	2.43157	0.415991	3.44134	0.000578832	0.00850449
ENSDARG00000075521	cpz	349.733	2.32469	0.384963	3.44109	0.000579366	0.00850553
ENSDARG00000077883	fam83d	349.548	2.00943	0.29338	3.44069	0.000580239	0.00851156
ENSDARG00000076443	CR388231.1	8.42236	6.89052	1.71391	3.43688	0.000588447	0.00862509
ENSDARG00000100949	vap	19.2653	4.1146	0.907611	3.43165	0.000599925	0.00875148
ENSDARG00000071772	si:ch211-253p2.2	16.8581	4.164	0.922264	3.43069	0.000602056	0.00877003
ENSDARG00000011594	smarcb1b	360.087	2.06255	0.30976	3.43024	0.000603049	0.00877617
ENSDARG00000070831	rftn1a	42.339	2.92851	0.562326	3.42953	0.000604635	0.0087923
ENSDARG00000013076	bmi1b	36.1801	3.31841	0.676153	3.42883	0.000606197	0.00880453
ENSDARG00000054162	nfatc4	1410.19	1.97907	0.285729	3.42657	0.000611265	0.0088607
ENSDARG00000099386	lrrtm4l2	8.63906	6.95335	1.73812	3.42517	0.000614408	0.00889224
ENSDARG00000079496	bicd1a	19.8655	3.91944	0.85249	3.42461	0.000615693	0.00890383
ENSDARG00000063385	cenpe	2805.73	1.98157	0.286675	3.42397	0.000617128	0.00891757
ENSDARG00000074597	lzts2a	859.511	1.96102	0.281291	3.41646	0.000634403	0.00916
ENSDARG00000079664	DDO	58.7301	3.01337	0.589517	3.41529	0.000637134	0.00919222
ENSDARG00000009949	FNDC4	14.0615	5.24026	1.24302	3.41125	0.000646658	0.00932232
ENSDARG00000028222	itgb8	61.9962	2.99621	0.585569	3.40901	0.000651991	0.00938448
ENSDARG00000029944	parpbp	86.181	2.45229	0.426651	3.40393	0.000664232	0.00950859
ENSDARG00000058270	COLGALT1	697.011	1.93632	0.275945	3.39314	0.000690965	0.0098377
ENSDARG00000075007	chst2a	147.335	2.37296	0.405042	3.38966	0.000699795	0.00994801
ENSDARG00000075189	cntnap5b	221.204	2.00963	0.298425	3.38321	0.000716449	0.010169
ENSDARG00000014545	golim4b	201.664	2.47734	0.437071	3.38009	0.000724626	0.0102772
ENSDARG00000042213	si:ch211-233h19.2	378.196	2.43457	0.424851	3.37665	0.000733738	0.0103904
ENSDARG00000052748	capn1b	217.508	2.1007	0.326618	3.37	0.00075168	0.0106199
ENSDARG00000101233	unc13c	33.1258	3.73356	0.812006	3.36643	0.000761481	0.0107419
ENSDARG00000013838	sulf2b	2185.07	1.95085	0.282997	3.35992	0.000779636	0.0109644
ENSDARG00000105278	wu:fa19b12	50.6779	3.09935	0.625179	3.35799	0.000785101	0.0110299
ENSDARG00000102472	btbd17b	45.6959	2.81962	0.542433	3.35455	0.000794931	0.0111454
ENSDARG00000077007	abcc8b	21.9279	4.20196	0.955301	3.35178	0.000802944	0.0112235
ENSDARG00000061416	protein_coding	23.5567	4.23567	0.966807	3.34676	0.00081762	0.0114027
ENSDARG00000042291	dlx6a	24.7542	3.80676	0.839513	3.34332	0.000827824	0.0115326
ENSDARG00000003303	stc1	71.911	2.41557	0.423624	3.34156	0.000833087	0.0115745
ENSDARG00000101060	acrc	29.4175	3.41933	0.72494	3.33728	0.000846014	0.0117011
ENSDARG00000055752	npas4a	7.43659	6.82796	1.7509	3.32855	0.000872998	0.0120381
ENSDARG00000067729	arid3c	83.7352	2.71876	0.516584	3.32716	0.000877369	0.0120893
ENSDARG00000013004	tdg.1	283.399	2.09206	0.328341	3.326	0.000881004	0.0121303
ENSDARG00000006251	ell2	786.039	1.80518	0.242696	3.31764	0.000907804	0.0124806
ENSDARG00000012060	thbs3b	55.1252	2.73984	0.524805	3.31521	0.000915728	0.0125614
ENSDARG00000093201	si:dkey-112e17.1	127.057	2.39345	0.421201	3.30829	0.000938689	0.0128572
ENSDARG00000056605	wbp2	524.853	2.05367	0.319132	3.30167	0.000961125	0.0131254
ENSDARG00000042010	PKLR	43.4642	2.85615	0.562224	3.30145	0.000961873	0.0131258
ENSDARG00000073684	quo	1010.19	1.94069	0.285323	3.29694	0.000977452	0.0133088
ENSDARG00000010925	HTRA3	220.789	2.07806	0.327078	3.29604	0.000980571	0.0133316
ENSDARG00000035873	FJX1	164.172	2.19328	0.362351	3.29316	0.000990693	0.0134493
ENSDARG00000039806	tb	6.94809	6.86792	1.78712	3.28345	0.00102544	0.0138699
ENSDARG00000088844	deaf1	336.603	1.90588	0.276013	3.28203	0.00103062	0.0139297
ENSDARG00000006010	bmi1a	57.5696	2.71076	0.521399	3.28109	0.00103408	0.013956
ENSDARG00000005112	cdh17	12.9284	6.17147	1.57915	3.27485	0.00105719	0.0142241
ENSDARG00000024030	angptl2a	1109.73	1.9704	0.296336	3.27468	0.00105782	0.0142241
ENSDARG00000060252	mogs	260.115	2.13007	0.345415	3.27164	0.00106926	0.0143465
ENSDARG00000079382	hdx	54.4357	2.71391	0.523849	3.27177	0.00106875	0.0143465
ENSDARG00000076903	bend3	100.906	2.25659	0.384285	3.26993	0.00107574	0.014423
ENSDARG00000010437	fam46c	22.5238	4.82714	1.17112	3.26793	0.00108337	0.0145142
ENSDARG00000060788	lrrc14b	33.5348	3.10451	0.644713	3.26426	0.00109749	0.0146824
ENSDARG00000095022	thsd7ba	189.912	2.14485	0.350978	3.26189	0.00110674	0.0147846
ENSDARG00000031337	hoxa10b	106.216	2.30225	0.399367	3.26079	0.00111102	0.0148311
ENSDARG00000059109	si:dkeyp-113d7.1	1288.55	1.96499	0.296117	3.25881	0.00111882	0.0149244
ENSDARG00000075461	suv420h2	88.4475	2.2728	0.391083	3.25456	0.0011357	0.0151385
ENSDARG00000010565	aqp4	6.39179	6.89899	1.81445	3.25111	0.00114954	0.0153008
ENSDARG00000098733	PXDN	1022.88	2.09495	0.336895	3.25012	0.00115358	0.0153435
ENSDARG00000087688	protein_coding	596.346	2.04071	0.320233	3.24985	0.00115464	0.0153465
ENSDARG00000103640	FO704640.1	6.43349	6.81885	1.79226	3.24666	0.00116768	0.0154975
ENSDARG00000054423	slc7a6	31.8422	3.20952	0.681322	3.24299	0.00118281	0.0156757
ENSDARG00000007788	atp2b1b	24.7066	3.16472	0.668112	3.24005	0.0011951	0.0158043
ENSDARG00000024488	top2a	1089.86	2.10725	0.341808	3.23938	0.00119788	0.0158298
ENSDARG00000052247	alkbh4	86.2573	2.46394	0.452546	3.23489	0.00121689	0.0160578
ENSDARG00000058394	tagln3b	30.8529	4.27314	1.01194	3.23453	0.00121844	0.0160669
ENSDARG00000004460	desi2	249.992	1.99884	0.308949	3.23303	0.00122485	0.0161398
ENSDARG00000023952	fam167ab	17.0731	4.45099	1.06833	3.23028	0.0012367	0.016261
ENSDARG00000103871	si:ch73-109d9.2	80.0781	2.35843	0.420919	3.2273	0.00124965	0.0164195
ENSDARG00000094214	si:dkeyp-117b8.4	52.177	2.74885	0.542079	3.22619	0.00125451	0.0164716
ENSDARG00000073857	klf7a	36.9611	3.11875	0.657878	3.22058	0.0012793	0.0167731
ENSDARG00000105296	AP3B2	56.6362	2.70447	0.52931	3.22017	0.00128115	0.0167855
ENSDARG00000098291	trpc3	48.5931	2.65763	0.516206	3.21118	0.00132191	0.0172715
ENSDARG00000001313	g2e3	38.6185	3.2443	0.700116	3.20561	0.00134775	0.0175829
ENSDARG00000090820	slc2a10	228.339	2.08465	0.338851	3.20097	0.00136964	0.0178557
ENSDARG00000036626	sema6ba	16.0836	4.93177	1.22946	3.19798	0.00138395	0.0180169
ENSDARG00000079008	FAM189B	35.4889	2.82419	0.570567	3.19715	0.00138791	0.0180556
ENSDARG00000079765	OTTDARG00000042587	109.833	2.22028	0.381827	3.19591	0.00139391	0.0181081
ENSDARG00000104701	map7d1b	3474.48	1.88221	0.276128	3.19494	0.00139861	0.0181562
ENSDARG00000102165	protein_coding	197.389	2.17891	0.369055	3.1944	0.00140121	0.0181772
ENSDARG00000012295	bcs1l	115.942	2.29048	0.404299	3.19189	0.00141347	0.018276
ENSDARG00000029372	rasa4	140.383	2.26186	0.395339	3.19184	0.00141369	0.018276
ENSDARG00000079199	megf6a	368.098	2.04881	0.328673	3.19104	0.00141764	0.0183094
ENSDARG00000086300	FAM107A	6.32919	6.71527	1.79253	3.18838	0.00143071	0.018417
ENSDARG00000026882	palm1a	57.3683	2.56663	0.491702	3.18614	0.00144185	0.0185344
ENSDARG00000059917	ccnj	20.8682	3.82932	0.889361	3.18129	0.00146619	0.018801
ENSDARG00000068275	ptx3a	1317.94	1.92527	0.29084	3.18137	0.00146579	0.018801
ENSDARG00000015907	dcbld1	316.341	2.03528	0.325715	3.17847	0.00148053	0.0189565
ENSDARG00000024759	inhbab	514.786	2.00298	0.315782	3.17618	0.00149229	0.0190629
ENSDARG00000045801	fbxl14b	807.397	1.9581	0.301712	3.17553	0.00149561	0.0190788
ENSDARG00000078578	fam222bb	246.282	1.93544	0.294688	3.17436	0.00150167	0.0191296
ENSDARG00000089871	si:ch211-203c7.2	364.329	1.96632	0.304408	3.17442	0.00150136	0.0191296
ENSDARG00000015221	nsrp1	238.378	1.99787	0.314425	3.17362	0.0015055	0.0191563
ENSDARG00000030967	si:ch211-51a6.2	255.891	2.01847	0.32093	3.17349	0.00150616	0.0191563
ENSDARG00000043542	zpr1	249.977	2.12988	0.356052	3.17335	0.00150689	0.0191563
ENSDARG00000037495	rtn4rl2b	56.2579	2.49577	0.472054	3.16864	0.00153154	0.019416
ENSDARG00000038703	hkdc1	7.09302	6.57342	1.7592	3.16815	0.00153411	0.0194352
ENSDARG00000030092	tram2	647.479	1.80018	0.253078	3.16178	0.00156808	0.0198109
ENSDARG00000103607	wtip	303.072	1.98753	0.312355	3.16156	0.00156928	0.0198125
ENSDARG00000024189	pnocb	31.8527	5.74104	1.50005	3.16058	0.00157454	0.0198517
ENSDARG00000007315	tmpoa	264.329	1.98072	0.310697	3.15652	0.00159664	0.0200741
ENSDARG00000074829	rasip1	82.9499	2.28712	0.40779	3.15634	0.00159763	0.0200741
ENSDARG00000023542	cdh7	1109.86	1.98178	0.311078	3.15607	0.00159909	0.0200787
ENSDARG00000061472	gba2	243.996	1.98645	0.313025	3.15135	0.00162515	0.0203504
ENSDARG00000100069	BX510646.1	15.4598	4.24818	1.03122	3.14985	0.00163353	0.0204275
ENSDARG00000059567	si:ch73-281f12.4	684.475	1.9991	0.317365	3.1481	0.00164335	0.0205326
ENSDARG00000101984	pde6g	47.9894	2.63813	0.520842	3.14517	0.00165993	0.0206872
ENSDARG00000060915	fbxl16	61.8725	2.63947	0.521403	3.14435	0.00166458	0.0207172
ENSDARG00000026348	csad	69.928	2.52312	0.484505	3.14365	0.00166853	0.0207382
ENSDARG00000002792	arcn1a	883.831	1.72117	0.229482	3.1426	0.00167454	0.0207849
ENSDARG00000075538	zgc:163061	41.1935	2.99517	0.636761	3.13331	0.00172849	0.021368
ENSDARG00000017316	bag5	442.638	1.88184	0.28182	3.12911	0.00175339	0.0216613
ENSDARG00000104467	bglapl	6139.37	3.30899	0.738353	3.12722	0.00176468	0.0217861
ENSDARG00000028071	bmp1a	6718.36	1.99092	0.316916	3.12677	0.00176741	0.0217905
ENSDARG00000004158	tmem63c	73.9677	2.29952	0.415668	3.12634	0.00176997	0.0218076
ENSDARG00000104587	srl	6.50578	6.59638	1.79142	3.12398	0.00178422	0.0219097
ENSDARG00000057110	slc25a1a	30.5161	3.07887	0.665702	3.12283	0.00179121	0.0219808
ENSDARG00000061773	neurl1ab	37.3856	2.77845	0.570184	3.11908	0.00181416	0.0222328
ENSDARG00000055683	pimr191	31.2756	3.2046	0.707659	3.11534	0.00183732	0.0224754
ENSDARG00000075928	hivep3a	37.4071	2.80974	0.581947	3.10981	0.00187211	0.0228448
ENSDARG00000069537	si:dkey-238c7.16	1309.18	2.1635	0.374332	3.1082	0.00188228	0.0229175
ENSDARG00000060753	pear1	1579.55	1.93905	0.302355	3.10579	0.00189774	0.0230577
ENSDARG00000092716	VASH1	140.832	2.1421	0.367732	3.10578	0.00189776	0.0230577
ENSDARG00000062632	duox	44.393	2.62764	0.524432	3.10364	0.00191158	0.023195
ENSDARG00000025672	antxr1a	224.175	2.0001	0.322873	3.09752	0.0019515	0.0236611
ENSDARG00000078600	ldlrad3	434.674	1.96728	0.312703	3.0933	0.00197946	0.0239712
ENSDARG00000088072	usp43b	52.1069	2.42811	0.461897	3.09183	0.0019893	0.0240744
ENSDARG00000101535	COL10A1	203158	2.25281	0.405367	3.09056	0.00199782	0.0241458
ENSDARG00000104973	wnt5a	2674.53	1.91108	0.295028	3.08811	0.00201434	0.0243295
ENSDARG00000069583	CNDP1	46.8557	2.53917	0.499685	3.08029	0.00206801	0.0249123
ENSDARG00000007207	cnpy2	75.3209	2.49047	0.483963	3.07972	0.00207192	0.0249268
ENSDARG00000042623	acbd3	1227.18	1.76467	0.248361	3.07887	0.00207786	0.0249818
ENSDARG00000013843	sept5a	178.39	2.07001	0.347845	3.0761	0.00209729	0.0251661
ENSDARG00000076994	adgra2	604.935	1.88396	0.28754	3.07421	0.00211064	0.0253064
ENSDARG00000089913	cacna1g	756.782	1.87588	0.285115	3.07203	0.00212611	0.0254125
ENSDARG00000062651	zc3hc1	141.029	2.02058	0.332741	3.06719	0.00216079	0.0257433
ENSDARG00000058903	GPR161	156.126	2.1419	0.372599	3.0647	0.00217886	0.0259084
ENSDARG00000060539	shank1	22.5169	3.85818	0.933012	3.06339	0.00218845	0.0259657
ENSDARG00000102442	IZUMO1R	9.10136	6.32408	1.73804	3.06327	0.00218934	0.0259657
ENSDARG00000038786	smarcd3a	70.4253	2.37464	0.449058	3.06116	0.00220481	0.0260987
ENSDARG00000044298	phax	83.33	2.29112	0.421766	3.06123	0.00220427	0.0260987
ENSDARG00000060766	PXN	87.8306	2.19685	0.391059	3.06053	0.00220947	0.0261371
ENSDARG00000063711	trim3a	158.217	2.10862	0.36235	3.05953	0.00221684	0.0262074
ENSDARG00000041359	zgc:161969	55.3727	2.48504	0.485485	3.05888	0.00222163	0.0262471
ENSDARG00000079027	chsy1	1180.63	1.84074	0.274903	3.05833	0.00222575	0.0262744
ENSDARG00000089087	ba1	15.9336	4.00184	0.984831	3.04808	0.00230312	0.0270708
ENSDARG00000022437	cd81b	551.968	5.38406	1.44112	3.04213	0.00234914	0.0275238
ENSDARG00000094557	nupr1	2150.83	1.81586	0.268577	3.03771	0.00238381	0.0278238
ENSDARG00000036956	asxl1	408.059	1.80656	0.265537	3.03745	0.00238591	0.0278306
ENSDARG00000036670	aplnrb	442.681	2.15469	0.380483	3.0348	0.00240694	0.0280226
ENSDARG00000010181	asap2a	502.967	1.84025	0.277029	3.03307	0.0024208	0.0281661
ENSDARG00000058004	six2a	119.19	2.17586	0.387989	3.03065	0.00244028	0.0283389
ENSDARG00000037403	OTTDARG00000039891	359.608	1.96328	0.317941	3.02975	0.00244753	0.0284053
ENSDARG00000012505	u2af2a	349.036	1.81636	0.269981	3.02376	0.00249654	0.0289193
ENSDARG00000007009	hoxa11b	345.574	2.03261	0.34229	3.01676	0.00255489	0.0295154
ENSDARG00000036305	phf23b	359.307	1.85419	0.283206	3.01615	0.00256005	0.0295434
ENSDARG00000056729	her4.2	10.5878	4.96161	1.31384	3.01529	0.00256736	0.0296092
ENSDARG00000003795	IDH2	4230.01	1.85893	0.284904	3.01482	0.00257135	0.0296366
ENSDARG00000088258	CABZ01038499.1	135.756	2.11487	0.369841	3.01446	0.00257441	0.0296532
ENSDARG00000100772	si:ch211-154c21.1	127.555	2.38705	0.460564	3.01164	0.00259836	0.0298969
ENSDARG00000061976	sema6bb	496.656	1.88911	0.295476	3.00907	0.0026205	0.0301087
ENSDARG00000103251	sh3pxd2b	2461.1	1.87191	0.289888	3.00777	0.00263176	0.0302017
ENSDARG00000069066	nufip2	1654.48	1.78004	0.259674	3.00391	0.00266532	0.0305474
ENSDARG00000008209	myt1la	70.9259	2.40599	0.468348	3.00202	0.00268195	0.0306807
ENSDARG00000008720	lmo3	15.1286	3.83768	0.945582	3.00099	0.00269102	0.0307652
ENSDARG00000068406	six5	141.142	2.09109	0.363634	3.00052	0.00269518	0.0307937
ENSDARG00000099851	GPR180	319.824	1.83435	0.278382	2.99715	0.00272516	0.0311169
ENSDARG00000097011	hbaa1	21.086	3.88133	0.964888	2.98618	0.00282483	0.0321353
ENSDARG00000058357	ankrd33ba	40.8401	2.60112	0.536352	2.98519	0.00283399	0.0321996
ENSDARG00000030449	crabp2b	432.025	2.01818	0.34135	2.9828	0.00285624	0.0324156
ENSDARG00000069980	lman1	826.395	1.88858	0.297908	2.98274	0.00285681	0.0324156
ENSDARG00000076321	COL28A1	447.298	2.09062	0.365663	2.98258	0.00285829	0.0324156
ENSDARG00000041361	ttk	167.712	2.10317	0.370085	2.98087	0.00287434	0.0325576
ENSDARG00000102793	slc16a6a	13.0392	5.89895	1.64337	2.98104	0.00287271	0.0325576
ENSDARG00000062171	olfml3b	1823.62	1.84936	0.285311	2.97695	0.00291133	0.0328956
ENSDARG00000053179	CTTNBP2NL	245.367	1.8826	0.296706	2.97467	0.00293308	0.0330601
ENSDARG00000104715	zgc:171422	139.947	2.01496	0.342092	2.96692	0.00300804	0.0338014
ENSDARG00000061400	csgalnact2	402.257	1.87849	0.296124	2.96661	0.00301101	0.0338132
ENSDARG00000027087	tgfb2	176.678	2.05292	0.355277	2.96367	0.00303993	0.0340973
ENSDARG00000036772	pygo2	263.09	1.91436	0.30865	2.96245	0.00305201	0.034191
ENSDARG00000105422	si:dkey-1k23.3	13.6148	3.99208	1.01063	2.9606	0.00307037	0.0343549
ENSDARG00000091287	ebf3b	22.4236	4.47659	1.17593	2.95646	0.00311196	0.034778
ENSDARG00000076317	plod3	2822.59	1.84225	0.285369	2.95145	0.00316285	0.0352824
ENSDARG00000078508	KCP	975.139	1.78147	0.264973	2.94922	0.00318574	0.0354947
ENSDARG00000010031	ssh1b	48.5323	2.49595	0.507647	2.94682	0.00321058	0.0357497
ENSDARG00000053201	zgc:172323	53.2707	2.49549	0.509102	2.93751	0.00330859	0.0366805
ENSDARG00000078966	rbm15b	186.339	2.21724	0.41437	2.93758	0.00330786	0.0366805
ENSDARG00000099809	si:ch211-202g13.2	84.7993	2.64241	0.559248	2.93681	0.00331604	0.0367019
ENSDARG00000055570	gpr61	116.354	2.04675	0.356781	2.93387	0.0033476	0.0370235
ENSDARG00000079065	protein_coding	206.27	2.12115	0.382157	2.93373	0.00334912	0.0370235
ENSDARG00000021186	PTH2R	13.3781	3.78034	0.948522	2.93124	0.00337615	0.0372775
ENSDARG00000055026	ptch2	676.44	1.96964	0.330837	2.93088	0.00337999	0.0372975
ENSDARG00000105109	si:ch1073-329i9.1	27.3904	2.93236	0.659839	2.92852	0.00340576	0.0375377
ENSDARG00000086057	protein_coding	766.248	1.89421	0.30552	2.92685	0.00342414	0.0376716
ENSDARG00000044029	efnb3a	16.9797	3.81554	0.962258	2.92598	0.00343377	0.0377325
ENSDARG00000058587	ccdc79	106.454	2.38621	0.474004	2.92447	0.00345045	0.0378479
ENSDARG00000054537	nhsl1a	104.879	2.05476	0.361316	2.91923	0.003509	0.0384443
ENSDARG00000096546	nrp2a	1790.67	1.88229	0.302363	2.91798	0.00352312	0.0385761
ENSDARG00000096811	si:dkey-69o7.2	440.437	1.82058	0.281597	2.91403	0.00356799	0.0390441
ENSDARG00000042107	CNGB1	53.445	2.40073	0.481022	2.91199	0.00359131	0.0392293
ENSDARG00000096871	si:ch211-125o16.5	18.4308	3.78843	0.957526	2.91212	0.00358986	0.0392293
ENSDARG00000089461	ciz1b	65.2875	2.33369	0.458647	2.90787	0.00363897	0.0396557
ENSDARG00000076856	frem2a	517.453	3.22469	0.76532	2.90687	0.00365064	0.0397593
ENSDARG00000039943	fam46ba	345.563	1.91906	0.316301	2.90563	0.0036651	0.0398784
ENSDARG00000075487	si:ch211-267e7.3	179.369	1.99061	0.341105	2.90411	0.00368298	0.0400405
ENSDARG00000063576	ankrd52b	29.0728	3.51807	0.8677	2.90201	0.00370782	0.0402867
ENSDARG00000075183	rnf220b	32.4944	2.80698	0.622874	2.90104	0.00371925	0.0403632
ENSDARG00000003695	vdac3	2239.05	1.84692	0.292154	2.89888	0.00374498	0.0405229
ENSDARG00000045443	agtr1b	6.77576	6.19766	1.7929	2.89902	0.00374332	0.0405229
ENSDARG00000069765	syngap1b	14.9946	3.77652	0.957776	2.89892	0.00374452	0.0405229
ENSDARG00000104786	nlgn3a	7.15065	6.14477	1.77594	2.89693	0.00376832	0.0407515
ENSDARG00000068710	nid1a	2849.59	1.93515	0.322854	2.89651	0.00377336	0.040782
ENSDARG00000037747	fscn1b	39.7468	2.79704	0.620838	2.89454	0.00379717	0.0410152
ENSDARG00000089213	adam15	256.764	2.14089	0.394178	2.89435	0.00379945	0.0410158
ENSDARG00000059693	adam19a	1611.14	1.82673	0.285934	2.89135	0.00383596	0.0412888
ENSDARG00000011696	esrrgb	10.2078	5.94367	1.71099	2.88937	0.00386017	0.0415008
ENSDARG00000029621	sgms1	222.032	1.98328	0.34047	2.88802	0.00387679	0.0416551
ENSDARG00000104307	hoxa1a	24.1491	2.97611	0.684537	2.88678	0.00389209	0.0417464
ENSDARG00000011407	col2a1b	16599.1	1.91095	0.316362	2.87944	0.00398377	0.0425995
ENSDARG00000077107	OAF	20.015	3.27886	0.791462	2.87931	0.00398552	0.0425995
ENSDARG00000075819	arhgef2	243.326	2.02251	0.355503	2.87623	0.00402456	0.0429115
ENSDARG00000055232	fancc	76.6896	2.21438	0.422701	2.87291	0.00406713	0.0432456
ENSDARG00000103647	gpc5a	467.373	1.87174	0.303434	2.87293	0.00406679	0.0432456
ENSDARG00000056376	ankrd37	23.1168	3.52019	0.877467	2.87212	0.00407733	0.043329
ENSDARG00000097740	tceb2	186.826	1.90219	0.314236	2.87106	0.00409095	0.0434486
ENSDARG00000016531	klhl4	329.733	2.24882	0.435461	2.86782	0.00413308	0.0438202
ENSDARG00000103982	si:ch211-193l2.6	9.69855	5.70819	1.64197	2.8674	0.00413862	0.0438284
ENSDARG00000018260	bmp7a	19.1766	5.57757	1.5966	2.86707	0.00414294	0.0438489
ENSDARG00000036090	pard6gb	355.31	1.8426	0.293951	2.86646	0.00415092	0.0438828
ENSDARG00000037932	lin7b	19.9291	3.25776	0.787781	2.86597	0.0041573	0.0439251
ENSDARG00000091061	slc38a3b	17.9181	5.42887	1.54701	2.86287	0.00419823	0.044332
ENSDARG00000022952	zgc:66448	27.5594	3.25342	0.7874	2.86185	0.00421178	0.0444294
ENSDARG00000018303	etv4	2082.2	1.69847	0.244133	2.86102	0.00422283	0.0445152
ENSDARG00000024017	mamdc1	16.3258	4.4796	1.21653	2.86025	0.00423303	0.044573
ENSDARG00000060917	anln	834.628	1.77792	0.272259	2.85729	0.00427274	0.0449383
ENSDARG00000043474	atp2b3a	55	2.73844	0.608519	2.85684	0.00427879	0.0449762
ENSDARG00000055229	ncs1a	43.0474	2.64475	0.576321	2.85388	0.00431883	0.0453418
ENSDARG00000070473	parp6b	19.7814	3.48462	0.870546	2.85409	0.00431606	0.0453418
ENSDARG00000017329	cdkl1	103.826	2.24794	0.437395	2.85312	0.00432919	0.0453505
ENSDARG00000056150	rbms2b	582.722	1.92721	0.325356	2.84984	0.00437408	0.0456133
ENSDARG00000058117	snap25b	13.1749	4.61055	1.26673	2.85029	0.00436789	0.0456133
ENSDARG00000078125	rusc1	94.6858	2.10943	0.389264	2.85006	0.00437107	0.0456133
ENSDARG00000077029	bub1	873.221	1.82283	0.289433	2.84292	0.0044702	0.0465361
ENSDARG00000027079	znf804a	31.8094	2.95197	0.687585	2.83888	0.00452729	0.0470879
ENSDARG00000096045	OTTDARG00000035912	16.2513	4.4645	1.22255	2.83384	0.00459923	0.0477443
ENSDARG00000039576	fstl1b	3385.41	1.9757	0.344663	2.83089	0.00464192	0.0480905
ENSDARG00000078654	tpx2	573.378	1.8949	0.316221	2.82999	0.00465494	0.0481867
ENSDARG00000069440	dachd	375.069	1.87723	0.310178	2.82817	0.00468152	0.0484345
ENSDARG00000076781	trim45	243.429	1.93434	0.330981	2.82296	0.00475828	0.0490906
ENSDARG00000017229	megf10	623.721	2.18016	0.418466	2.8202	0.0047994	0.0493509
ENSDARG00000058733	ihha	408.272	3.53174	0.898967	2.81628	0.00485839	0.0498161

## Sheet: d downregulated genes in sp7-
Gene_ID	Gene_Symbol	baseMean	log2FoldChange	lfcSE	stat	pvalue	padj
ENSDARG00000027088	ptgdsb	12025.9	-5.80399	0.217957	-22.041	1.16534e-107	2.14364e-103
ENSDARG00000055192	zgc:136930	19264.1	-6.44017	0.26184	-20.7767	7.03254e-96	6.46818e-92
ENSDARG00000078828	npb	634.11	-6.85481	0.320371	-18.2751	1.30627e-74	6.00719e-71
ENSDARG00000056248	si:dkey-183i3.5	41658.3	-4.85871	0.22702	-16.9972	8.61432e-65	3.16921e-61
ENSDARG00000071626	OTTDARG00000028695	3821.25	-6.29166	0.312629	-16.9263	2.87917e-64	8.82704e-61
ENSDARG00000069046	CABZ01118678.1	3143.47	-5.72228	0.28681	-16.4649	6.56207e-61	1.50887e-57
ENSDARG00000096242	si:ch211-76l23.4	5859.88	-5.95029	0.321448	-15.3999	1.63837e-53	3.01377e-50
ENSDARG00000026925	nos2a	10562	-5.96886	0.344308	-14.4314	3.28113e-47	5.0297e-44
ENSDARG00000090268	krtt1c19e	23338	-4.12577	0.219766	-14.2232	6.58177e-46	8.07145e-43
ENSDARG00000092920	si:ch211-106h4.12	1043.95	-4.38404	0.252699	-13.3916	6.77214e-41	7.78585e-38
ENSDARG00000098377	tnfrsf11b	15783.3	-5.84102	0.364444	-13.2833	2.8923e-40	2.95577e-37
ENSDARG00000079713	ccl27b	341.25	-5.34016	0.349548	-12.4165	2.12643e-35	1.62982e-32
ENSDARG00000069630	tat	867.547	-4.71374	0.299449	-12.4019	2.55235e-35	1.87802e-32
ENSDARG00000013522	pck1	630.673	-6.44572	0.461175	-11.8083	3.53454e-32	2.20369e-29
ENSDARG00000033160	nr1d1	1904.39	-4.06714	0.268866	-11.4077	3.82645e-30	2.13295e-27
ENSDARG00000088140	hsd17b7	361.936	-4.31538	0.294299	-11.2653	1.94646e-29	9.94587e-27
ENSDARG00000013749	zgc:92113	2201.15	-4.2709	0.29618	-11.0437	2.3527e-28	1.13889e-25
ENSDARG00000058606	sik1	13356.2	-3.29441	0.208927	-10.9819	4.66981e-28	2.20259e-25
ENSDARG00000039579	cfd	3202.51	-4.01923	0.275004	-10.9789	4.82881e-28	2.22065e-25
ENSDARG00000092191	si:dkey-238c7.13	67634.4	-3.66451	0.250746	-10.6264	2.24713e-26	9.18576e-24
ENSDARG00000091669	si:dkey-17e16.17	12849.3	-3.83338	0.269426	-10.5164	7.2631e-26	2.84265e-23
ENSDARG00000013240	zgc:172271	347.217	-5.02662	0.389199	-10.3459	4.36708e-25	1.54485e-22
ENSDARG00000052734	hmgcra	1102.14	-3.78644	0.275722	-10.106	5.1966e-24	1.67704e-21
ENSDARG00000089361	wu:fb59d01	235.763	-4.24489	0.327856	-9.89731	4.27637e-23	1.31106e-20
ENSDARG00000070873	ccl25b	220.66	-4.08066	0.313729	-9.81949	9.28081e-23	2.75356e-20
ENSDARG00000008697	epas1a	339.721	-4.50937	0.365255	-9.60799	7.39771e-22	2.09355e-19
ENSDARG00000005716	olfml2ba	231.394	-4.9314	0.412666	-9.52684	1.62139e-21	4.51901e-19
ENSDARG00000078280	nkx3-1	5593.63	-3.48645	0.262107	-9.48637	2.3923e-21	6.37772e-19
ENSDARG00000039243	zgc:152791	22391.5	-3.12479	0.224305	-9.47278	2.72481e-21	7.16042e-19
ENSDARG00000088967	wnk4b	738.618	-3.39811	0.25329	-9.46783	2.85715e-21	7.29962e-19
ENSDARG00000010770	sox19a	673.345	-5.20935	0.445941	-9.43926	3.75436e-21	9.46048e-19
ENSDARG00000059121	EFEMP1	170.414	-4.46087	0.367383	-9.42034	4.49635e-21	1.09029e-18
ENSDARG00000101195	cyp1c1	127.319	-5.13891	0.439368	-9.42015	4.50458e-21	1.09029e-18
ENSDARG00000078619	pnp5a	50011.4	-3.24691	0.238974	-9.40235	5.33571e-21	1.27468e-18
ENSDARG00000052057	pcolceb	1746.35	-4.01478	0.324929	-9.2783	1.72208e-20	4.06124e-18
ENSDARG00000086288	scg3	449.365	-4.03378	0.329922	-9.19545	3.73434e-20	8.69534e-18
ENSDARG00000020395	mical2b	1312.67	-3.45301	0.269195	-9.11239	8.05845e-20	1.79049e-17
ENSDARG00000102299	cxcl8b.1	584.506	-3.6357	0.290259	-9.08051	1.08066e-19	2.33867e-17
ENSDARG00000039211	zgc:77439	738.168	-3.52502	0.278615	-9.06278	1.27164e-19	2.68872e-17
ENSDARG00000075833	lyve1a	171.06	-4.5532	0.394229	-9.01302	2.0045e-19	4.19009e-17
ENSDARG00000100795	timp4a	107.278	-4.82898	0.429598	-8.91293	4.97003e-19	1.01582e-16
ENSDARG00000038424	OTTDARG00000036811	114.801	-5.84517	0.551309	-8.78848	1.51595e-18	3.03108e-16
ENSDARG00000016527	helz2	1678.14	-3.23451	0.254519	-8.77935	1.64417e-18	3.23342e-16
ENSDARG00000069415	col17a1a	17027.7	-3.27709	0.259385	-8.7788	1.6523e-18	3.23342e-16
ENSDARG00000090401	protein_coding	7455.23	-3.59864	0.29663	-8.76055	1.943e-18	3.76227e-16
ENSDARG00000094719	si:dkeyp-1h4.9	27523.4	-2.99633	0.229901	-8.68343	3.83998e-18	7.35796e-16
ENSDARG00000017038	zgc:152670	2064.13	-4.40537	0.393109	-8.66267	4.60839e-18	8.73932e-16
ENSDARG00000069378	pard6a	2554.39	-3.30575	0.266216	-8.66119	4.66845e-18	8.76288e-16
ENSDARG00000006588	zgc:111983	44306.9	-3.1411	0.249213	-8.59145	8.58806e-18	1.57977e-15
ENSDARG00000092458	si:dkey-282h22.5	86.2032	-5.30678	0.505929	-8.51261	1.70057e-17	3.06686e-15
ENSDARG00000056836	si:ch211-125o16.4	5361.39	-3.69351	0.317891	-8.47307	2.39008e-17	4.22745e-15
ENSDARG00000099902	OTTDARG00000042581	1026.93	-3.14013	0.252944	-8.46086	2.65412e-17	4.64977e-15
ENSDARG00000098547	RNF222	918.179	-3.42078	0.291234	-8.31217	9.39711e-17	1.5573e-14
ENSDARG00000074754	si:dkey-188i13.9	878.943	-3.50809	0.303931	-8.25217	1.55538e-16	2.53197e-14
ENSDARG00000069953	kcnq5b	419.595	-3.45217	0.297742	-8.23587	1.78251e-16	2.87625e-14
ENSDARG00000029290	stx11b.1	4204.72	-4.15543	0.384711	-8.20209	2.36249e-16	3.74638e-14
ENSDARG00000070132	aste1	3702.35	-3.67299	0.325869	-8.20264	2.35159e-16	3.74638e-14
ENSDARG00000092551	si:dkey-56e3.2	8526.17	-3.22534	0.273938	-8.12353	4.52803e-16	7.05874e-14
ENSDARG00000104122	CR388166.2	1030.8	-3.94593	0.362634	-8.12372	4.52123e-16	7.05874e-14
ENSDARG00000042544	degs2	3767.76	-3.34479	0.288975	-8.11419	4.89039e-16	7.55956e-14
ENSDARG00000012789	plek2	3374.75	-2.93103	0.238832	-8.08531	6.20074e-16	9.42666e-14
ENSDARG00000103937	ndrg4	349.479	-3.45877	0.304402	-8.07737	6.61802e-16	9.97857e-14
ENSDARG00000037790	pvalb8	119.683	-4.61884	0.453703	-7.97623	1.50869e-15	2.16816e-13
ENSDARG00000087188	nfil3-6	1661.25	-3.21121	0.279783	-7.90332	2.71573e-15	3.84276e-13
ENSDARG00000042055	fam129aa	5080.77	-3.33044	0.295922	-7.87518	3.40251e-15	4.70596e-13
ENSDARG00000020944	ezra	2677.34	-2.92392	0.247847	-7.76255	8.32378e-15	1.14266e-12
ENSDARG00000073695	mamdc2b	925.996	-3.43724	0.315175	-7.73296	1.05071e-14	1.43169e-12
ENSDARG00000096927	si:ch211-210b2.3	196.083	-3.98897	0.388583	-7.69197	1.44881e-14	1.94532e-12
ENSDARG00000078254	ftr14l	4110.85	-3.15781	0.283255	-7.6179	2.57837e-14	3.34008e-12
ENSDARG00000011961	csrp2	1142	-3.1793	0.286677	-7.60193	2.91757e-14	3.727e-12
ENSDARG00000002847	fndc1	365.135	-3.70507	0.3561	-7.59639	3.04513e-14	3.86311e-12
ENSDARG00000041433	si:dkey-7c18.24	25615.7	-3.45928	0.324637	-7.57547	3.57836e-14	4.47782e-12
ENSDARG00000076142	trib1	1191.27	-3.14983	0.287537	-7.47672	7.62006e-14	9.34474e-12
ENSDARG00000077176	zgc:174888	522.493	-3.22859	0.300995	-7.40407	1.32078e-13	1.55742e-11
ENSDARG00000053684	aldob	11635.2	-2.72408	0.233494	-7.38381	1.53824e-13	1.7991e-11
ENSDARG00000036966	hsd3b7	2034	-3.1802	0.296735	-7.34731	2.02228e-13	2.32499e-11
ENSDARG00000052917	si:ch211-202f3.3	282.029	-3.47365	0.33744	-7.33064	2.29059e-13	2.60095e-11
ENSDARG00000092872	upk3b	1026.37	-2.95981	0.267998	-7.31277	2.61681e-13	2.93514e-11
ENSDARG00000096311	si:dkey-211g8.8	2619.35	-3.4074	0.330602	-7.28188	3.29198e-13	3.60452e-11
ENSDARG00000102059	si:ch211-117l17.6	537.098	-3.44979	0.336844	-7.27276	3.52208e-13	3.83365e-11
ENSDARG00000090690	nell2a	254.343	-3.90072	0.399181	-7.26668	3.68436e-13	3.96338e-11
ENSDARG00000087452	PELI3	1717.88	-2.8283	0.252024	-7.25447	4.03235e-13	4.26294e-11
ENSDARG00000103398	fabp1b.2	1211.93	-9.10846	1.11972	-7.24152	4.43681e-13	4.66373e-11
ENSDARG00000055751	fosb	43480.9	-2.89001	0.262165	-7.20923	5.62708e-13	5.88126e-11
ENSDARG00000038792	klf17	789.272	-2.80934	0.251821	-7.18503	6.71944e-13	6.90526e-11
ENSDARG00000104324	si:ch211-182p11.1	1855.43	-3.76878	0.386725	-7.15957	8.09304e-13	8.17975e-11
ENSDARG00000088337	wu:fc34e06	10922.6	-3.35458	0.328915	-7.15864	8.14835e-13	8.19065e-11
ENSDARG00000077217	zgc:162184	1779.34	-2.747	0.244566	-7.14325	9.11489e-13	9.11242e-11
ENSDARG00000035120	GLDC	6317.42	-2.79124	0.250976	-7.1371	9.53174e-13	9.47764e-11
ENSDARG00000019025	podn	76.6203	-6.94803	0.838365	-7.09479	1.29546e-12	1.28118e-10
ENSDARG00000100952	wu:fj16a03	317.951	-3.24005	0.316174	-7.08486	1.39181e-12	1.36911e-10
ENSDARG00000104949	slc27a1b	1765.67	-2.69615	0.239618	-7.07856	1.45656e-12	1.41764e-10
ENSDARG00000061242	tuft1a	11840	-2.88244	0.266137	-7.07319	1.51408e-12	1.46587e-10
ENSDARG00000017365	slc23a2	803.03	-2.72238	0.245009	-7.02986	2.06743e-12	1.94032e-10
ENSDARG00000098631	protein_coding	740.239	-3.15878	0.307298	-7.02501	2.14044e-12	1.99865e-10
ENSDARG00000104016	OTTDARG00000037284	76.1176	-7.87927	0.981498	-7.00894	2.40126e-12	2.23087e-10
ENSDARG00000055078	chac2	2610.41	-3.41597	0.347682	-6.9488	3.68408e-12	3.35489e-10
ENSDARG00000069133	mstnb	81.7402	-3.98843	0.430502	-6.94172	3.87353e-12	3.51003e-10
ENSDARG00000076800	tnfrsf18	351.527	-4.04161	0.440266	-6.90857	4.89562e-12	4.39292e-10
ENSDARG00000093584	zgc:193505	37110.4	-3.02079	0.293055	-6.89559	5.36434e-12	4.79015e-10
ENSDARG00000100190	OTTDARG00000036969	51331.5	-2.87442	0.272631	-6.87531	6.18552e-12	5.49675e-10
ENSDARG00000012776	smarca1	284.331	-3.25505	0.328557	-6.8635	6.71929e-12	5.91394e-10
ENSDARG00000074526	zbtb16b	1480.85	-2.98716	0.291257	-6.8227	8.9347e-12	7.75254e-10
ENSDARG00000032820	rxfp2a	407.05	-2.91599	0.28141	-6.80852	9.86075e-12	8.4761e-10
ENSDARG00000074120	usp2b	765.288	-3.36979	0.349468	-6.78113	1.19237e-11	1.00613e-09
ENSDARG00000091660	fgfbp1b	853.867	-2.82236	0.268804	-6.77953	1.20567e-11	1.01271e-09
ENSDARG00000098315	cyp1a	52.1513	-5.45854	0.657808	-6.77788	1.2195e-11	1.01505e-09
ENSDARG00000077540	f2rl1.2	465.294	-3.11694	0.313007	-6.76323	1.3495e-11	1.1182e-09
ENSDARG00000103025	hmgcs1	2587.86	-2.93781	0.288106	-6.72603	1.74352e-11	1.43179e-09
ENSDARG00000039665	FO834840.1	353.526	-3.54771	0.379356	-6.71588	1.86937e-11	1.52155e-09
ENSDARG00000078683	RNF14	574.327	-3.00522	0.298553	-6.71645	1.86206e-11	1.52155e-09
ENSDARG00000043442	MAL	6573.55	-2.96805	0.295053	-6.67015	2.55542e-11	2.00884e-09
ENSDARG00000093000	si:dkeyp-77c8.2	246.676	-3.04875	0.307418	-6.66438	2.65786e-11	2.07166e-09
ENSDARG00000070401	MAL	6936.86	-2.93428	0.292155	-6.62074	3.5741e-11	2.76242e-09
ENSDARG00000079946	sqlea	489.785	-3.45767	0.371437	-6.61664	3.67458e-11	2.82819e-09
ENSDARG00000102335	ano1	6604.68	-2.65292	0.251506	-6.5721	4.96119e-11	3.69478e-09
ENSDARG00000036175	pcdh1b	2473.22	-2.79824	0.275123	-6.53613	6.31303e-11	4.66378e-09
ENSDARG00000001953	pfkfb3	2302.04	-2.92443	0.294577	-6.53287	6.45197e-11	4.74736e-09
ENSDARG00000102076	zgc:158852	267.94	-3.8504	0.436779	-6.52595	6.75734e-11	4.94783e-09
ENSDARG00000021572	mb21d1	388.17	-3.40602	0.369083	-6.51892	7.08132e-11	5.12838e-09
ENSDARG00000043128	cldne	106033	-2.81717	0.279121	-6.51032	7.49884e-11	5.40946e-09
ENSDARG00000093936	si:dkeyp-1h4.6	1818.31	-3.2351	0.343428	-6.50821	7.6053e-11	5.46482e-09
ENSDARG00000068865	si:dkey-61p9.7	223.09	-4.17829	0.48891	-6.50076	7.99149e-11	5.69781e-09
ENSDARG00000026759	ldlrb	40991.3	-3.04823	0.315276	-6.49663	8.21369e-11	5.81119e-09
ENSDARG00000042336	impdh1a	269.739	-3.59835	0.405513	-6.40755	1.47873e-10	1.01877e-08
ENSDARG00000044655	st14b	5289.97	-2.49013	0.233888	-6.37112	1.8765e-10	1.27373e-08
ENSDARG00000097006	si:dkey-54h16.1	4849.14	-2.81052	0.285318	-6.3456	2.21564e-10	1.49841e-08
ENSDARG00000098244	si:dkey-19h16.7	130.821	-3.42627	0.384184	-6.31539	2.69473e-10	1.7895e-08
ENSDARG00000045887	mmp30	260.029	-3.42628	0.385662	-6.29121	3.14999e-10	2.06943e-08
ENSDARG00000013236	dhcr24	363.77	-3.02713	0.322497	-6.28574	3.26296e-10	2.13602e-08
ENSDARG00000092722	unc5da	75.0143	-4.03919	0.484492	-6.27295	3.54271e-10	2.31093e-08
ENSDARG00000060682	agr1	929.442	-3.07405	0.33185	-6.24995	4.10573e-10	2.66872e-08
ENSDARG00000096493	si:dkey-22h13.5	116.715	-3.20229	0.352875	-6.241	4.34775e-10	2.81608e-08
ENSDARG00000010250	nqo1	967.157	-2.70311	0.273129	-6.23557	4.50124e-10	2.90527e-08
ENSDARG00000015887	b2ml	9510.57	-2.5059	0.241623	-6.23246	4.59173e-10	2.94303e-08
ENSDARG00000096849	si:dkey-16p21.8	579.711	-2.49037	0.239332	-6.22722	4.74798e-10	3.03261e-08
ENSDARG00000102777	thbs4a	854.024	-2.77683	0.285422	-6.22525	4.80784e-10	3.06022e-08
ENSDARG00000071288	samhd1	1075.47	-2.68275	0.270586	-6.21891	5.00612e-10	3.16452e-08
ENSDARG00000068374	si:ch211-132b12.7	1753.79	-2.45484	0.234201	-6.21193	5.23379e-10	3.29711e-08
ENSDARG00000008757	entpd6	2836.58	-2.58932	0.256398	-6.19865	5.69497e-10	3.57539e-08
ENSDARG00000076839	ftr86	12407.6	-3.42223	0.391433	-6.18811	6.0891e-10	3.80241e-08
ENSDARG00000086874	si:ch211-232i5.3	1587.25	-3.0781	0.336251	-6.1802	6.40202e-10	3.97855e-08
ENSDARG00000093940	si:dkeyp-77c8.1	182.993	-2.85301	0.300745	-6.16138	7.21154e-10	4.45155e-08
ENSDARG00000069941	FQ323103.1	159.42	-3.43931	0.396283	-6.15548	7.48487e-10	4.57423e-08
ENSDARG00000035904	crabp1b	324.756	-3.22651	0.362188	-6.14738	7.8773e-10	4.78227e-08
ENSDARG00000060094	ptgis	1961.73	-2.79747	0.292894	-6.13693	8.41305e-10	5.05745e-08
ENSDARG00000061796	rasgrp4	472.049	-2.55844	0.254408	-6.12575	9.02586e-10	5.39061e-08
ENSDARG00000031929	stard14	7855.54	-2.64585	0.269196	-6.11394	9.72029e-10	5.78656e-08
ENSDARG00000053362	cilp	749.754	-2.72035	0.281847	-6.10382	1.03565e-09	6.1454e-08
ENSDARG00000003091	oclnb	5158.99	-2.51589	0.248638	-6.09679	1.08219e-09	6.38044e-08
ENSDARG00000076420	dkk2	90.3981	-3.8862	0.473933	-6.0899	1.12982e-09	6.59781e-08
ENSDARG00000038429	csrnp1b	4057.06	-2.4554	0.239719	-6.07128	1.26893e-09	7.36339e-08
ENSDARG00000040717	macc1	2376.49	-2.57577	0.259644	-6.06898	1.28728e-09	7.44637e-08
ENSDARG00000009196	anxa3a	478.075	-2.91598	0.316514	-6.05338	1.41841e-09	8.17917e-08
ENSDARG00000036135	bbox1	5326.49	-2.9219	0.317682	-6.04976	1.45057e-09	8.33853e-08
ENSDARG00000086158	ccbe1	303.364	-2.70629	0.282336	-6.04347	1.50831e-09	8.64342e-08
ENSDARG00000043002	vmo1a	46.8277	-4.82438	0.6351	-6.0217	1.72597e-09	9.79914e-08
ENSDARG00000019420	etnk1	6293.93	-2.53701	0.256738	-5.98671	2.14133e-09	1.20458e-07
ENSDARG00000089307	pmaip1	1132.6	-2.67754	0.280461	-5.98136	2.21281e-09	1.241e-07
ENSDARG00000092141	si:dkeyp-100a1.6	404.609	-3.14171	0.358141	-5.98008	2.23032e-09	1.24701e-07
ENSDARG00000033251	osbpl3a	5043.44	-2.63028	0.273092	-5.9697	2.37695e-09	1.31699e-07
ENSDARG00000010276	ptgs2b	4039.36	-2.83879	0.309004	-5.95068	2.67027e-09	1.46626e-07
ENSDARG00000037805	lgals3bpa	2046.73	-3.01409	0.338602	-5.94824	2.71041e-09	1.47509e-07
ENSDARG00000059000	CU694226.1	1156.98	-3.11227	0.355507	-5.94156	2.82329e-09	1.52301e-07
ENSDARG00000097559	cyp8b3	1156.98	-3.11227	0.355507	-5.94156	2.82329e-09	1.52301e-07
ENSDARG00000079345	si:ch211-217k17.10	3750.09	-3.29642	0.389431	-5.89686	3.70485e-09	1.94716e-07
ENSDARG00000079922	klf4	20271.3	-2.82218	0.309007	-5.8969	3.70405e-09	1.94716e-07
ENSDARG00000091317	hunk	447.774	-3.21583	0.375997	-5.89321	3.7877e-09	1.98503e-07
ENSDARG00000023082	krt1-19d	76092	-2.35503	0.230186	-5.88669	3.94015e-09	2.05906e-07
ENSDARG00000037121	mat2ab	4590	-2.38587	0.236566	-5.85826	4.67749e-09	2.42373e-07
ENSDARG00000057262	si:dkey-91i10.3	142.382	-3.16981	0.37081	-5.85154	4.87035e-09	2.51658e-07
ENSDARG00000095861	si:ch1073-441p17.1	5109.79	-5.76313	0.817928	-5.82341	5.76581e-09	2.96263e-07
ENSDARG00000058389	ccl19a.1	149.156	-4.15229	0.541443	-5.82202	5.81392e-09	2.97421e-07
ENSDARG00000086189	mgp	653.516	-2.72195	0.295774	-5.82183	5.82069e-09	2.97421e-07
ENSDARG00000074752	hlfa	3190.47	-2.73619	0.298388	-5.81858	5.93512e-09	3.02428e-07
ENSDARG00000092259	si:dkey-211g8.5	138.546	-3.85509	0.491511	-5.8088	6.29212e-09	3.19733e-07
ENSDARG00000043468	sytl3	15993.9	-2.51555	0.26104	-5.80581	6.40554e-09	3.246e-07
ENSDARG00000078072	si:ch211-232i5.1	1412.77	-2.84525	0.3182	-5.79903	6.66984e-09	3.35223e-07
ENSDARG00000063577	klhl35	565.023	-2.90403	0.329296	-5.78213	7.37619e-09	3.65728e-07
ENSDARG00000094990	si:dkey-91f15.1	101.547	-3.42005	0.418777	-5.77886	7.52104e-09	3.71907e-07
ENSDARG00000100280	znfx1	6554.23	-2.48962	0.257893	-5.7761	7.645e-09	3.77023e-07
ENSDARG00000056477	ccdc125	447.089	-2.58157	0.274189	-5.76819	8.01255e-09	3.93042e-07
ENSDARG00000101062	fdft1	1059.04	-2.69927	0.295054	-5.75919	8.45195e-09	4.13494e-07
ENSDARG00000104037	OTTDARG00000041114	186.429	-2.97193	0.342941	-5.75006	8.92135e-09	4.353e-07
ENSDARG00000040534	epcam	23576.8	-2.4649	0.25482	-5.74876	8.99021e-09	4.375e-07
ENSDARG00000098620	si:ch211-188p14.2	9020.39	-3.29968	0.400109	-5.74763	9.05043e-09	4.39268e-07
ENSDARG00000027017	ppp2r5a	166.899	-2.92594	0.335641	-5.7381	9.57469e-09	4.62274e-07
ENSDARG00000088885	si:ch1073-340i21.3	3546.93	-2.42228	0.247906	-5.73719	9.62608e-09	4.63539e-07
ENSDARG00000087941	PDE8A	2917.6	-2.5291	0.266651	-5.73448	9.78098e-09	4.69768e-07
ENSDARG00000100947	mafk	1088.98	-2.95155	0.340465	-5.732	9.92524e-09	4.7422e-07
ENSDARG00000105104	si:dkey-223p19.1	3904.41	-3.35015	0.410376	-5.72681	1.02338e-08	4.87695e-07
ENSDARG00000040439	rsl24d1	5912.53	-2.25546	0.219308	-5.72465	1.0365e-08	4.9267e-07
ENSDARG00000093214	si:ch211-284e13.9	418.408	-2.68791	0.296305	-5.69653	1.22272e-08	5.7086e-07
ENSDARG00000031588	si:dkey-239b22.1	3578.02	-4.04391	0.535874	-5.68027	1.34483e-08	6.20807e-07
ENSDARG00000042641	cyp51	2058.86	-2.69912	0.300247	-5.65909	1.52176e-08	6.99819e-07
ENSDARG00000094815	si:ch73-49p17.1	334.397	-3.00263	0.354091	-5.65568	1.55229e-08	7.12079e-07
ENSDARG00000022303	higd1a	3596.36	-2.39062	0.245941	-5.6543	1.56484e-08	7.16052e-07
ENSDARG00000087983	igsf5a	2641.7	-2.49858	0.267134	-5.60984	2.02514e-08	9.19812e-07
ENSDARG00000025091	ezrb	48620.9	-2.44648	0.257916	-5.60836	2.04249e-08	9.25408e-07
ENSDARG00000088428	si:ch211-189a15.5	1018.92	-2.65151	0.29514	-5.59568	2.19761e-08	9.85974e-07
ENSDARG00000099650	fgd	553.07	-2.57389	0.281263	-5.59581	2.19596e-08	9.85974e-07
ENSDARG00000020133	jdp2b	10055.6	-2.29736	0.231906	-5.59433	2.21475e-08	9.9125e-07
ENSDARG00000101951	protein_coding	491.027	-2.38754	0.24829	-5.58836	2.2922e-08	1.02095e-06
ENSDARG00000096486	si:dkey-22h13.7	80.9673	-3.37545	0.425176	-5.58698	2.31052e-08	1.02662e-06
ENSDARG00000090900	apnl	1899.3	-2.38652	0.249938	-5.54746	2.89852e-08	1.27861e-06
ENSDARG00000104292	ctgfb	374.205	-2.6711	0.301929	-5.53474	3.11689e-08	1.37166e-06
ENSDARG00000079183	sod3b	289.661	-3.29562	0.41531	-5.52748	3.24868e-08	1.41926e-06
ENSDARG00000007709	adamts8a	721.565	-2.47093	0.266243	-5.52477	3.29923e-08	1.43473e-06
ENSDARG00000035676	ptp4a2b	11450.1	-2.29759	0.235524	-5.50937	3.60127e-08	1.56239e-06
ENSDARG00000097556	cyp8b2	972.566	-3.40288	0.436539	-5.50439	3.70446e-08	1.59961e-06
ENSDARG00000057437	apodb	1340.45	-4.04476	0.553854	-5.49741	3.85406e-08	1.66031e-06
ENSDARG00000093048	si:ch211-158d24.4	140.751	-4.07688	0.5606	-5.48855	4.05236e-08	1.7376e-06
ENSDARG00000063578	DGKI	959.979	-2.36804	0.249319	-5.48712	4.08529e-08	1.74765e-06
ENSDARG00000102146	si:ch211-69b7.6	8247.9	-3.01784	0.368698	-5.47287	4.42806e-08	1.88551e-06
ENSDARG00000053484	syne2b	1143.74	-2.42863	0.261097	-5.47167	4.45816e-08	1.89394e-06
ENSDARG00000014047	cldn7b	14531.9	-2.5465	0.282694	-5.47055	4.48629e-08	1.9015e-06
ENSDARG00000041724	glipr2	97.8621	-3.32261	0.424843	-5.46699	4.57747e-08	1.93569e-06
ENSDARG00000090814	si:dkey-18a10.3	219.504	-3.78089	0.509199	-5.4613	4.72664e-08	1.99418e-06
ENSDARG00000073764	si:ch211-113j14.1	354.129	-2.51608	0.277934	-5.45484	4.90164e-08	2.05389e-06
ENSDARG00000059008	CU694226.2	959.897	-3.38541	0.437421	-5.45336	4.94257e-08	2.06633e-06
ENSDARG00000100449	si:busm1-71b9.3	56.1899	-3.44833	0.449072	-5.45198	4.98116e-08	2.07774e-06
ENSDARG00000030598	nampta	2396.37	-2.38224	0.253553	-5.45147	4.99557e-08	2.07904e-06
ENSDARG00000105388	si:cabz01012857.1	72.7381	-4.31406	0.608367	-5.44747	5.10919e-08	2.12153e-06
ENSDARG00000043581	gadd45aa	4810.87	-2.54273	0.283229	-5.44694	5.12438e-08	2.12304e-06
ENSDARG00000074217	si:dkey-188i13.6	8247.94	-2.27707	0.234618	-5.44319	5.23341e-08	2.16334e-06
ENSDARG00000053131	irak3	690.07	-2.68995	0.310504	-5.4426	5.25087e-08	2.16569e-06
ENSDARG00000099960	elovl1a	3540.39	-2.43234	0.263685	-5.43201	5.57219e-08	2.29307e-06
ENSDARG00000058108	EPS8L2	837.825	-2.47613	0.271974	-5.42748	5.71559e-08	2.34684e-06
ENSDARG00000058608	wsb2	771.847	-2.54503	0.284815	-5.42466	5.80657e-08	2.3736e-06
ENSDARG00000014427	mxe	266.657	-2.57938	0.291943	-5.4099	6.30589e-08	2.56764e-06
ENSDARG00000087093	si:ch211-157c3.4	19328.4	-2.61181	0.298396	-5.40161	6.60469e-08	2.67606e-06
ENSDARG00000061481	CABZ01041812.1	281.62	-2.49624	0.277736	-5.38728	7.15319e-08	2.89193e-06
ENSDARG00000091813	si:dkey-21a6.5	1673.78	-2.46808	0.272689	-5.38373	7.29571e-08	2.94308e-06
ENSDARG00000103028	CABZ01052487.1	261.988	-2.89707	0.353075	-5.373	7.74394e-08	3.11026e-06
ENSDARG00000101199	rbp4	4595.61	-4.85056	0.717044	-5.37005	7.8716e-08	3.15464e-06
ENSDARG00000088828	paqr8	775.912	-2.49381	0.278334	-5.36698	8.00645e-08	3.20171e-06
ENSDARG00000092584	si:ch1073-385f13.3	6248.45	-2.62077	0.302884	-5.35112	8.7412e-08	3.45794e-06
ENSDARG00000102381	protein_coding	478.936	-2.96289	0.367756	-5.33748	9.42466e-08	3.72031e-06
ENSDARG00000035887	zgc:91944	333.844	-2.6164	0.302938	-5.33572	9.5164e-08	3.74848e-06
ENSDARG00000055395	foxq1b	1140.98	-2.7524	0.329374	-5.32041	1.03534e-07	4.0608e-06
ENSDARG00000063539	slc25a15a	863.001	-2.44273	0.271399	-5.31589	1.06139e-07	4.15408e-06
ENSDARG00000095400	si:ch73-52f15.5	1129.53	-3.00148	0.377938	-5.29578	1.18508e-07	4.60879e-06
ENSDARG00000038747	protein_coding	195.523	-2.7558	0.331694	-5.29343	1.20044e-07	4.65867e-06
ENSDARG00000077881	chl1a	650.734	-2.52523	0.289101	-5.27577	1.32199e-07	5.10884e-06
ENSDARG00000079705	si:ch211-152p11.4	1979.31	-2.37953	0.26174	-5.27062	1.35961e-07	5.24285e-06
ENSDARG00000099538	si:ch211-188p14.3	6297.09	-3.29886	0.436933	-5.26137	1.4299e-07	5.45705e-06
ENSDARG00000075181	crfb16	136.339	-4.04712	0.580103	-5.25272	1.49869e-07	5.69594e-06
ENSDARG00000002298	ankrd22	216.1	-2.95608	0.374771	-5.21939	1.79515e-07	6.75292e-06
ENSDARG00000007199	CR846090.1	197.421	-3.74408	0.525835	-5.21851	1.80366e-07	6.77108e-06
ENSDARG00000068128	ppp1r15b	216.759	-3.39525	0.459183	-5.21633	1.82505e-07	6.82354e-06
ENSDARG00000000796	nr4a1	6527.64	-2.20698	0.231547	-5.21269	1.86119e-07	6.93048e-06
ENSDARG00000054609	slco2b1	270.054	-2.45914	0.28027	-5.20621	1.92737e-07	7.1266e-06
ENSDARG00000098893	si:dkeyp-44b5.4	84.7057	-3.52827	0.485644	-5.20602	1.92935e-07	7.1266e-06
ENSDARG00000099755	pfklb	570.96	-2.67604	0.321936	-5.20612	1.92835e-07	7.1266e-06
ENSDARG00000103112	si:ch211-173b8.3	190.832	-2.79269	0.344277	-5.20712	1.91797e-07	7.1266e-06
ENSDARG00000040284	si:dkey-79d12.5	3625.3	-2.33885	0.257652	-5.19635	2.03235e-07	7.47703e-06
ENSDARG00000100436	CNGA2	3635.71	-2.2267	0.236766	-5.18107	2.20615e-07	8.10021e-06
ENSDARG00000079504	mfn2	4187.8	-2.35038	0.260939	-5.17506	2.27836e-07	8.3321e-06
ENSDARG00000100185	elovl7b	66703.6	-2.35838	0.263326	-5.15853	2.48891e-07	9.04812e-06
ENSDARG00000017947	ptk6a	1199.48	-2.53228	0.29801	-5.14172	2.72231e-07	9.82249e-06
ENSDARG00000025513	dip2cb	2366.99	-2.2638	0.245796	-5.14166	2.72328e-07	9.82249e-06
ENSDARG00000089368	hopx	12469	-2.247	0.242996	-5.13177	2.87032e-07	1.03326e-05
ENSDARG00000069282	bbc3	297.577	-3.30967	0.450478	-5.12716	2.94139e-07	1.05472e-05
ENSDARG00000019808	evpla	7624.95	-2.49503	0.291927	-5.12123	3.0355e-07	1.08004e-05
ENSDARG00000057590	si:ch1073-396h14.1	311.741	-2.59397	0.311324	-5.11996	3.05608e-07	1.08526e-05
ENSDARG00000074771	crfb17	315.259	-2.46299	0.285875	-5.11757	3.09505e-07	1.09698e-05
ENSDARG00000099024	OTTDARG00000036968	15716.4	-2.60888	0.314556	-5.11478	3.14111e-07	1.11117e-05
ENSDARG00000027807	fynrk	2378.22	-2.40722	0.275437	-5.10904	3.23806e-07	1.14107e-05
ENSDARG00000074384	slc12a8	121.957	-2.78667	0.350357	-5.09959	3.40396e-07	1.19496e-05
ENSDARG00000015495	klf3	1531.3	-2.61369	0.317153	-5.08804	3.61778e-07	1.26519e-05
ENSDARG00000056499	ca6	1264.71	-2.2806	0.251882	-5.08414	3.693e-07	1.28661e-05
ENSDARG00000104814	wu:fc46h12	2645.09	-2.938	0.381167	-5.08438	3.68821e-07	1.28661e-05
ENSDARG00000046124	rab11fip1a	5515.28	-2.33208	0.262257	-5.07928	3.78868e-07	1.31745e-05
ENSDARG00000099148	bzw1b	73851.7	-2.59488	0.314994	-5.0632	4.12287e-07	1.42825e-05
ENSDARG00000035649	ext1c	327.159	-2.34041	0.266039	-5.03839	4.69454e-07	1.61112e-05
ENSDARG00000104284	CABZ01049361.1	393.249	-2.56379	0.311041	-5.0276	4.96644e-07	1.69495e-05
ENSDARG00000059035	porb	4615.31	-2.54946	0.308628	-5.02047	5.15455e-07	1.75264e-05
ENSDARG00000043074	grp	51.0842	-3.88173	0.57515	-5.01039	5.43189e-07	1.84014e-05
ENSDARG00000027799	ucmaa	283.666	-3.20458	0.442079	-4.98684	6.13762e-07	2.07159e-05
ENSDARG00000077308	gpr84	127.101	-2.96617	0.394643	-4.98214	6.28846e-07	2.11474e-05
ENSDARG00000052470	igfbp2a	136.409	-2.93447	0.388634	-4.97762	6.43693e-07	2.15678e-05
ENSDARG00000009901	slc38a5a	1806.9	-2.38917	0.28136	-4.93733	7.91978e-07	2.62022e-05
ENSDARG00000024540	tspan36	1248.5	-2.33164	0.269875	-4.93427	8.04499e-07	2.65687e-05
ENSDARG00000004060	bhlhe40	16959.4	-2.63386	0.331181	-4.93343	8.07994e-07	2.66363e-05
ENSDARG00000080020	il13ra1	1267.88	-2.38568	0.281305	-4.9259	8.39725e-07	2.75835e-05
ENSDARG00000039499	soul2	2154.44	-3.18927	0.446125	-4.90731	9.23362e-07	3.01692e-05
ENSDARG00000098461	si:dkey-11f4.14	1575.94	-2.40348	0.286262	-4.90278	9.44898e-07	3.08181e-05
ENSDARG00000104188	fam83fb	5992.14	-2.59689	0.325871	-4.90038	9.56494e-07	3.10312e-05
ENSDARG00000095556	si:dkey-238c7.12	239660	-2.31547	0.268867	-4.89266	9.94825e-07	3.2218e-05
ENSDARG00000104999	si:dkey-45k15.3	142.685	-3.20273	0.451021	-4.88387	1.04025e-06	3.3571e-05
ENSDARG00000089936	sepw2b	1761.17	-2.46076	0.299687	-4.87429	1.09199e-06	3.50561e-05
ENSDARG00000036588	mhc1zba	10722.5	-2.45112	0.298155	-4.86701	1.13301e-06	3.61836e-05
ENSDARG00000058556	muc5.2	26.4361	-8.67942	1.57873	-4.86431	1.14856e-06	3.65531e-05
ENSDARG00000090903	CREB3L3	17.3768	-8.74649	1.59329	-4.86194	1.16243e-06	3.69306e-05
ENSDARG00000057789	lyz	24.185	-4.42329	0.705316	-4.85355	1.21271e-06	3.84616e-05
ENSDARG00000056379	OTTDARG00000041945	166.463	-2.62214	0.335956	-4.82844	1.3761e-06	4.33448e-05
ENSDARG00000074150	si:ch211-226h7.5	3175.85	-4.46973	0.719719	-4.82096	1.42871e-06	4.47949e-05
ENSDARG00000086931	CABZ01029822.1	81.4067	-3.17168	0.450558	-4.81997	1.43583e-06	4.49186e-05
ENSDARG00000020143	pah	832.783	-2.70367	0.353542	-4.81887	1.44375e-06	4.50897e-05
ENSDARG00000016364	gna15.1	555.201	-2.60117	0.33341	-4.8024	1.56773e-06	4.83056e-05
ENSDARG00000059391	gyg1b	521.995	-2.16887	0.24371	-4.79616	1.61734e-06	4.97509e-05
ENSDARG00000029689	tkta	94.7509	-3.3413	0.488882	-4.7891	1.67535e-06	5.13633e-05
ENSDARG00000013711	PLIN3	53356.2	-2.26041	0.263263	-4.78764	1.68751e-06	5.165e-05
ENSDARG00000100624	protein_coding	951.558	-2.28955	0.269502	-4.78494	1.7104e-06	5.22638e-05
ENSDARG00000010729	CABZ01073795.1	1689.57	-2.25463	0.263217	-4.76652	1.87439e-06	5.69908e-05
ENSDARG00000069453	zgc:113314	206.895	-2.82688	0.383326	-4.76586	1.8805e-06	5.70822e-05
ENSDARG00000077982	elf3	14171.9	-2.64391	0.345115	-4.76336	1.90395e-06	5.76988e-05
ENSDARG00000095592	si:dkey-11o15.5	91.1889	-3.52804	0.531067	-4.76031	1.93295e-06	5.83239e-05
ENSDARG00000104818	si:ch211-93f2.1	181.135	-2.47351	0.309549	-4.76019	1.93409e-06	5.83239e-05
ENSDARG00000074507	rmdn1	3570.47	-2.07796	0.226581	-4.75751	1.95994e-06	5.90066e-05
ENSDARG00000096434	si:dkey-22h13.4	47.4814	-3.32449	0.489829	-4.74552	2.07971e-06	6.24081e-05
ENSDARG00000040266	sox19b	103.034	-3.0192	0.425696	-4.74329	2.10277e-06	6.28951e-05
ENSDARG00000082454	dre-mir-27a	55.4999	-3.73848	0.57829	-4.73548	2.18539e-06	6.5049e-05
ENSDARG00000010940	BX957278.1	776.651	-2.5454	0.326464	-4.73375	2.20408e-06	6.52884e-05
ENSDARG00000011879	foxn1	19.8599	-5.73448	1.00149	-4.72742	2.27395e-06	6.71417e-05
ENSDARG00000093304	si:dkey-221j11.3	1036.31	-3.05748	0.435643	-4.72285	2.32559e-06	6.85564e-05
ENSDARG00000058229	acot11a	1192.43	-2.26745	0.268432	-4.72171	2.33875e-06	6.8834e-05
ENSDARG00000057121	C7	176.399	-2.72142	0.365222	-4.71336	2.43671e-06	7.12612e-05
ENSDARG00000101986	irf6	10942.3	-2.32122	0.280305	-4.71352	2.43469e-06	7.12612e-05
ENSDARG00000087641	cdh26.2	317.169	-2.29448	0.275232	-4.70323	2.56077e-06	7.46521e-05
ENSDARG00000035028	lpcat4	12099.2	-2.24226	0.264161	-4.70264	2.56814e-06	7.47484e-05
ENSDARG00000005476	nav3	1761.61	-2.06347	0.226451	-4.69625	2.64983e-06	7.70042e-05
ENSDARG00000062329	b4galt3	155.387	-2.69566	0.361178	-4.69479	2.66879e-06	7.74328e-05
ENSDARG00000040985	itgbl1	604.12	-2.28854	0.275304	-4.68044	2.86264e-06	8.26063e-05
ENSDARG00000077068	si:ch211-11p18.6	258.455	-2.52588	0.326591	-4.67215	2.98064e-06	8.58041e-05
ENSDARG00000078399	FO704819.2	1043.02	-2.21614	0.260344	-4.67128	2.99331e-06	8.60343e-05
ENSDARG00000039439	il22ra2	182.452	-2.74611	0.373917	-4.66979	3.01508e-06	8.63899e-05
ENSDARG00000056024	eva1c	61.6586	-3.76969	0.593076	-4.67005	3.01123e-06	8.63899e-05
ENSDARG00000042620	gstr	1181.39	-2.08123	0.231566	-4.66918	3.02406e-06	8.65125e-05
ENSDARG00000079107	clec11a	142.127	-3.06998	0.443525	-4.66711	3.05469e-06	8.71018e-05
ENSDARG00000069244	si:ch211-244b2.2	195.93	-2.52459	0.326909	-4.66365	3.10655e-06	8.80509e-05
ENSDARG00000089645	si:ch1073-406l10.2	186.628	-2.49654	0.321848	-4.64985	3.32181e-06	9.35754e-05
ENSDARG00000012140	ccnl1b	12467.4	-2.21043	0.260421	-4.64795	3.35242e-06	9.41494e-05
ENSDARG00000053136	b2m	35629.8	-2.18026	0.25428	-4.64156	3.45786e-06	9.66678e-05
ENSDARG00000002353	tagapa	1638.27	-2.17387	0.253104	-4.63791	3.51949e-06	9.82412e-05
ENSDARG00000102916	CABZ01087111.1	58235	-2.49914	0.323423	-4.63522	3.56558e-06	9.9377e-05
ENSDARG00000075015	soul5	14.4021	-8.55649	1.63137	-4.63199	3.62173e-06	0.000100789
ENSDARG00000094088	si:ch211-229n2.7	137.558	-6.03108	1.08756	-4.62604	3.72722e-06	0.000103568
ENSDARG00000100003	glulb	57188	-2.0671	0.230961	-4.62027	3.83233e-06	0.000106328
ENSDARG00000058023	si:dkey-11o15.7	327.105	-3.47156	0.535585	-4.61469	3.93676e-06	0.000108897
ENSDARG00000077360	zgc:173593	586.365	-2.49244	0.323392	-4.61495	3.93186e-06	0.000108897
ENSDARG00000052361	il15	45.9799	-4.69573	0.802182	-4.6071	4.08333e-06	0.000112444
ENSDARG00000091408	protein_coding	190.676	-3.71749	0.591068	-4.5976	4.27394e-06	0.000117167
ENSDARG00000015709	hsd17b12a	27014.6	-2.24841	0.272207	-4.58624	4.51304e-06	0.000123007
ENSDARG00000017320	f11r.1	3759.95	-2.21148	0.264437	-4.58134	4.62007e-06	0.000125534
ENSDARG00000008133	foxl1	60.5259	-3.67226	0.583396	-4.58053	4.638e-06	0.000125835
ENSDARG00000019260	dhrs9	558.833	-2.20404	0.262972	-4.57859	4.68122e-06	0.00012682
ENSDARG00000073912	si:ch211-202h22.7	3556.08	-2.57429	0.344169	-4.57419	4.78061e-06	0.000129322
ENSDARG00000079324	ANO9	568.869	-2.4284	0.312324	-4.57346	4.79729e-06	0.000129583
ENSDARG00000007241	mycb	5159.82	-2.13097	0.247447	-4.57055	4.86441e-06	0.000131204
ENSDARG00000061549	foxo1b	1986.92	-2.58268	0.346699	-4.56501	4.99473e-06	0.000134325
ENSDARG00000077573	tmprss13b	8407.65	-2.22598	0.269049	-4.55672	5.19582e-06	0.000139286
ENSDARG00000102591	btr30	669.964	-2.78062	0.391003	-4.55397	5.26432e-06	0.000140752
ENSDARG00000011824	pbxip1b	788.966	-2.14731	0.252008	-4.55266	5.29721e-06	0.000141425
ENSDARG00000037873	cyp3c3	163.274	-3.42567	0.533806	-4.54411	5.51677e-06	0.000146649
ENSDARG00000068182	crb3b	779.889	-2.6223	0.357048	-4.54363	5.5293e-06	0.00014677
ENSDARG00000059923	slc25a47a	71.2232	-3.30268	0.507378	-4.5384	5.66828e-06	0.000150026
ENSDARG00000014646	aoc2	468.129	-2.37836	0.303756	-4.53771	5.68687e-06	0.000150302
ENSDARG00000088087	KDM6B	26360.6	-2.03293	0.227842	-4.53355	5.79997e-06	0.000152852
ENSDARG00000046098	ebp	68.9754	-2.99212	0.439598	-4.53167	5.85184e-06	0.000153998
ENSDARG00000098641	nbeal2	1141.73	-2.11114	0.245316	-4.52944	5.91416e-06	0.000155416
ENSDARG00000088234	si:ch211-217k17.12	708.977	-3.01263	0.444423	-4.52863	5.93664e-06	0.000155784
ENSDARG00000045524	lamb1b	810.081	-2.38416	0.306439	-4.51692	6.27446e-06	0.000164414
ENSDARG00000037706	gss	438.207	-2.322	0.293132	-4.50993	6.48494e-06	0.000169206
ENSDARG00000076386	epdl1	2431.08	-2.26179	0.2805	-4.49838	6.84736e-06	0.000177906
ENSDARG00000009087	cd74a	219938	-2.15902	0.258038	-4.49166	7.06701e-06	0.000182838
ENSDARG00000104790	otud4	263.72	-2.60336	0.357203	-4.48866	7.16735e-06	0.000185173
ENSDARG00000002336	dlc	237.265	-2.63734	0.365756	-4.4766	7.58401e-06	0.000194572
ENSDARG00000068250	si:ch211-151h10.2	658.646	-2.53339	0.342721	-4.47418	7.67067e-06	0.000196521
ENSDARG00000078250	zgc:194398	24.1128	-5.67156	1.04499	-4.47044	7.80575e-06	0.000199703
ENSDARG00000098191	si:dkey-16l2.20	1593.65	-2.33061	0.297895	-4.4667	7.94347e-06	0.000202945
ENSDARG00000074749	abca12	3172.24	-2.5511	0.3476	-4.4623	8.10854e-06	0.000206302
ENSDARG00000007184	zbtb16a	5350.91	-2.41343	0.317096	-4.45742	8.29502e-06	0.000210755
ENSDARG00000004953	mxb	293.091	-2.3652	0.30672	-4.45097	8.54838e-06	0.000216893
ENSDARG00000055374	irf4b	61.3325	-3.13994	0.482412	-4.43591	9.16848e-06	0.000231668
ENSDARG00000069043	HSD11B1L	313.796	-2.20714	0.272585	-4.42849	9.48944e-06	0.000239121
ENSDARG00000011170	ndrg2	2490.92	-1.99491	0.225721	-4.4077	1.04473e-05	0.000262181
ENSDARG00000102555	si:dkey-33i11.9	1804.54	-2.51883	0.345566	-4.3952	1.1067e-05	0.000277353
ENSDARG00000025757	tspan35	733.774	-2.1113	0.25309	-4.39092	1.12873e-05	0.000282491
ENSDARG00000039351	ccl19b	87.0182	-6.28831	1.20542	-4.3871	1.14873e-05	0.000286715
ENSDARG00000103091	si:dkey-19h16.8	30.953	-3.59009	0.590757	-4.38435	1.16332e-05	0.000289962
ENSDARG00000012860	tmprss4b	2715.52	-2.33134	0.303723	-4.38341	1.16835e-05	0.000290824
ENSDARG00000092823	si:dkeyp-67a8.4	4382.18	-2.27837	0.292195	-4.37505	1.21405e-05	0.000300571
ENSDARG00000038072	ptx4	12925	-2.58757	0.362914	-4.37451	1.21706e-05	0.000300911
ENSDARG00000069926	hsd3b1	25.6012	-3.96835	0.678658	-4.37386	1.22069e-05	0.000301403
ENSDARG00000102211	csf3a	23.9492	-4.28123	0.751149	-4.36829	1.25226e-05	0.000307958
ENSDARG00000070681	fam132a	257.964	-2.47503	0.337723	-4.36756	1.25641e-05	0.000308566
ENSDARG00000098837	tgm5l	80077.2	-2.19781	0.274573	-4.36246	1.2861e-05	0.000315018
ENSDARG00000062156	abi3bpa	39.0252	-4.37358	0.775758	-4.34876	1.3691e-05	0.000331813
ENSDARG00000093494	si:ch211-217k17.9	4736.23	-3.29968	0.529876	-4.34004	1.42455e-05	0.000344797
ENSDARG00000019945	ptprdb	51.2002	-3.30497	0.531906	-4.33343	1.46807e-05	0.000353934
ENSDARG00000009402	si:ch211-210b2.2	50.9175	-3.05487	0.474646	-4.32926	1.49608e-05	0.000359857
ENSDARG00000079175	si:ch211-79k12.1	14523.4	-2.18779	0.274684	-4.3242	1.53089e-05	0.000367154
ENSDARG00000028096	OTTDARG00000031014	22745.7	-2.13643	0.262847	-4.32356	1.53531e-05	0.000367734
ENSDARG00000068148	arrdc1a	8610.84	-2.20845	0.280273	-4.3117	1.62001e-05	0.000386012
ENSDARG00000014386	galnt6	6657.82	-2.16276	0.269717	-4.31103	1.62496e-05	0.00038619
ENSDARG00000089887	mmp20a	15.9251	-5.65455	1.07962	-4.3113	1.623e-05	0.00038619
ENSDARG00000091715	si:dkey-162h11.2	7108.51	-3.3358	0.54202	-4.30943	1.63675e-05	0.000387903
ENSDARG00000055045	casp3b	255.318	-2.37388	0.319334	-4.30231	1.69024e-05	0.000398615
ENSDARG00000098438	slc6a6b	1171.93	-1.98637	0.229344	-4.30084	1.70148e-05	0.000400752
ENSDARG00000103199	si:dkey-247k7.2	6516	-2.32175	0.307381	-4.30004	1.70765e-05	0.000401692
ENSDARG00000042545	sema3ga	609.433	-2.09745	0.255308	-4.29851	1.71948e-05	0.000403442
ENSDARG00000076140	clcf1	3643.2	-2.25802	0.292745	-4.29733	1.72869e-05	0.000404571
ENSDARG00000079105	mhc2dab	1664.75	-2.22733	0.285986	-4.29157	1.77413e-05	0.000414417
ENSDARG00000101337	zgc:103700	1651.87	-2.34164	0.312828	-4.28874	1.79689e-05	0.000418934
ENSDARG00000099283	epb41a	30.0353	-3.74045	0.640026	-4.28177	1.8541e-05	0.000431724
ENSDARG00000018787	efna1b	4280.23	-2.07374	0.250874	-4.28001	1.86883e-05	0.000433508
ENSDARG00000102406	OTTDARG00000017765	342.834	-2.44594	0.337822	-4.2802	1.86726e-05	0.000433508
ENSDARG00000101043	ppl	59358	-2.27831	0.29869	-4.27973	1.87123e-05	0.000433517
ENSDARG00000070852	zgc:195077	65.8216	-3.72295	0.636723	-4.2765	1.89853e-05	0.000438738
ENSDARG00000086877	mhc1zaa	1721.12	-2.3692	0.320262	-4.27524	1.90931e-05	0.000440676
ENSDARG00000004078	acsl4a	1750.63	-2.0653	0.249412	-4.27124	1.94393e-05	0.000447541
ENSDARG00000099717	si:rp71-1h20.9	94.4156	-2.94299	0.455733	-4.26343	2.0131e-05	0.000462308
ENSDARG00000069175	vps4b	3002.41	-1.96393	0.226408	-4.2575	2.06729e-05	0.000473668
ENSDARG00000019365	KRT23	68.4361	-4.47482	0.816954	-4.25338	2.10563e-05	0.000481157
ENSDARG00000036414	CU019646.1	1178.71	-2.31017	0.308609	-4.24542	2.1818e-05	0.000497325
ENSDARG00000094803	si:dkey-153n9.5	454.716	-2.15719	0.272728	-4.243	2.20553e-05	0.000502113
ENSDARG00000015003	arhgap4b	341.805	-2.11661	0.26377	-4.23327	2.30322e-05	0.000523058
ENSDARG00000075963	mhc1uba	20757.3	-2.28766	0.304238	-4.23241	2.31205e-05	0.000524417
ENSDARG00000098752	csf3b	259.071	-2.9123	0.451925	-4.23146	2.3218e-05	0.000525979
ENSDARG00000057984	eps8l1	2092.77	-2.24284	0.293872	-4.22919	2.34534e-05	0.000529356
ENSDARG00000058042	kitlgb	46.0181	-3.14009	0.506414	-4.22597	2.37909e-05	0.000535659
ENSDARG00000076146	zgc:172075	330.846	-3.97363	0.704008	-4.22385	2.40161e-05	0.000539408
ENSDARG00000077130	bcl10	799.738	-2.20106	0.284345	-4.22394	2.40064e-05	0.000539408
ENSDARG00000010407	ppp4r4	236.029	-2.30029	0.30854	-4.21432	2.50529e-05	0.000560642
ENSDARG00000031776	zgc:92066	35777	-2.15932	0.275364	-4.21014	2.55213e-05	0.000569048
ENSDARG00000039881	cemip	1148.43	-2.18855	0.283124	-4.19798	2.69303e-05	0.000598289
ENSDARG00000099859	mascRNA-menRNA	23.0371	-4.94349	0.940187	-4.19437	2.73636e-05	0.00060645
ENSDARG00000062756	pllp	93.7557	-3.19731	0.524467	-4.1896	2.79443e-05	0.000618574
ENSDARG00000060578	si:dkey-226m8.10	75.0963	-2.92769	0.460237	-4.18847	2.80841e-05	0.000620921
ENSDARG00000002760	gdf5	17.8159	-4.77168	0.901419	-4.18416	2.86228e-05	0.00063056
ENSDARG00000040513	zgc:92313	10450.5	-2.10199	0.263507	-4.18201	2.88948e-05	0.000635789
ENSDARG00000104200	si:ch211-285j16.4	2247.51	-2.23866	0.296378	-4.17931	2.92399e-05	0.000642613
ENSDARG00000092778	si:ch73-338o16.4	1103.83	-4.39332	0.812672	-4.17551	2.97314e-05	0.000652636
ENSDARG00000070272	casp8l2	1761.7	-2.06251	0.254588	-4.17345	3.00017e-05	0.000657002
ENSDARG00000055365	si:dkey-25e12.3	488.883	-2.26408	0.303015	-4.17167	3.02373e-05	0.000659804
ENSDARG00000001879	nav2b	5773.02	-1.89435	0.214554	-4.16842	3.06723e-05	0.000666136
ENSDARG00000029905	phyhd1	145.64	-2.40879	0.337953	-4.16859	3.06493e-05	0.000666136
ENSDARG00000095675	ccdc141	47.8859	-3.21068	0.53032	-4.16858	3.06509e-05	0.000666136
ENSDARG00000036422	protein_coding	63.8259	-3.13677	0.513096	-4.16445	3.12102e-05	0.000676221
ENSDARG00000102727	si:ch73-182e20.4	16.1193	-7.63457	1.5956	-4.15804	3.20994e-05	0.000694669
ENSDARG00000070378	ccl35.2	30.1659	-3.80772	0.675714	-4.1552	3.2501e-05	0.000702533
ENSDARG00000040930	deptor	804.328	-2.37462	0.331096	-4.15173	3.29974e-05	0.000712426
ENSDARG00000042726	GRB7	7444.57	-2.33874	0.322711	-4.14844	3.34754e-05	0.000721899
ENSDARG00000026655	tspo	784.121	-2.05524	0.254518	-4.14605	3.38267e-05	0.000726919
ENSDARG00000088878	c1qtnf1	87.9899	-2.55063	0.374576	-4.1397	3.47758e-05	0.000744703
ENSDARG00000029766	nr1i2	611.222	-2.19429	0.288646	-4.13757	3.51004e-05	0.000750781
ENSDARG00000090598	pkp1a	237.927	-2.18393	0.286474	-4.13277	3.58422e-05	0.000765758
ENSDARG00000004724	tcea3	240.67	-2.36054	0.329252	-4.13221	3.5929e-05	0.000766722
ENSDARG00000045598	si:dkey-180p18.9	1084.23	-1.97466	0.236145	-4.12738	3.66913e-05	0.000780272
ENSDARG00000036628	cd74b	96191.2	-2.05419	0.255461	-4.12661	3.68152e-05	0.000782005
ENSDARG00000031757	tmc4	52.2147	-3.20985	0.535841	-4.12408	3.72227e-05	0.00078793
ENSDARG00000056773	zgc:163079	5074.81	-4.40366	0.826606	-4.11763	3.82783e-05	0.000809345
ENSDARG00000013946	ivns1abpb	3724.43	-2.12843	0.274084	-4.11709	3.83689e-05	0.000810329
ENSDARG00000055514	icn2	5088.44	-2.20665	0.293441	-4.11209	3.92098e-05	0.000827139
ENSDARG00000037455	ugt8	614.007	-2.03379	0.251468	-4.111	3.93947e-05	0.000830087
ENSDARG00000007743	il15l	76.4988	-2.83518	0.446496	-4.11018	3.95347e-05	0.00083129
ENSDARG00000012981	osbpl7	12385.1	-2.07327	0.261128	-4.11014	3.95422e-05	0.00083129
ENSDARG00000039100	zgc:172244	31.8575	-3.35092	0.572294	-4.10789	3.99291e-05	0.000838466
ENSDARG00000043133	cldnf	3852.24	-2.20364	0.293239	-4.10463	4.04963e-05	0.000847474
ENSDARG00000104549	arhgap44	165.016	-2.38552	0.33764	-4.10354	4.06876e-05	0.000849543
ENSDARG00000097902	si:ch73-204p21.2	2287.64	-2.34196	0.327212	-4.10118	4.11043e-05	0.000855331
ENSDARG00000018898	zfand5a	9517.63	-1.98889	0.241546	-4.09399	4.24015e-05	0.000878351
ENSDARG00000063079	ago3b	5361.78	-2.08914	0.266067	-4.09349	4.24929e-05	0.000879255
ENSDARG00000094112	slc22a21	1095.59	-2.1446	0.279847	-4.09009	4.31203e-05	0.000890234
ENSDARG00000042667	klf2a	6814.47	-2.14814	0.281198	-4.08303	4.44519e-05	0.000914645
ENSDARG00000058693	cast	44641	-2.05521	0.258521	-4.08171	4.4705e-05	0.000918825
ENSDARG00000104408	protein_coding	67.1564	-2.89171	0.464032	-4.07667	4.56848e-05	0.000937914
ENSDARG00000005541	wif1	2454.33	-2.10646	0.271526	-4.07498	4.60177e-05	0.000943696
ENSDARG00000086603	OTTDARG00000036881	347.747	-2.714	0.420669	-4.07446	4.61218e-05	0.000944778
ENSDARG00000002509	zgc:153911	22663	-2.25862	0.309322	-4.06898	4.72194e-05	0.000966185
ENSDARG00000029356	mboat1	1567.8	-2.23989	0.305052	-4.06453	4.81295e-05	0.000981532
ENSDARG00000071498	fhl1a	1163.25	-2.09273	0.268959	-4.06281	4.84859e-05	0.000987705
ENSDARG00000103696	CABZ01064968.1	441.18	-2.23751	0.305143	-4.0555	5.00274e-05	0.00101685
ENSDARG00000032079	acsl3a	1019.88	-2.06644	0.263068	-4.05387	5.03774e-05	0.00102059
ENSDARG00000043856	amd1	2204.83	-1.99218	0.244725	-4.05427	5.02919e-05	0.00102059
ENSDARG00000100339	arf4b	409.778	-2.61008	0.397167	-4.0539	5.03699e-05	0.00102059
ENSDARG00000069334	OTTDARG00000027495	314.684	-2.19393	0.294673	-4.05171	5.0844e-05	0.00102823
ENSDARG00000075455	soga3b	29.0005	-3.65887	0.656996	-4.04701	5.18764e-05	0.00104635
ENSDARG00000037398	zgc:113229	678.692	-2.51086	0.373592	-4.04414	5.25158e-05	0.00105808
ENSDARG00000082125	mir24-2	84.8596	-3.55861	0.634288	-4.03383	5.48746e-05	0.00110319
ENSDARG00000043009	fam43a	2834.83	-2.01235	0.251428	-4.02639	5.66399e-05	0.00113619
ENSDARG00000104133	5S_rRNA	1773.84	-2.47117	0.365805	-4.02172	5.77735e-05	0.00115641
ENSDARG00000045180	acta2	87.6885	-2.78981	0.445217	-4.02008	5.8179e-05	0.001162
ENSDARG00000090980	apof	36.7262	-3.4562	0.610972	-4.02015	5.81616e-05	0.001162
ENSDARG00000095377	si:ch211-28e16.4	43.7691	-3.8505	0.709335	-4.01855	5.85576e-05	0.00116829
ENSDARG00000076221	zgc:198419	921.046	-2.36664	0.340213	-4.017	5.89442e-05	0.00117473
ENSDARG00000105271	protein_coding	3491.25	-2.01707	0.253395	-4.01376	5.97594e-05	0.00118969
ENSDARG00000022183	gsto1	55.4313	-3.07197	0.516277	-4.01329	5.98781e-05	0.00119077
ENSDARG00000016623	si:ch211-195b13.1	641.264	-2.34923	0.336229	-4.01282	5.99972e-05	0.00119184
ENSDARG00000086778	pdgfba	391.272	-2.48565	0.370293	-4.01211	6.01791e-05	0.00119417
ENSDARG00000103485	card14	1435.66	-2.14757	0.28652	-4.00522	6.19599e-05	0.00122686
ENSDARG00000044532	nr4a2b	260.68	-2.12563	0.281098	-4.0044	6.21742e-05	0.00122978
ENSDARG00000071095	abi3bpb	8654.56	-2.45951	0.364699	-4.00195	6.28233e-05	0.00123995
ENSDARG00000029476	ldlra	1121.95	-2.27324	0.318254	-4.00069	6.31577e-05	0.00124522
ENSDARG00000097047	chmp4ba	299.416	-2.52423	0.381627	-3.99403	6.49587e-05	0.00127526
ENSDARG00000099382	si:ch211-209n20.1	1487.33	-2.41198	0.353814	-3.99074	6.58685e-05	0.00129036
ENSDARG00000101482	hk2	8761.4	-2.00661	0.252319	-3.98944	6.62288e-05	0.00129504
ENSDARG00000012694	c3a.1	14.4551	-5.59711	1.15305	-3.98692	6.69359e-05	0.00130571
ENSDARG00000022971	epha6	13.0025	-6.07733	1.27471	-3.98313	6.80124e-05	0.0013239
ENSDARG00000053381	PLPP1	2306.47	-2.00767	0.253348	-3.9774	6.96723e-05	0.00135478
ENSDARG00000059404	rab43	927.367	-2.09969	0.277168	-3.96761	7.25981e-05	0.00140277
ENSDARG00000077762	SLC2A4RG	209.689	-2.18883	0.299672	-3.96711	7.27509e-05	0.00140425
ENSDARG00000041951	selo	2102.89	-1.98491	0.248431	-3.96453	7.35395e-05	0.0014165
ENSDARG00000013841	abl2	25274.7	-2.17005	0.295344	-3.96165	7.44337e-05	0.00142924
ENSDARG00000015355	fosl1a	35652.2	-2.08909	0.275326	-3.95565	7.63265e-05	0.00146405
ENSDARG00000091906	rbp7a	3235.41	-3.9279	0.740238	-3.95535	7.64236e-05	0.00146439
ENSDARG00000057633	cxcr4a	6264.32	-2.6176	0.408999	-3.95502	7.65271e-05	0.00146484
ENSDARG00000090369	zgc:86896	2419.07	-2.20833	0.306071	-3.94788	7.88478e-05	0.0015077
ENSDARG00000004930	lmo7a	41149.2	-1.9403	0.238347	-3.94506	7.97797e-05	0.00152235
ENSDARG00000093219	si:ch211-152f6.7	12697.4	-2.26291	0.320368	-3.94205	8.0788e-05	0.00154
ENSDARG00000096331	si:ch73-248e21.7	74.042	-2.56665	0.397472	-3.94153	8.09628e-05	0.00154173
ENSDARG00000095908	SAT1	7008.21	-1.88172	0.224038	-3.93561	8.29859e-05	0.00157862
ENSDARG00000075393	spock2	14.1378	-4.65618	0.92914	-3.93501	8.31927e-05	0.00158092
ENSDARG00000045131	id4	159.256	-2.68365	0.428008	-3.93369	8.36522e-05	0.00158637
ENSDARG00000089156	egr3	3857.29	-2.07402	0.273905	-3.92113	8.81336e-05	0.00166792
ENSDARG00000101726	si:ch211-93f2.1	73.3388	-2.55609	0.397183	-3.91781	8.9358e-05	0.00168935
ENSDARG00000102580	protein_coding	85.1098	-3.0584	0.526238	-3.91154	9.17089e-05	0.00172493
ENSDARG00000001950	ak1	6019.93	-2.07467	0.274868	-3.90978	9.23787e-05	0.00173576
ENSDARG00000089724	cyldb	3337.91	-3.70924	0.69363	-3.90588	9.38826e-05	0.00176221
ENSDARG00000039145	plaub	785.081	-1.96263	0.246761	-3.90107	9.57667e-05	0.00179392
ENSDARG00000043010	camk2d1	664.364	-2.06704	0.273522	-3.90112	9.57502e-05	0.00179392
ENSDARG00000035178	gna14	300.89	-2.56074	0.400298	-3.89895	9.66113e-05	0.0018079
ENSDARG00000101930	CU914622.2	711.029	-3.15542	0.55309	-3.89705	9.73697e-05	0.00182024
ENSDARG00000093899	si:ch211-142k18.1	55.4349	-3.01944	0.518407	-3.89548	9.80044e-05	0.00182839
ENSDARG00000103716	si:busm1-48c11.3	1167.92	-2.48971	0.382496	-3.89471	9.8317e-05	0.00183051
ENSDARG00000063268	SLC35G1	460.795	-2.04861	0.269313	-3.89364	9.87521e-05	0.00183675
ENSDARG00000051914	slc14a2	325.284	-5.10739	1.05583	-3.8902	0.000100162	0.00185921
ENSDARG00000102332	protein_coding	5181.81	-1.98361	0.252898	-3.88934	0.000100519	0.00186396
ENSDARG00000017010	scamp2l	1013.4	-2.09932	0.283653	-3.87558	0.000106369	0.00196452
ENSDARG00000087386	pcp4b	349.32	-4.62261	0.936131	-3.86977	0.00010894	0.00200998
ENSDARG00000035652	sat1a.1	7590.23	-1.86267	0.223025	-3.86804	0.000109715	0.00202224
ENSDARG00000009040	si:ch73-141c7.1	890.564	-2.10425	0.285507	-3.86768	0.000109876	0.00202319
ENSDARG00000001909	VILL	86.433	-2.8502	0.478448	-3.8671	0.000110139	0.00202601
ENSDARG00000093748	si:ch211-217k17.11	122.677	-2.59006	0.411323	-3.86571	0.000110765	0.00203345
ENSDARG00000100904	zgc:65811	10474.7	-1.91758	0.237356	-3.86585	0.000110703	0.00203345
ENSDARG00000061165	slc6a4a	291.689	-2.04666	0.270939	-3.86309	0.00011196	0.00205334
ENSDARG00000038785	abcf2a	6288.81	-1.89585	0.232217	-3.85781	0.000114407	0.00209405
ENSDARG00000093376	si:ch211-28e16.5	47.2381	-3.54433	0.659601	-3.85737	0.000114613	0.00209573
ENSDARG00000093331	si:ch211-192f15.3	1064.64	-2.21375	0.315105	-3.85191	0.0001172	0.00213879
ENSDARG00000097635	wu:fb18f06	1810.68	-2.18733	0.308271	-3.85156	0.000117368	0.00213973
ENSDARG00000016143	xiap	6702.78	-2.03372	0.269184	-3.84018	0.000122942	0.00223691
ENSDARG00000101749	zgc:92161	285.933	-2.15615	0.301631	-3.83299	0.000126595	0.0022943
ENSDARG00000078404	cdh26.1	1991.75	-2.0225	0.266917	-3.83077	0.000127745	0.00231286
ENSDARG00000054616	cldni	40096.2	-2.16214	0.30346	-3.82964	0.000128332	0.0023212
ENSDARG00000103917	znf185	5746.82	-2.09875	0.28721	-3.8256	0.000130456	0.00235499
ENSDARG00000074287	sptlc2b	2240	-2.00038	0.261753	-3.82184	0.000132458	0.00237945
ENSDARG00000055715	capn8	49.1917	-3.55336	0.668202	-3.82124	0.000132781	0.00238293
ENSDARG00000051888	ist1	10039.4	-1.94591	0.247627	-3.81991	0.000133502	0.00239121
ENSDARG00000056804	IL4I1	367.934	-2.45948	0.382385	-3.81678	0.000135207	0.00241939
ENSDARG00000021242	mvp	40687.4	-2.22535	0.32169	-3.8091	0.000139476	0.00248611
ENSDARG00000056909	protein_coding	120.112	-2.39483	0.366251	-3.80839	0.000139873	0.00249078
ENSDARG00000068951	si:ch211-219a15.4	42.2226	-6.94087	1.56174	-3.80401	0.000142372	0.00252578
ENSDARG00000094210	zgc:109934	2527.05	-2.18303	0.311176	-3.80179	0.000143655	0.00254579
ENSDARG00000102458	hip1rb	2230.33	-2.02364	0.269385	-3.79991	0.000144747	0.00256021
ENSDARG00000104261	CABZ01111729.1	921.654	-6.71407	1.50588	-3.79451	0.000147934	0.00260656
ENSDARG00000054323	pparab	555.226	-2.0949	0.288726	-3.79216	0.000149344	0.00262888
ENSDARG00000079064	PDE2A	292.384	-2.10045	0.290388	-3.78958	0.0001509	0.00265119
ENSDARG00000069946	itga6b	6391.71	-2.00868	0.266347	-3.7871	0.000152417	0.00267275
ENSDARG00000100968	si:ch211-1a19.3	1746.12	-2.10835	0.29282	-3.7851	0.000153648	0.0026892
ENSDARG00000008723	prkcba	647.985	-1.94413	0.249782	-3.77981	0.000156948	0.00274435
ENSDARG00000060235	mst1ra	1722.91	-1.91977	0.243511	-3.77711	0.00015866	0.00277166
ENSDARG00000037748	slc43a1b	43.9601	-3.01908	0.534941	-3.7744	0.000160392	0.00279925
ENSDARG00000104266	si:dkey-29m1.2	88.6589	-2.76229	0.467134	-3.77256	0.000161582	0.00281202
ENSDARG00000102082	nr3c2	182.674	-2.37219	0.364246	-3.76721	0.000165083	0.00287022
ENSDARG00000091015	si:ch211-231h20.2	314.254	-2.51757	0.403086	-3.76488	0.000166628	0.0028889
ENSDARG00000103117	tmprss4a	6446.74	-2.29147	0.343697	-3.75758	0.000171565	0.00296889
ENSDARG00000014796	wnt11r	360.465	-2.24804	0.332881	-3.7492	0.000177399	0.00306697
ENSDARG00000095947	adkb	433.836	-2.05818	0.282835	-3.74135	0.000183037	0.0031585
ENSDARG00000074772	ccl44	161.539	-2.28904	0.345091	-3.73536	0.000187449	0.00322997
ENSDARG00000044935	hpdb	303.763	-2.25652	0.33651	-3.73399	0.000188471	0.00323709
ENSDARG00000026582	iscub	180.386	-2.32063	0.353881	-3.73184	0.000190087	0.00325876
ENSDARG00000037057	gcdha	1899.71	-1.97571	0.261565	-3.73029	0.000191259	0.00327276
ENSDARG00000101777	pdlim5a	121.467	-2.26356	0.339449	-3.72238	0.00019735	0.00336759
ENSDARG00000100582	si:ch211-195b11.3	1976.72	-2.27272	0.341998	-3.72142	0.000198106	0.00337735
ENSDARG00000088137	ADGRG2	732.989	-2.31838	0.354309	-3.72098	0.000198448	0.00338005
ENSDARG00000056590	calca	66.9465	-2.69332	0.455225	-3.71974	0.000199431	0.00339364
ENSDARG00000075930	adamts2	465.034	-2.17365	0.315754	-3.71699	0.000201607	0.00342751
ENSDARG00000043281	stap2b	224.851	-2.41171	0.380499	-3.71016	0.000207126	0.00351484
ENSDARG00000026726	anxa1a	35778.6	-2.2088	0.326261	-3.70499	0.000211396	0.00357998
ENSDARG00000102057	si:ch73-329n5.2	1134.87	-3.79169	0.75353	-3.70481	0.000211548	0.00357998
ENSDARG00000032571	il20ra	1629.58	-2.53762	0.41508	-3.70438	0.000211906	0.00358273
ENSDARG00000040628	zgc:110333	7781.87	-2.15565	0.312302	-3.70043	0.000215232	0.00363562
ENSDARG00000040387	mmd	1503.35	-1.91647	0.247717	-3.69968	0.000215873	0.0036431
ENSDARG00000026979	krt1-c5	22.9488	-4.21917	0.87052	-3.69798	0.000217322	0.00366084
ENSDARG00000031240	kidins220a	410.942	-1.95256	0.258203	-3.68919	0.000224972	0.00378278
ENSDARG00000090560	mfap5	170.166	-2.51837	0.411857	-3.68664	0.000227234	0.00381732
ENSDARG00000088739	si:ch211-235m3.9	111.143	-2.3985	0.379429	-3.6858	0.000227988	0.00382649
ENSDARG00000055854	nr4a3	7114.04	-2.14086	0.309595	-3.68501	0.000228695	0.00383486
ENSDARG00000016255	chmp4ba	5917.36	-2.22815	0.333774	-3.6796	0.000233601	0.00390645
ENSDARG00000076828	zgc:194101	282.87	-2.8248	0.496472	-3.67554	0.000237348	0.0039583
ENSDARG00000104326	si:dkey-183i3.9	14.6916	-4.12408	0.851638	-3.66831	0.000244156	0.00404982
ENSDARG00000076858	CR381599.1	637.702	-1.9535	0.26002	-3.66702	0.000245397	0.00406674
ENSDARG00000076496	frmd4bb	9361.07	-1.90188	0.246221	-3.66287	0.000249406	0.00412048
ENSDARG00000075229	SLC46A2	3291.74	-2.15567	0.315819	-3.65928	0.00025293	0.0041653
ENSDARG00000038822	mrc1b	44.2707	-3.28514	0.624829	-3.65723	0.000254957	0.00419493
ENSDARG00000096216	si:ch211-162i8.7	111.526	-2.65232	0.452479	-3.6517	0.00026051	0.00427483
ENSDARG00000023759	zgc:73226	13.8353	-5.33103	1.18758	-3.64695	0.000265377	0.00434693
ENSDARG00000038639	elovl6l	3849.61	-2.08791	0.298335	-3.64661	0.000265726	0.00434878
ENSDARG00000089569	pstpip2	99.6468	-2.37783	0.377955	-3.64548	0.000266891	0.00436397
ENSDARG00000077383	anxa11a	19846.6	-2.06107	0.291386	-3.64145	0.000271108	0.00442897
ENSDARG00000093416	si:dkey-193b15.7	223.981	-2.3715	0.376878	-3.63911	0.000273583	0.00446545
ENSDARG00000002634	b4galt1	167.046	-2.33573	0.367249	-3.63713	0.000275697	0.00449596
ENSDARG00000017606	sys1	869.742	-2.01292	0.278639	-3.63525	0.000277713	0.00452483
ENSDARG00000035632	ccl19a.2	82.1671	-2.74711	0.481362	-3.62952	0.000283952	0.00462219
ENSDARG00000104626	si:ch73-236c18.8	118.731	-5.15887	1.14623	-3.62832	0.000285274	0.00463571
ENSDARG00000093025	si:dkeyp-77c8.4	50.9708	-2.78993	0.494298	-3.62115	0.000293294	0.00474925
ENSDARG00000035326	nccrp1	5844.4	-1.97411	0.269717	-3.61161	0.000304307	0.0049146
ENSDARG00000093816	si:ch211-142c4.1	88.1454	-2.36741	0.378741	-3.61041	0.000305716	0.00493303
ENSDARG00000088124	adrb2a	1049.37	-1.96287	0.266919	-3.60735	0.000309342	0.00498716
ENSDARG00000076230	atp10b	1674.51	-2.87602	0.520559	-3.60386	0.000313531	0.00504144
ENSDARG00000102297	si:ch1073-406l10.3	114.396	-2.52306	0.423312	-3.59797	0.00032071	0.00515237
ENSDARG00000089418	si:dkey-164f24.2	86.4818	-2.83613	0.510964	-3.59346	0.000326321	0.00522881
ENSDARG00000091730	gig2l	3396.3	-2.45488	0.404865	-3.59351	0.000326257	0.00522881
ENSDARG00000025403	ftr83	17013.5	-2.16033	0.323487	-3.58693	0.000334589	0.00535662
ENSDARG00000061948	amotl2b	14407.5	-2.02509	0.286414	-3.57904	0.000344859	0.00550667
ENSDARG00000098616	si:ch211-134a4.3	33.1937	-3.12213	0.593215	-3.57734	0.000347104	0.00553093
ENSDARG00000008407	tspan7b	21.6629	-3.38301	0.668273	-3.56592	0.000362584	0.00575473
ENSDARG00000052688	paqr5b	407.344	-2.21541	0.341126	-3.56294	0.000366727	0.00581047
ENSDARG00000092361	si:dkey-79f11.7	75.9632	-3.49637	0.700873	-3.56181	0.000368312	0.00583055
ENSDARG00000098746	dhrs13l1	3000.35	-2.26368	0.355018	-3.55948	0.000371591	0.00587334
ENSDARG00000102579	si:ch211-134o20.2	3367.13	-1.91473	0.256987	-3.55944	0.000371653	0.00587334
ENSDARG00000097897	sgip1a	196.131	-2.04633	0.294385	-3.55429	0.000379005	0.00597167
ENSDARG00000073994	si:ch211-276k2.1	260.741	-2.34732	0.379456	-3.55066	0.000384264	0.00604148
ENSDARG00000057173	ifit8	70.0053	-2.91656	0.540863	-3.54352	0.000394829	0.00617497
ENSDARG00000007708	nsa2	10484.3	-1.77906	0.219912	-3.54258	0.000396227	0.00618726
ENSDARG00000103929	ildr1a	46977.2	-2.10526	0.312153	-3.54078	0.000398946	0.00621835
ENSDARG00000098204	CU984600.2	3171.13	-1.9146	0.25836	-3.54001	0.000400118	0.00622688
ENSDARG00000088145	atg4db	526.527	-1.98947	0.279971	-3.53418	0.000409045	0.00636042
ENSDARG00000076848	LGALS3BP	193.127	-2.59022	0.450515	-3.52977	0.000415915	0.00645089
ENSDARG00000005943	htra4	107.67	-2.36098	0.385717	-3.52843	0.000418026	0.00647766
ENSDARG00000091232	kcnj1a.1	35.2259	-3.18851	0.620483	-3.5271	0.000420141	0.00649746
ENSDARG00000036967	smox	21037.2	-2.02638	0.291147	-3.5253	0.000423003	0.00653328
ENSDARG00000078770	OTTDARG00000028836	164.673	-2.18824	0.337203	-3.52382	0.000425374	0.00655888
ENSDARG00000042616	sema3h	52.2807	-3.74494	0.779473	-3.52154	0.000429052	0.00660971
ENSDARG00000090965	ripk3	571.331	-1.96155	0.273065	-3.52133	0.000429389	0.00660971
ENSDARG00000003865	pard6b	4196.55	-1.98815	0.2808	-3.51907	0.000433066	0.00665039
ENSDARG00000010482	prg4a	10256.8	-1.99865	0.283786	-3.51904	0.000433116	0.00665039
ENSDARG00000087574	nox1	690.846	-2.49197	0.423945	-3.51925	0.000432773	0.00665039
ENSDARG00000100431	spaca4l	1695.9	-2.03245	0.293764	-3.51455	0.000440497	0.00674121
ENSDARG00000102106	tgm1l1	16079.1	-2.14947	0.327128	-3.51383	0.000441696	0.00675395
ENSDARG00000074599	frmd4ba	10635.1	-1.92954	0.264826	-3.50999	0.000448122	0.00683516
ENSDARG00000009505	prelid3b	53831.4	-1.86527	0.24659	-3.50894	0.000449888	0.00685642
ENSDARG00000034211	capn2l	9539.29	-1.83072	0.237462	-3.49833	0.000468175	0.00710567
ENSDARG00000089049	protein_coding	768.431	-2.09198	0.312298	-3.49659	0.000471244	0.00714047
ENSDARG00000019274	rasd1	63.3674	-2.98673	0.569013	-3.49154	0.000480238	0.00727076
ENSDARG00000026629	gmds	13474	-1.80885	0.231806	-3.48934	0.000484209	0.00731883
ENSDARG00000009544	cldnb	143263	-1.83894	0.240526	-3.48795	0.000486738	0.00735102
ENSDARG00000096990	si:ch1073-340i21.2	3107.44	-2.14472	0.328877	-3.4807	0.0005001	0.00752811
ENSDARG00000036840	krt15	284592	-1.98236	0.283317	-3.46735	0.00052561	0.00787986
ENSDARG00000062220	plekha7b	563.228	-2.14536	0.330737	-3.46306	0.00053406	0.00799352
ENSDARG00000101164	NANS	1016.58	-2.42346	0.411295	-3.46092	0.000538328	0.00805085
ENSDARG00000037528	OTTDARG00000026800	2184.86	-2.10314	0.318777	-3.46055	0.000539079	0.00805554
ENSDARG00000027600	pdlim5b	12911.8	-1.89635	0.259046	-3.46019	0.000539789	0.0080596
ENSDARG00000043587	srd5a2a	3128.92	-2.1044	0.319193	-3.45997	0.00054023	0.00805964
ENSDARG00000020979	fam65c	154.055	-2.2958	0.374576	-3.45937	0.00054145	0.00806476
ENSDARG00000041750	ccdc92	256.184	-2.07144	0.309707	-3.45952	0.000541147	0.00806476
ENSDARG00000035198	gcnt4a	1158.73	-1.93152	0.269513	-3.45631	0.000547619	0.00813688
ENSDARG00000089205	si:dkey-73n8.3	218.032	-3.81621	0.815294	-3.45423	0.000551869	0.00818679
ENSDARG00000094067	si:dkey-121n8.7	198.731	-2.96566	0.56938	-3.45228	0.000555879	0.00823965
ENSDARG00000098708	dre-mir-365-2	12.2429	-5.06431	1.17857	-3.44851	0.000563697	0.00832868
ENSDARG00000086752	CABZ01069013.1	107.846	-2.45293	0.421517	-3.4469	0.000567052	0.00836481
ENSDARG00000036292	cdx4	11.7727	-4.81798	1.10811	-3.44549	0.000570015	0.00840179
ENSDARG00000081220	dre-mir-34a	32.8347	-3.64591	0.768609	-3.44246	0.000576443	0.00847615
ENSDARG00000071250	tmem79a	2303.95	-2.02955	0.2996	-3.43642	0.000589452	0.00862794
ENSDARG00000090728	tnfrsf9b	67.9434	-2.44427	0.42029	-3.43636	0.00058958	0.00862794
ENSDARG00000089094	OTTDARG00000041992	238.782	-2.56036	0.454141	-3.43585	0.00059069	0.00863731
ENSDARG00000068869	si:ch211-250m6.4	51.9335	-6.42286	1.57853	-3.43539	0.000591698	0.00864518
ENSDARG00000057913	syt11a	86.243	-2.70693	0.497244	-3.43277	0.000597446	0.00872223
ENSDARG00000087573	hdac11	70.0786	-2.492	0.434903	-3.43064	0.00060215	0.00877003
ENSDARG00000104795	CT826376.2	82.9347	-2.53622	0.448043	-3.42872	0.000606433	0.00880453
ENSDARG00000053979	bc2	1573.44	-1.92298	0.269348	-3.42674	0.000610874	0.0088607
ENSDARG00000078206	zgc:171506	50.3776	-2.6795	0.490263	-3.42572	0.000613171	0.00888132
ENSDARG00000060893	col8a2	593.02	-1.93907	0.275365	-3.41028	0.00064897	0.00934832
ENSDARG00000053488	si:ch73-22a13.3	262.862	-3.02899	0.595352	-3.40806	0.000654268	0.00940124
ENSDARG00000102097	nfkbiz	15402.7	-2.04002	0.305152	-3.40821	0.000653906	0.00940124
ENSDARG00000102817	CU929449.2	109.56	-2.56384	0.45889	-3.40788	0.000654688	0.00940124
ENSDARG00000087005	CABZ01059415.1	51.5708	-3.17155	0.637471	-3.4065	0.000658006	0.00944152
ENSDARG00000094181	shroom1	1772.54	-2.00687	0.295647	-3.40566	0.000660034	0.00946324
ENSDARG00000055876	msmo1	139.583	-2.24987	0.367026	-3.4054	0.000660666	0.00946492
ENSDARG00000059841	exosc1	2072.1	-1.8485	0.249372	-3.40253	0.000667642	0.00954998
ENSDARG00000042751	riok3	11267	-1.88843	0.261128	-3.40227	0.000668279	0.00955167
ENSDARG00000038968	ccr6b	107.784	-3.24164	0.659349	-3.39977	0.000674415	0.00963188
ENSDARG00000096297	si:dkey-15g22.2	465.634	-1.91746	0.269893	-3.39934	0.000675497	0.00963985
ENSDARG00000069503	cldnh	235.783	-2.27475	0.375332	-3.39632	0.000682992	0.00973925
ENSDARG00000051861	pkp3a	111118	-1.93223	0.274548	-3.39552	0.000684975	0.00975997
ENSDARG00000021220	hmgcl	2434.66	-1.88132	0.259821	-3.39203	0.00069376	0.00986986
ENSDARG00000078425	oat	2195.37	-2.06082	0.313453	-3.38431	0.000713568	0.010136
ENSDARG00000052000	cav2	60.0504	-2.64453	0.486972	-3.37705	0.000732687	0.0103835
ENSDARG00000070651	prkcdb	8775.48	-1.88746	0.263075	-3.37341	0.000742439	0.0105055
ENSDARG00000023484	fam101a	1581.33	-2.17791	0.349293	-3.37226	0.000745539	0.0105413
ENSDARG00000101406	rplp2	29695.2	-1.71088	0.21103	-3.36864	0.000755391	0.0106642
ENSDARG00000062788	irg1l	1397.16	-4.18036	0.944975	-3.36554	0.00076393	0.0107682
ENSDARG00000087492	FO704810.2	2538.24	-1.80045	0.237944	-3.36402	0.000768172	0.0108197
ENSDARG00000042548	tpd52l1	114.133	-2.23172	0.366525	-3.36055	0.000777883	0.0109481
ENSDARG00000088040	MDP1	610.517	-1.89946	0.267866	-3.35786	0.000785498	0.0110299
ENSDARG00000017665	snrkb	1024.12	-2.0448	0.311457	-3.35457	0.000794885	0.0111454
ENSDARG00000043658	cxadr	2080.89	-1.89081	0.26559	-3.35407	0.000796332	0.0111565
ENSDARG00000018383	frzb	88.7148	-2.36478	0.406983	-3.35342	0.000798206	0.0111743
ENSDARG00000004748	zgc:100868	1446.35	-4.2067	0.956336	-3.35311	0.000799088	0.0111781
ENSDARG00000011818	batf	34.5144	-2.89349	0.565173	-3.35029	0.000807282	0.0112756
ENSDARG00000094160	OTTDARG00000031432	243.216	-2.42168	0.424722	-3.34733	0.000815937	0.0113878
ENSDARG00000044295	pip5k1ba	68.9705	-2.50183	0.449219	-3.3432	0.000828189	0.0115326
ENSDARG00000069438	neurl1aa	245.542	-1.9812	0.293561	-3.34239	0.000830591	0.0115485
ENSDARG00000098662	si:ch73-359m17.9	62.6834	-2.6638	0.497767	-3.34253	0.000830175	0.0115485
ENSDARG00000021787	abcb5	18169	-2.15149	0.344736	-3.34022	0.000837129	0.0116058
ENSDARG00000056047	noxa1	322.625	-2.2711	0.380548	-3.34018	0.000837231	0.0116058
ENSDARG00000089641	ppm1lb	115.669	-2.22999	0.3682	-3.34055	0.000836136	0.0116058
ENSDARG00000007795	cst3	1669.6	-1.96894	0.29031	-3.33761	0.000845019	0.0116991
ENSDARG00000095596	si:dkeyp-4f2.6	64.5839	-2.67172	0.500884	-3.33754	0.000845235	0.0116991
ENSDARG00000078387	si:dkey-92i15.4	211.075	-2.79801	0.538899	-3.33645	0.000848543	0.0117272
ENSDARG00000018534	slc6a9	213.055	-2.26487	0.379146	-3.33611	0.00084961	0.0117332
ENSDARG00000097118	si:dkey-33c14.3	11.3377	-4.27143	0.982187	-3.33076	0.000866105	0.011952
ENSDARG00000083597	dre-mir-22a	7.89761	-6.81533	1.75134	-3.3205	0.000898577	0.012363
ENSDARG00000056374	noxo1b	14.2604	-4.79228	1.14321	-3.3172	0.00090923	0.0124909
ENSDARG00000092162	mhc1zaa	81.928	-2.59136	0.479988	-3.31541	0.000915096	0.0125614
ENSDARG00000067718	si:dkey-3h3.3	102.689	-2.21265	0.366066	-3.31265	0.000924172	0.0126678
ENSDARG00000093710	si:dkey-40m6.15	19.6387	-3.89099	0.873972	-3.30787	0.000940083	0.0128667
ENSDARG00000076179	ngef	4930.73	-1.85681	0.259222	-3.30532	0.000948691	0.0129748
ENSDARG00000012914	arhgef4	6568.14	-1.82914	0.250874	-3.30501	0.000949727	0.0129794
ENSDARG00000076020	pappa2	107.885	-2.35538	0.410601	-3.30097	0.000963515	0.0131385
ENSDARG00000075017	polr2m	8253.87	-1.91713	0.278049	-3.29843	0.000972256	0.0132479
ENSDARG00000054153	ftr50	133.071	-2.32514	0.401986	-3.29648	0.000979046	0.0133207
ENSDARG00000100518	protein_coding	190	-2.06944	0.324676	-3.29388	0.000988129	0.0134244
ENSDARG00000055966	cflara	382.099	-1.89275	0.271483	-3.2884	0.00100758	0.0136684
ENSDARG00000009779	mcl1a	149263	-1.79499	0.241883	-3.28668	0.00101374	0.0137419
ENSDARG00000032601	macrod2	6106.28	-1.76423	0.232538	-3.28647	0.00101453	0.0137425
ENSDARG00000058638	si:ch211-71m22.1	77.9724	-2.30767	0.398111	-3.28469	0.00102095	0.0138192
ENSDARG00000090091	si:ch211-238e22.2	28.4654	-3.14761	0.65447	-3.28145	0.00103274	0.0139481
ENSDARG00000100782	F7	15.9533	-4.23113	0.985276	-3.27942	0.00104021	0.0140284
ENSDARG00000093199	OTTDARG00000039938	34.4791	-2.98106	0.604693	-3.27614	0.00105236	0.0141818
ENSDARG00000021366	fbp1a	446.423	-1.94121	0.287335	-3.27564	0.00105424	0.0141967
ENSDARG00000076547	si:ch211-221f10.2	6801.22	-1.78841	0.240853	-3.27342	0.00106256	0.0142774
ENSDARG00000076945	dsg2.1	118413	-1.80714	0.247003	-3.26773	0.00108413	0.0145142
ENSDARG00000098716	PARP11	37.9317	-2.87338	0.574255	-3.26228	0.00110518	0.0147746
ENSDARG00000076844	zgc:162150	1376.21	-2.11633	0.343138	-3.25329	0.00114077	0.0151951
ENSDARG00000068830	zgc:172139	975.528	-1.95284	0.293226	-3.24952	0.00115599	0.0153534
ENSDARG00000095673	si:dkey-79f11.8	14.6568	-6.39834	1.66315	-3.24585	0.00117101	0.0155305
ENSDARG00000007080	rhcgl1	974.919	-2.13101	0.348832	-3.24228	0.00118577	0.0157036
ENSDARG00000069559	muc13a	141.915	-3.53583	0.782567	-3.2404	0.00119363	0.0157963
ENSDARG00000098239	zgc:85932	158.301	-2.12877	0.348883	-3.23537	0.00121485	0.0160425
ENSDARG00000035506	entpd2a.1	1047.61	-1.83303	0.257692	-3.23265	0.00122647	0.0161495
ENSDARG00000056218	tnika	5937.47	-1.81289	0.25148	-3.23241	0.00122749	0.0161514
ENSDARG00000079986	si:ch211-250k18.8	21.4359	-3.54937	0.79138	-3.22143	0.00127553	0.0167357
ENSDARG00000098890	cyp2aa9	153.001	-2.66671	0.518157	-3.21662	0.00129709	0.0169822
ENSDARG00000046053	slc27a6	70.3117	-2.50287	0.467705	-3.21329	0.00131223	0.0171682
ENSDARG00000058003	wfdc1	43.8462	-2.74046	0.542022	-3.21104	0.00132255	0.0172715
ENSDARG00000060315	rabgap1l2	2248.52	-1.96432	0.300321	-3.21096	0.00132295	0.0172715
ENSDARG00000053241	sts	507.384	-2.28846	0.402796	-3.19878	0.0013801	0.0179795
ENSDARG00000062855	plekhg7	608.838	-1.98575	0.308419	-3.19613	0.00139284	0.018107
ENSDARG00000103551	rnf213b	554.67	-1.85177	0.26678	-3.19278	0.00140912	0.0182669
ENSDARG00000039490	pitpnaa	2801.43	-1.83768	0.2624	-3.1924	0.00141096	0.018276
ENSDARG00000091801	serpinb14	10464.5	-1.87844	0.275217	-3.19182	0.00141379	0.018276
ENSDARG00000056026	tprg1	309.518	-2.1184	0.350519	-3.19068	0.00141937	0.0183094
ENSDARG00000069956	pdlim2	4236.94	-1.81003	0.253872	-3.19071	0.00141926	0.0183094
ENSDARG00000088022	mhc1zfa	229.595	-2.0035	0.314671	-3.18904	0.00142746	0.018401
ENSDARG00000058961	ngfa	459.444	-1.87182	0.27343	-3.18845	0.00143036	0.018417
ENSDARG00000042357	cldnk	2360.4	-1.9646	0.302672	-3.18693	0.0014379	0.0184967
ENSDARG00000016536	npas2	1947.77	-1.77407	0.243327	-3.1812	0.00146667	0.018801
ENSDARG00000057729	ephb6	1220.66	-1.76187	0.23945	-3.18173	0.00146397	0.018801
ENSDARG00000070581	ggact.1	441.142	-1.92304	0.290409	-3.17841	0.00148086	0.0189565
ENSDARG00000014577	rhpn2	13925.2	-1.79492	0.250124	-3.1781	0.00148245	0.0189636
ENSDARG00000013892	sorl1	4043.44	-1.72519	0.228206	-3.1778	0.00148398	0.01897
ENSDARG00000092731	mhc1uka	2058.89	-1.98543	0.310276	-3.17598	0.00149332	0.0190629
ENSDARG00000070453	gch1	275.18	-1.9821	0.309698	-3.17114	0.0015184	0.0192894
ENSDARG00000090912	npc2	580.731	-1.86984	0.274336	-3.17071	0.00152069	0.0193051
ENSDARG00000078430	tiam1a	11439.1	-1.80948	0.255354	-3.17002	0.0015243	0.0193376
ENSDARG00000078552	grhl3	3050.22	-1.91666	0.28945	-3.1669	0.00154074	0.0195058
ENSDARG00000044776	clic3	2349.27	-1.85554	0.270434	-3.16357	0.00155844	0.0197028
ENSDARG00000087303	cebpd	9411.45	-1.85251	0.269476	-3.1636	0.00155832	0.0197028
ENSDARG00000059906	sdc4	5893.37	-1.79961	0.25299	-3.16066	0.0015741	0.0198517
ENSDARG00000032619	tob1a	5405.63	-1.73633	0.233036	-3.15972	0.00157921	0.0198969
ENSDARG00000036830	krt91	988491	-1.71289	0.225709	-3.15845	0.00158613	0.0199705
ENSDARG00000097843	si:ch211-225b7.6	102.812	-2.15468	0.36578	-3.15677	0.00159525	0.0200716
ENSDARG00000059123	plcd1a	4420.92	-1.78619	0.249283	-3.15382	0.00161148	0.0202205
ENSDARG00000039677	dsc2l	64828.5	-1.83628	0.265283	-3.1524	0.00161932	0.020305
ENSDARG00000101181	s100w	1424.49	-1.90387	0.286807	-3.15149	0.00162441	0.0203504
ENSDARG00000056921	ankk1	224.79	-2.14376	0.36299	-3.15093	0.0016275	0.0203659
ENSDARG00000016526	gata3	602.244	-2.09331	0.347329	-3.14776	0.00164528	0.0205326
ENSDARG00000100972	myh11b	35.7477	-3.28342	0.725383	-3.14788	0.0016446	0.0205326
ENSDARG00000056239	tmem45b	1104.35	-2.11491	0.354359	-3.14628	0.00165363	0.0206228
ENSDARG00000074827	si:ch73-184c24.1	98.0714	-2.59708	0.507859	-3.14474	0.00166233	0.0207032
ENSDARG00000010641	slc20a1b	26552.7	-1.67917	0.216019	-3.14403	0.00166637	0.0207254
ENSDARG00000097723	si:dkey-49o11.3	82.2398	-2.30606	0.415533	-3.14309	0.00167177	0.0207645
ENSDARG00000077236	hspb6	13.3807	-3.90355	0.92444	-3.14088	0.00168444	0.0208936
ENSDARG00000069888	cldna	14241.4	-1.79739	0.253953	-3.13993	0.0016899	0.0209473
ENSDARG00000042387	zgc:77752	403.004	-2.21776	0.387982	-3.13872	0.0016969	0.0210198
ENSDARG00000092725	si:dkey-188i13.8	305.564	-4.29202	1.04912	-3.13788	0.00170174	0.0210657
ENSDARG00000068726	masp1	85.9657	-2.1824	0.377228	-3.13445	0.00172177	0.0212992
ENSDARG00000070331	muc5.1	14.6935	-5.0254	1.28734	-3.12692	0.00176649	0.0217905
ENSDARG00000002190	chmp2bb	2971.74	-1.78282	0.250428	-3.1259	0.00177259	0.021817
ENSDARG00000025608	casp6l1	251.95	-1.98187	0.314116	-3.12582	0.00177311	0.021817
ENSDARG00000010477	p2rx3a	220.475	-2.92321	0.615533	-3.12446	0.00178134	0.0219035
ENSDARG00000098419	SNORD15	8.66457	-6.25323	1.68151	-3.12412	0.0017834	0.0219097
ENSDARG00000021443	zfp36l1b	8641.99	-1.80609	0.258399	-3.11956	0.0018112	0.0222113
ENSDARG00000086842	dap1b	2033.18	-1.76916	0.246641	-3.11853	0.00181757	0.0222598
ENSDARG00000094165	si:ch211-261n9.2	1241.92	-1.80446	0.25823	-3.11529	0.00183762	0.0224754
ENSDARG00000101847	si:dkey-185e18.3	1486.81	-2.21032	0.388753	-3.11334	0.00184986	0.02261
ENSDARG00000105118	zgc:171566	522.738	-1.93452	0.300207	-3.11291	0.00185252	0.0226275
ENSDARG00000037861	slc2a3b	252.485	-2.13895	0.366257	-3.1097	0.00187279	0.0228448
ENSDARG00000052215	btr02	987.932	-1.87511	0.281493	-3.10883	0.00187833	0.0228972
ENSDARG00000069710	vwa10.2	195.941	-5.77332	1.53573	-3.10817	0.00188249	0.0229175
ENSDARG00000104305	si:dkey-200c24.1	10.7685	-4.00175	0.966301	-3.10644	0.00189356	0.023037
ENSDARG00000018757	klf18	6980.83	-1.75097	0.241928	-3.10412	0.00190846	0.0231724
ENSDARG00000001933	prkag2b	77.4141	-2.35262	0.436703	-3.09735	0.00195257	0.0236611
ENSDARG00000097027	si:ch211-120j21.2	31.8539	-2.86351	0.602842	-3.09121	0.00199343	0.0241086
ENSDARG00000091368	si:dkey-18h14.2	363.639	-2.10312	0.357477	-3.08583	0.00202983	0.0245005
ENSDARG00000059337	tgif1	9767.1	-1.96362	0.312434	-3.08423	0.00204082	0.024617
ENSDARG00000058284	protein_coding	11.0543	-3.94799	0.956176	-3.0831	0.00204857	0.0246942
ENSDARG00000071304	tbc1d2	2158.32	-1.75463	0.245021	-3.07985	0.00207104	0.0249268
ENSDARG00000038321	zgc:172053	34.9432	-3.29143	0.744773	-3.07668	0.00209322	0.0251336
ENSDARG00000054814	PTP4A3	3540.72	-1.7562	0.245774	-3.0768	0.00209234	0.0251336
ENSDARG00000102007	FO904970.2	51.1018	-2.56262	0.508326	-3.07405	0.00211174	0.0253064
ENSDARG00000103703	CLDN23	2205.61	-1.88095	0.286621	-3.07358	0.00211509	0.0253301
ENSDARG00000097483	si:ch211-213d14.2	27.1334	-2.96644	0.639987	-3.07262	0.00212186	0.0253781
ENSDARG00000099533	zgc:113279	159.792	-2.08484	0.353045	-3.07281	0.00212053	0.0253781
ENSDARG00000101102	tprn	1345.26	-1.8048	0.262052	-3.07114	0.00213241	0.0254712
ENSDARG00000031745	si:busm1-266f07.2	13583.4	-1.97882	0.318771	-3.07061	0.00213624	0.0255004
ENSDARG00000090575	protein_coding	147.321	-2.2601	0.410666	-3.06844	0.00215181	0.0256696
ENSDARG00000056892	mpp6a	997.504	-1.89315	0.291175	-3.0674	0.00215928	0.0257421
ENSDARG00000092507	znf1013	29.3843	-2.93333	0.630406	-3.06679	0.00216367	0.025761
ENSDARG00000104636	si:dkey-112a7.4	1228.13	-1.88675	0.289216	-3.06605	0.00216907	0.0258085
ENSDARG00000068288	lamc2	25732.2	-1.85811	0.280082	-3.06378	0.0021856	0.0259578
ENSDARG00000071203	sptssa	440.217	-1.80163	0.261652	-3.06375	0.00218585	0.0259578
ENSDARG00000086215	gpr156	119.955	-2.43837	0.46962	-3.06283	0.00219254	0.0259869
ENSDARG00000030107	OTTDARG00000004943	20004.4	-1.76869	0.251353	-3.05819	0.00222679	0.0262744
ENSDARG00000068274	OTTDARG00000013489	2545.37	-2.09563	0.358368	-3.05727	0.00223359	0.0263378
ENSDARG00000076439	ppp4cb	7494.53	-1.72905	0.238547	-3.05622	0.00224145	0.0264135
ENSDARG00000074149	itpr1b	2536.53	-1.77432	0.253577	-3.0536	0.00226116	0.0266286
ENSDARG00000103666	dapk2b	33.9578	-2.73597	0.56856	-3.05327	0.0022636	0.0266404
ENSDARG00000103467	limk1a	2345.48	-1.87179	0.285642	-3.05205	0.00227284	0.026732
ENSDARG00000103459	EVPL	30388.8	-1.79033	0.259497	-3.04562	0.00232205	0.0272759
ENSDARG00000068214	ccni	23421.4	-1.79211	0.260119	-3.0452	0.00232523	0.0272959
ENSDARG00000035571	abhd17b	3252.19	-1.7357	0.24173	-3.04346	0.00233877	0.0274372
ENSDARG00000100476	si:dkeyp-110c7.4	11.2732	-3.92624	0.961858	-3.04227	0.00234798	0.0275238
ENSDARG00000004621	gpm6ab	53.7662	-2.8878	0.621092	-3.03949	0.0023698	0.0277483
ENSDARG00000036895	dap1b	832.34	-1.90148	0.296628	-3.03908	0.00237301	0.0277681
ENSDARG00000105477	si:dkey-88n24.12	10.4403	-4.40673	1.12107	-3.03883	0.00237499	0.0277737
ENSDARG00000020232	eif6	3226.77	-1.65958	0.217087	-3.03833	0.0023789	0.0278017
ENSDARG00000099803	PIK3C2G	8599.83	-1.76167	0.250704	-3.03813	0.00238054	0.0278032
ENSDARG00000078964	ESYT2	95.5992	-2.27054	0.418399	-3.03666	0.00239214	0.0278855
ENSDARG00000063149	tmtc1	287.731	-1.80421	0.26499	-3.03488	0.00240629	0.0280226
ENSDARG00000023768	mfsd4a	62.523	-2.31959	0.435237	-3.03188	0.00243033	0.0282591
ENSDARG00000090472	ttll10	87.2179	-2.84888	0.610062	-3.03065	0.00244027	0.0283389
ENSDARG00000055607	cgna	4289.88	-1.88524	0.29226	-3.02893	0.00245418	0.0284645
ENSDARG00000026519	ralgps2	601.329	-1.77272	0.255273	-3.02705	0.00246953	0.0286245
ENSDARG00000094996	sult1st9	11.0646	-6.06895	1.67651	-3.02351	0.00249864	0.0289254
ENSDARG00000018961	gtpbp4	4554.28	-1.66192	0.219282	-3.0186	0.00253947	0.0293796
ENSDARG00000061351	tfpi2	21.8291	-3.06984	0.685992	-3.01729	0.00255042	0.0294878
ENSDARG00000021059	alas1	95187.3	-1.99846	0.330987	-3.01663	0.00255603	0.0295154
ENSDARG00000101789	cyp1c2	10.6849	-4.07539	1.02118	-3.01159	0.00259881	0.0298969
ENSDARG00000045788	avpr1ab	11	-4.27754	1.08871	-3.01049	0.00260829	0.0299872
ENSDARG00000101586	si:ch73-389b16.1	241.409	-2.1859	0.39428	-3.00775	0.00263187	0.0302017
ENSDARG00000099465	RNF213	3282.65	-1.75387	0.25082	-3.00563	0.00265034	0.0303946
ENSDARG00000103603	CABZ01068244.1	75.6929	-2.18344	0.393997	-3.00368	0.00266738	0.030552
ENSDARG00000041691	bhlhe41	878.329	-1.9531	0.317445	-3.0024	0.00267859	0.0306613
ENSDARG00000068851	rnf183	528.017	-2.18808	0.396621	-2.99551	0.00273988	0.0312656
ENSDARG00000011869	galnt8a.2	86.3279	-5.64188	1.55037	-2.99405	0.002753	0.0313958
ENSDARG00000054389	rhof	522.663	-2.03608	0.346087	-2.99371	0.00275608	0.0314115
ENSDARG00000035796	si:ch211-206i14.2	27.3515	-2.74603	0.5837	-2.99132	0.00277774	0.0316388
ENSDARG00000052638	fam210b	786.736	-1.93836	0.313918	-2.98918	0.00279729	0.0318417
ENSDARG00000104538	tmem184a	608.511	-1.86718	0.29044	-2.98575	0.00282879	0.0321605
ENSDARG00000013685	vsig8b	7954.73	-1.75716	0.254217	-2.97839	0.00289763	0.0327812
ENSDARG00000069100	aldh9a1a.1	1984.67	-1.82595	0.277315	-2.97839	0.00289765	0.0327812
ENSDARG00000007412	slc2a1b	3980.91	-1.75881	0.254842	-2.97757	0.00290542	0.032849
ENSDARG00000003963	traf4a	9558.04	-1.81588	0.274087	-2.97672	0.00291353	0.0329001
ENSDARG00000009094	gata2b	94.7558	-2.92388	0.646529	-2.9757	0.00292322	0.0329894
ENSDARG00000103656	BX322605.2	22.559	-3.05262	0.689852	-2.97545	0.00292556	0.0329955
ENSDARG00000086460	si:dkey-83f18.10	6.8347	-6.32636	1.79074	-2.97439	0.00293575	0.0330699
ENSDARG00000036637	arl11	355.735	-2.08029	0.363574	-2.97132	0.00296522	0.0333814
ENSDARG00000070426	chac1	168871	-1.7225	0.243288	-2.96973	0.00298061	0.0335342
ENSDARG00000094447	si:dkey-100j22.3	25.2179	-3.19975	0.741317	-2.96735	0.00300376	0.033774
ENSDARG00000100454	si:dkey-165a24.6	1067.76	-1.87205	0.293974	-2.96643	0.00301277	0.0338132
ENSDARG00000021372	tob1b	36989.7	-1.75593	0.255118	-2.96305	0.00304606	0.0341452
ENSDARG00000024416	twistnb	529.332	-1.7557	0.255133	-2.96197	0.0030568	0.0342239
ENSDARG00000088251	si:ch211-24o10.6	1551.99	-1.76339	0.257869	-2.96039	0.00307246	0.0343574
ENSDARG00000041339	zgc:92380	538.836	-1.85247	0.288825	-2.95151	0.00316228	0.0352824
ENSDARG00000096562	wu:fj29h11	15776.8	-1.69471	0.235369	-2.95159	0.00316142	0.0352824
ENSDARG00000060504	pfkla	370.196	-1.85889	0.291173	-2.94977	0.0031801	0.0354533
ENSDARG00000038794	zgc:113531	322.188	-1.97491	0.331305	-2.94264	0.00325427	0.0361924
ENSDARG00000074949	C1QTNF7	84.5725	-2.25159	0.425322	-2.94268	0.00325384	0.0361924
ENSDARG00000063451	ccdc13	1282.77	-1.89186	0.30328	-2.94073	0.00327437	0.036394
ENSDARG00000081841	dre-mir-29a	10.7083	-5.99721	1.69959	-2.94024	0.00327955	0.0364296
ENSDARG00000010673	trim16	15016.5	-1.76177	0.259335	-2.93739	0.00330993	0.0366805
ENSDARG00000098206	ptrh1	122.633	-2.1643	0.396376	-2.93737	0.00331012	0.0366805
ENSDARG00000020581	otofb	9.84326	-5.85862	1.65429	-2.93698	0.00331427	0.0367019
ENSDARG00000103216	CABZ01045617.1	226.139	-2.017	0.346828	-2.93228	0.00336486	0.0371751
ENSDARG00000059826	crtac1a	918.327	-1.72476	0.2475	-2.92833	0.00340788	0.0375377
ENSDARG00000104635	si:busm1-194e12.12	3232.23	-2.00352	0.34269	-2.92835	0.00340764	0.0375377
ENSDARG00000045067	kcnk1a	627.385	-1.82123	0.280463	-2.92812	0.00341018	0.0375405
ENSDARG00000079703	si:dkey-18p12.4	96.5057	-2.82381	0.623256	-2.92626	0.00343063	0.0377206
ENSDARG00000082084	AC024175.14	21.0428	-3.40383	0.821826	-2.92499	0.00344468	0.0378159
ENSDARG00000094060	si:ch211-167e20.2	4337.49	-1.775	0.264965	-2.92492	0.00344547	0.0378159
ENSDARG00000092115	eif4a1a	10157.4	-1.62774	0.214762	-2.92295	0.00346733	0.0380104
ENSDARG00000010752	acsl4b	3261.97	-1.89081	0.305744	-2.91356	0.0035733	0.039079
ENSDARG00000104420	SNORA79	88.2943	-2.25335	0.430905	-2.90864	0.00363003	0.0396287
ENSDARG00000099624	chmp1b	8099.47	-1.72301	0.248603	-2.90827	0.00363433	0.0396521
ENSDARG00000043102	lxn	1921.77	-1.76165	0.261918	-2.90795	0.00363807	0.0396557
ENSDARG00000093794	si:rp71-79p20.2	79.2334	-2.14989	0.395756	-2.90557	0.0036659	0.0398784
ENSDARG00000011334	ncaldb	48.393	-2.53702	0.52979	-2.90118	0.0037176	0.0403632
ENSDARG00000092947	cyt1	578612	-1.67345	0.232161	-2.9008	0.00372217	0.0403711
ENSDARG00000092369	si:dkeyp-77c8.3	25.6003	-2.94949	0.672132	-2.90045	0.00372623	0.0403913
ENSDARG00000102617	si:ch73-206h6.3	14.5207	-3.36167	0.816151	-2.89366	0.00380775	0.0410813
ENSDARG00000018399	rps6kb1a	2471.75	-1.70633	0.244117	-2.89339	0.00381104	0.0410893
ENSDARG00000092569	si:dkey-73n10.7p	17.3426	-3.48236	0.857987	-2.89323	0.00381296	0.0410893
ENSDARG00000099970	malat1	18561.7	-1.70545	0.243887	-2.89252	0.00382163	0.0411586
ENSDARG00000096712	si:dkey-193p11.2	83590	-2.11266	0.385009	-2.88997	0.00385279	0.0414456
ENSDARG00000100006	si:ch211-76m11.5	25.3939	-3.80243	0.970502	-2.88761	0.00388186	0.0416853
ENSDARG00000057440	si:dkey-228d14.5	322.752	-2.30234	0.451065	-2.88724	0.00388634	0.041709
ENSDARG00000055186	ccr9a	132.887	-2.10036	0.381586	-2.88364	0.00393102	0.0421394
ENSDARG00000007808	zdhhc16a	923.538	-1.83789	0.290756	-2.88175	0.00395467	0.0423682
ENSDARG00000097173	si:ch211-281l24.4	1757.06	-1.79686	0.276639	-2.8805	0.00397044	0.0425123
ENSDARG00000000212	krt97	93026.7	-1.71208	0.24726	-2.87988	0.00397826	0.0425713
ENSDARG00000043799	protein_coding	364.096	-1.97785	0.339746	-2.87819	0.0039996	0.042709
ENSDARG00000051819	swap70a	615.599	-1.91485	0.317864	-2.87813	0.00400041	0.042709
ENSDARG00000008170	dbnla	5020.48	-1.72232	0.25108	-2.87685	0.00401667	0.0428576
ENSDARG00000021250	slc25a48	41.4217	-2.54543	0.537339	-2.87609	0.00402638	0.0429115
ENSDARG00000095796	si:dkey-87o1.2	793.432	-2.04355	0.362865	-2.87587	0.00402919	0.0429166
ENSDARG00000024815	ogfrl2	3576.65	-2.15318	0.401064	-2.87531	0.00403629	0.0429673
ENSDARG00000089885	slc16a12b	856.209	-1.93111	0.324454	-2.86978	0.00410756	0.0435999
ENSDARG00000018312	rell1	2917.25	-1.67405	0.234941	-2.86903	0.00411733	0.0436784
ENSDARG00000063438	srebf2	25094.9	-1.92377	0.322137	-2.86763	0.00413561	0.0438218
ENSDARG00000059438	galnt18b	150.887	-1.93049	0.324601	-2.86656	0.00414965	0.0438828
ENSDARG00000061764	ahnak	20388.3	-1.72634	0.253804	-2.86181	0.00421227	0.0444294
ENSDARG00000007323	chmp4bb	2821.26	-1.68129	0.238193	-2.86024	0.00423316	0.044573
ENSDARG00000036161	hnrnpa0l	60079.2	-1.80203	0.280624	-2.85802	0.00426287	0.0448601
ENSDARG00000062374	leng9	442.541	-1.74848	0.262314	-2.85336	0.00432589	0.0453418
ENSDARG00000077874	vwa10.1	27.7741	-3.66016	0.932249	-2.85348	0.00432428	0.0453418
ENSDARG00000091277	adra2da	83.453	-2.04306	0.365523	-2.85361	0.00432252	0.0453418
ENSDARG00000002909	tjp3	24461.6	-1.76734	0.269044	-2.85211	0.00434298	0.0454432
ENSDARG00000099791	pdk3b	153.471	-2.10443	0.387219	-2.85221	0.00434163	0.0454432
ENSDARG00000097771	si:dkey-250i3.4	72.7399	-2.25962	0.441756	-2.8514	0.00435266	0.0455186
ENSDARG00000055999	OTTDARG00000025042	83.4659	-2.37066	0.480846	-2.85052	0.00436484	0.0456133
ENSDARG00000101939	BX324216.3	12.247	-5.64132	1.62863	-2.84984	0.00437412	0.0456133
ENSDARG00000010519	per3	4361.58	-1.74197	0.260709	-2.84598	0.00442745	0.0461433
ENSDARG00000023217	crema	4231.64	-1.77835	0.273622	-2.8446	0.00444671	0.0463178
ENSDARG00000100311	si:dkey-165e24.1	528.314	-2.26818	0.446731	-2.8388	0.00452832	0.0470879
ENSDARG00000090063	fa2h	3096.77	-1.73383	0.258804	-2.83547	0.00457588	0.0475452
ENSDARG00000097690	si:dkey-16n21.5	1897.51	-1.75029	0.264618	-2.83536	0.00457747	0.0475452
ENSDARG00000016439	slc7a1	9.09143	-4.50317	1.23632	-2.83354	0.00460353	0.047762
ENSDARG00000100630	lye	1690.22	-2.36222	0.480865	-2.83284	0.00461361	0.0478395
ENSDARG00000018971	b3gnt5a	2291.77	-1.81117	0.286549	-2.83081	0.00464305	0.0480905
ENSDARG00000099947	protein_coding	136.438	-2.68528	0.596012	-2.8276	0.00468988	0.0484938
ENSDARG00000074656	ctss2.1	824.83	-1.87085	0.308165	-2.82593	0.0047144	0.0487198
ENSDARG00000035990	cited4a	10706.2	-1.79388	0.281031	-2.82487	0.00473002	0.0488538
ENSDARG00000100260	THEM6	259.324	-1.92526	0.327577	-2.82456	0.00473456	0.0488733
ENSDARG00000096709	si:dkey-85n7.9	13.25	-3.58303	0.915281	-2.82212	0.00477076	0.0491918
ENSDARG00000058605	vsig10	899.057	-1.75617	0.267975	-2.82179	0.00477566	0.0492147
[truncated: 7 more rows]
