# Supplementary material for: Regenerating zebrafish fin epigenome is characterized by stable lineage-specific DNA methylation and dynamic chromatin accessibility
Source: Genome Biol. 2020 Feb 27;21:52. doi: 10.1186/s13059-020-1948-0 (PMC7047409; doi:10.1186/s13059-020-1948-0)
Supplement: Supplementary file 4 — Table S3. Differentially accessible regions during fin regeneration. a DARs with increasing signals in sp7+ cells during fin regeneration. b DARs with decreasing signals in sp7+ cells during fin regeneration. c DARs with increasing signals in sp7− cells during fin regeneration. d DARs with decreasing signals in sp7− cells during fin regeneration. [file 13059_2020_1948_MOESM4_ESM.xlsx]

## Sheet: a DARs increasing in sp7+
chr	start	end	Conc	Conc_sp7po0dpa	Conc_sp7po4dpa	Fold	p.value	FDR	Gene_ID	Gene_Symbol	Distance_from_TSS
chr1	330757	331334	6.54	4.26	7.38	-3.12	8.7e-13	4.3e-11	ENSDARG00000007804	gas6	11932
chr1	358352	359078	6.23	5.49	6.71	-1.22	0.000396	0.00195	ENSDARG00000007804,ENSDARG00000068261	gas6,pros1	0
chr1	685683	686410	6.66	5.33	7.35	-2.02	1.04e-07	1.42e-06	ENSDARG00000103519	ADAMTS1	0
chr1	717449	718085	6.13	4.1	6.95	-2.85	6.3e-11	1.99e-09	ENSDARG00000100307	adamts5	1648
chr1	757999	758509	5.78	5.07	6.25	-1.18	0.00245	0.00916	ENSDARG00000100307	adamts5	-38267
chr1	950886	951361	4.66	2.86	5.43	-2.57	3.09e-05	0.000212	ENSDARG00000035776	n6amt1	-15026
chr1	1253784	1254528	8.85	8.19	9.31	-1.11	6.14e-08	8.9e-07	ENSDARG00000087646	runx1	0
chr1	1307462	1307980	6.34	5.45	6.89	-1.44	1.77e-05	0.000131	ENSDARG00000087646	runx1	-53502
chr1	1310931	1311219	6.02	4.71	6.7	-1.98	5.43e-07	6.11e-06	ENSDARG00000087646	runx1	-56971
chr1	1354596	1355406	6.64	5.96	7.1	-1.13	0.000198	0.00107	ENSDARG00000080051	dre-mir-459	-72386
chr1	1356257	1356869	6.86	3.63	7.78	-4.16	1.2e-24	6.73e-22	ENSDARG00000080051	dre-mir-459	-70923
chr1	1364782	1365411	5.75	5.01	6.23	-1.22	0.0021	0.00805	ENSDARG00000080051	dre-mir-459	-62381
chr1	1380259	1380810	6.32	5.47	6.85	-1.37	0.000102	0.000601	ENSDARG00000080051	dre-mir-459	-46982
chr1	1444480	1444856	5.83	4.22	6.57	-2.35	9.38e-08	1.3e-06	ENSDARG00000067781	urp2	-7432
chr1	1978727	1979342	6.46	5.62	6.98	-1.36	3.97e-05	0.000264	ENSDARG00000018460	mbnl2	-1835
chr1	2073660	2074891	6.73	6.05	7.18	-1.13	0.00162	0.00647	ENSDARG00000040246	rap2ab	0
chr1	2180513	2180970	6.14	5.22	6.69	-1.47	7.52e-05	0.000462	ENSDARG00000095179	si:ch211-235f1.3	5490
chr1	2395665	2396183	5.95	4.68	6.62	-1.94	6.84e-06	5.69e-05	ENSDARG00000070581	ggact.1	-85914
chr1	2456407	2456900	5.69	4.42	6.35	-1.93	8.48e-06	6.85e-05	ENSDARG00000086960	gpc6a	-108263
chr1	2562045	2562285	5.01	3.71	5.68	-1.97	0.000255	0.00134	ENSDARG00000086960	gpc6a	-2878
chr1	2564191	2564409	5.32	3.81	6.05	-2.24	7.71e-06	6.31e-05	ENSDARG00000086960	gpc6a	-754
chr1	2912365	2912806	5.52	4.15	6.21	-2.06	3.28e-06	2.98e-05	ENSDARG00000103647	gpc5a	-37171
chr1	3939217	3939634	7.06	6.41	7.5	-1.09	0.000232	0.00123	ENSDARG00000102013	si:ch73-243e13.1	-115233
chr1	4584515	4585079	5.78	4.71	6.38	-1.67	2.29e-05	0.000163	ENSDARG00000078308	spry2	26980
chr1	5011729	5012287	5.53	4.67	6.06	-1.38	0.00209	0.00802	ENSDARG00000096546	nrp2a	35400
chr1	5047951	5048522	6.67	4.74	7.47	-2.73	1.63e-13	9.53e-12	ENSDARG00000096546	nrp2a	0
chr1	5057059	5057489	5.45	4.26	6.1	-1.84	3.71e-05	0.000249	ENSDARG00000096546	nrp2a	-8763
chr1	5126827	5127305	5.7	4.56	6.32	-1.77	5.53e-05	0.000353	ENSDARG00000096546	nrp2a	-78531
chr1	5586315	5586755	6.02	5.36	6.46	-1.1	0.00224	0.00852	ENSDARG00000063253	hecw2b	-21754
chr1	5796154	5796764	7.88	6.84	8.48	-1.64	8.02e-12	3.18e-10	ENSDARG00000073857	klf7a	0
chr1	6937689	6938270	5.95	3.89	6.76	-2.87	3.42e-10	9.08e-09	ENSDARG00000074050	efnb2b	15977
chr1	6961441	6961992	5.59	3.81	6.36	-2.55	1.7e-08	2.86e-07	ENSDARG00000074050	efnb2b	4647
chr1	8063936	8065393	7.06	6.33	7.54	-1.21	1.59e-05	0.000119	ENSDARG00000012458	zgc:77849	53756
chr1	9409990	9410480	6.04	4.56	6.76	-2.2	4.52e-08	6.8e-07	ENSDARG00000104660	si:ch73-132f6.5	11623
chr1	9423519	9423965	5.85	4.48	6.53	-2.05	9.83e-07	1.03e-05	ENSDARG00000096594	lratb	-2128
chr1	9425892	9426712	6.98	6.34	7.41	-1.07	0.000135	0.000769	ENSDARG00000096594	lratb	0
chr1	9658792	9659573	6.52	5.05	7.23	-2.18	6.95e-09	1.3e-07	ENSDARG00000070495	FRMD7	3623
chr1	10329106	10329918	6.31	5.41	6.86	-1.46	0.000363	0.00181	ENSDARG00000008487	dmd	17892
chr1	11152452	11153177	6.31	4.85	7.02	-2.18	5.26e-08	7.76e-07	ENSDARG00000007678	ttyh3b	10376
chr1	11512435	11513059	6.46	4.58	7.25	-2.68	4.06e-12	1.73e-10	ENSDARG00000032808	tdrd7a	2547
chr1	11728499	11729360	6.15	5.48	6.6	-1.12	0.00128	0.00528	ENSDARG00000057248	sclt1	-18042
chr1	12137106	12137712	6.19	4.59	6.93	-2.34	6.93e-10	1.69e-08	ENSDARG00000105122	si:dkeyp-7b3.1	-23550
chr1	12237584	12238176	5.86	5.05	6.38	-1.33	0.000505	0.00239	ENSDARG00000098668	si:dkeyp-7b3.2	-6471
chr1	12572902	12573711	6.37	5.65	6.84	-1.19	0.000384	0.0019	ENSDARG00000089805	pcdh18a	10611
chr1	12968191	12968545	6.4	5.62	6.91	-1.28	0.000237	0.00126	ENSDARG00000078525	NOCT	-275639
chr1	13084396	13085353	6.67	5.48	7.31	-1.83	9.29e-09	1.67e-07	ENSDARG00000078525	NOCT	-158831
chr1	13200307	13201403	6.53	5.82	7	-1.18	0.000246	0.00129	ENSDARG00000078525	NOCT	-42781
chr1	13530650	13531166	5.42	4.36	6.03	-1.67	0.000186	0.00102	ENSDARG00000014273	camk2d2	16397
chr1	13653001	13653471	5.77	4.33	6.48	-2.15	1.63e-06	1.61e-05	ENSDARG00000062341	wfs1a	0
chr1	14257356	14258093	5.94	5.06	6.48	-1.42	0.000293	0.0015	ENSDARG00000102621	CU138548.13	-174989
chr1	14703501	14704021	5.25	3.46	6.03	-2.57	3.24e-07	3.87e-06	ENSDARG00000079317	DLC1	-60765
chr1	14783673	14784129	5.56	4.52	6.16	-1.64	0.000529	0.00249	ENSDARG00000079317	DLC1	-140937
chr1	14807842	14808275	5.34	2.91	6.2	-3.29	6.54e-09	1.23e-07	ENSDARG00000079317	DLC1	-165106
chr1	14840824	14841567	6.4	5.64	6.9	-1.27	0.00027	0.0014	ENSDARG00000079317	DLC1	-198088
chr1	15717563	15718080	6	4.83	6.63	-1.81	2.32e-06	2.19e-05	ENSDARG00000078599	micu3a	13437
chr1	15853237	15853594	7.25	6.65	7.67	-1.03	0.000586	0.00272	ENSDARG00000034105	mtus1b	-2203
chr1	15880703	15881071	5.76	4.88	6.3	-1.43	0.00053	0.0025	ENSDARG00000034105	mtus1b	0
chr1	16168144	16169137	6.62	6.02	7.04	-1.02	0.0017	0.00674	ENSDARG00000099132	U3	65865
chr1	16680983	16682056	6.76	5.24	7.48	-2.24	2.25e-11	7.98e-10	ENSDARG00000017591	fat1a	-1930
chr1	16682182	16682458	5.16	3.75	5.86	-2.12	3.93e-05	0.000262	ENSDARG00000017591	fat1a	-1528
chr1	16683696	16684461	5.6	4.38	6.25	-1.86	6.83e-05	0.000425	ENSDARG00000017591	fat1a	0
chr1	16698527	16699602	6.72	5.88	7.24	-1.36	3.29e-05	0.000224	ENSDARG00000017591	fat1a	12191
chr1	16741352	16741919	5.78	4.16	6.52	-2.36	2.95e-08	4.66e-07	ENSDARG00000092708	si:dkey-228c11.4	31599
chr1	16881294	16882136	6.29	5.62	6.75	-1.13	0.00214	0.00817	ENSDARG00000030514	acsl1a	-4219
chr1	17125118	17125674	6.57	5.59	7.15	-1.56	3.4e-06	3.08e-05	ENSDARG00000003046	sorbs2a	-14442
chr1	17130951	17131806	6.06	4.44	6.81	-2.37	9.94e-08	1.37e-06	ENSDARG00000003046	sorbs2a	-20275
chr1	17165169	17165896	6.32	4.46	7.11	-2.66	7.76e-12	3.09e-10	ENSDARG00000095697	si:dkeyp-11a2.3	0
chr1	17179293	17179874	6.75	5.93	7.27	-1.35	4.69e-05	0.000306	ENSDARG00000095697	si:dkeyp-11a2.3	13850
chr1	18161964	18162139	4.58	3.21	5.27	-2.06	0.000601	0.00278	ENSDARG00000079488	zgc:195282	-5873
chr1	18272610	18273899	7.31	6.41	7.86	-1.44	6.33e-07	7e-06	ENSDARG00000074275	limch1a	0
chr1	19210082	19210521	5.56	4.35	6.21	-1.86	4.91e-05	0.000318	ENSDARG00000099995	apbb2b	-27063
chr1	19225812	19226409	5.75	3.88	6.54	-2.66	1.1e-08	1.94e-07	ENSDARG00000099995	apbb2b	-11175
chr1	19250404	19251313	6.7	5.75	7.27	-1.52	1.73e-05	0.000128	ENSDARG00000099995	apbb2b	0
chr1	19960267	19961005	5.74	4.62	6.36	-1.74	3.23e-05	0.000221	ENSDARG00000070266	spock3	17817
chr1	20132192	20133389	6.81	5.99	7.34	-1.35	2.18e-05	0.000156	ENSDARG00000037429	tll1	0
chr1	20924251	20924674	5.83	4.73	6.45	-1.73	0.000214	0.00115	ENSDARG00000055439	adamtsl7	-17970
chr1	21902852	21903427	5.23	4.24	5.82	-1.57	0.00123	0.00513	ENSDARG00000008674	chrnb2a	-26452
chr1	22144367	22144576	4.23	2.35	5.03	-2.68	0.000205	0.00111	ENSDARG00000034896	ldb2b	-283
chr1	22170502	22171036	7.77	7.18	8.2	-1.02	0.000274	0.00142	ENSDARG00000093064	SMIM18	0
chr1	22607617	22607953	6.1	4.37	6.86	-2.49	1.08e-09	2.49e-08	ENSDARG00000013505	ube2kb	0
chr1	22979785	22980653	5.91	4.93	6.49	-1.56	7.12e-05	0.00044	ENSDARG00000094046	si:dkeyp-26a9.7	-71851
chr1	23092774	23093220	6.01	5.19	6.53	-1.34	0.00031	0.00158	ENSDARG00000004246	slit2	164
chr1	23123134	23124105	8.95	7.9	9.55	-1.64	5.49e-19	1.06e-16	ENSDARG00000004246	slit2	29166
chr1	23131630	23132409	8.31	7.7	8.74	-1.04	1.4e-07	1.85e-06	ENSDARG00000004246	slit2	37662
chr1	24017026	24017480	5.58	4.02	6.31	-2.29	2.92e-07	3.54e-06	ENSDARG00000037309	gatb	-149018
chr1	24017762	24018221	5.62	3.78	6.41	-2.62	9.22e-09	1.66e-07	ENSDARG00000037309	gatb	-149754
chr1	24127801	24128536	6.56	5.44	7.18	-1.74	1.65e-06	1.62e-05	ENSDARG00000060994	fbxw7	99321
chr1	24156444	24157374	6.85	5.35	7.57	-2.22	4.32e-11	1.42e-09	ENSDARG00000060994	fbxw7	70483
chr1	25110482	25110975	6.82	5.5	7.5	-2.01	5.5e-08	8.07e-07	ENSDARG00000086790	gucy1b3	0
chr1	25598166	25598932	6.11	4.03	6.92	-2.89	6.06e-12	2.48e-10	ENSDARG00000077817	cxxc4	251
chr1	26187474	26188006	5.39	4.57	5.92	-1.35	0.00169	0.0067	ENSDARG00000023600	sh3gl2	-98616
chr1	26221647	26222311	6.15	5.36	6.66	-1.31	0.000268	0.00139	ENSDARG00000033345	cntln	84813
chr1	26346975	26347475	5.39	4.42	5.97	-1.55	0.000547	0.00257	ENSDARG00000069989	bnc2	16621
chr1	26351745	26352638	6.36	5.27	6.97	-1.7	6.36e-07	7.03e-06	ENSDARG00000069989	bnc2	21391
chr1	26400110	26400754	5.76	4.94	6.28	-1.34	0.00212	0.00812	ENSDARG00000069989	bnc2	-18008
chr1	28849405	28849759	5.53	4.71	6.06	-1.35	0.00118	0.00494	ENSDARG00000074117	CCKBR	0
chr1	28878154	28878724	7.14	6.51	7.58	-1.07	7.45e-05	0.000458	ENSDARG00000061732	raph1b	17749
chr1	28904887	28905500	5.63	4.48	6.26	-1.78	2.79e-05	0.000194	ENSDARG00000061732	raph1b	-32413
chr1	29822538	29823956	6.71	6.01	7.18	-1.17	0.000432	0.0021	ENSDARG00000003142	dachc	13649
chr1	29840871	29841884	6.52	5.67	7.05	-1.39	1.23e-05	9.48e-05	ENSDARG00000003142	dachc	-3267
chr1	29884961	29885353	5.64	4.44	6.29	-1.85	2.61e-05	0.000183	ENSDARG00000003142	dachc	0
chr1	30159094	30159670	5.96	4.77	6.6	-1.83	1.11e-05	8.68e-05	ENSDARG00000019715	metap1d	7100
chr1	30173510	30173819	5.82	4.44	6.52	-2.07	2.88e-07	3.49e-06	ENSDARG00000017174	dlx2b	1957
chr1	30175733	30175942	6.39	5.59	6.91	-1.32	5.57e-05	0.000355	ENSDARG00000017174	dlx2b	0
chr1	31209337	31209950	6.92	6.2	7.4	-1.2	0.000161	0.000899	ENSDARG00000012896	anos1a	-444
chr1	32593952	32594626	6.48	5.06	7.18	-2.12	4.66e-09	9.09e-08	ENSDARG00000074815	mxra5a	-1664
chr1	33733167	33733957	6.04	4.88	6.68	-1.8	4.77e-06	4.15e-05	ENSDARG00000053535	lmo7b	-14952
chr1	33763939	33764404	6.51	5.38	7.13	-1.75	8.71e-07	9.26e-06	ENSDARG00000015312	klf12a	0
chr1	33774128	33774709	5.92	4.98	6.48	-1.5	0.000171	0.000947	ENSDARG00000080355	CR749750.1	7562
chr1	33916922	33917363	5.46	4.45	6.05	-1.6	0.000207	0.00112	ENSDARG00000013006	pibf1	32038
chr1	34782398	34782858	5.94	5.06	6.48	-1.43	0.000399	0.00196	ENSDARG00000037018	gab1	19088
chr1	35343923	35344820	7.36	6.22	7.98	-1.77	2.57e-10	7.02e-09	ENSDARG00000076171	znf827	74530
chr1	35396800	35397655	5.68	4.76	6.23	-1.47	0.000244	0.00128	ENSDARG00000076171	znf827	21695
chr1	35402202	35403454	6.82	6.18	7.26	-1.08	0.000436	0.00211	ENSDARG00000076171	znf827	15896
chr1	35412601	35413284	6.26	5.28	6.84	-1.56	5.46e-06	4.67e-05	ENSDARG00000076171	znf827	6066
chr1	35447088	35448117	6.5	5.41	7.11	-1.7	7.85e-07	8.45e-06	ENSDARG00000036995	lsm6	-14618
chr1	35933242	35934013	6.43	5.57	6.96	-1.39	0.000242	0.00128	ENSDARG00000011876	ednraa	0
chr1	36476136	36477226	7.26	6.66	7.69	-1.04	5.01e-05	0.000324	ENSDARG00000034093	dclk2a	0
chr1	36661199	36661645	5.35	3.76	6.09	-2.33	7.19e-07	7.82e-06	ENSDARG00000102787	fam193a	3373
chr1	36685803	36686233	6.36	4.57	7.13	-2.56	1.41e-11	5.24e-10	ENSDARG00000090416	scpp1	0
chr1	37087045	37087703	5.6	4.8	6.11	-1.31	0.00118	0.00494	ENSDARG00000040048	GALNTL6	53096
chr1	37366639	37367873	6.81	6.15	7.26	-1.11	0.000398	0.00195	ENSDARG00000057303	galnt7	-55665
chr1	37590668	37591150	5.57	4.82	6.06	-1.25	0.00271	0.00999	ENSDARG00000007477	fbxo8	51168
chr1	38039925	38040244	5.73	4.2	6.45	-2.25	1.37e-07	1.81e-06	ENSDARG00000075098	wdr17	0
chr1	38798310	38798688	5.5	4.35	6.14	-1.79	0.000127	0.00073	ENSDARG00000005479	tenm3	33879
chr1	38804929	38806202	7.3	6.27	7.89	-1.62	1.2e-08	2.09e-07	ENSDARG00000005479	tenm3	-28766
chr1	38834558	38834986	6.7	4.33	7.55	-3.22	5.14e-17	6.8e-15	ENSDARG00000005479	tenm3	0
chr1	38835039	38835305	4.91	3.27	5.66	-2.38	7.18e-06	5.93e-05	ENSDARG00000005479	tenm3	72
chr1	38901801	38902519	7.17	5.3	7.96	-2.67	1.23e-05	9.52e-05	ENSDARG00000085080	5S_rRNA	10041
chr1	39383890	39384874	6.57	5.76	7.08	-1.32	4.15e-05	0.000275	ENSDARG00000074662	cntf	0
chr1	39650390	39651126	6.59	5.72	7.13	-1.41	3.5e-05	0.000236	ENSDARG00000079552	maml3	42745
chr1	39697681	39698480	7.36	6.62	7.85	-1.23	0.000105	0.000621	ENSDARG00000079552	maml3	-3811
chr1	39713170	39713647	6.15	4.93	6.8	-1.87	2.39e-06	2.25e-05	ENSDARG00000079552	maml3	-19300
chr1	39742001	39742303	6.49	5.68	7	-1.32	0.000204	0.0011	ENSDARG00000079552	maml3	-48131
chr1	40098546	40099097	5.86	4.92	6.43	-1.51	0.000627	0.00289	ENSDARG00000075521	cpz	0
chr1	40562712	40563205	5.95	5.08	6.49	-1.4	0.000238	0.00126	ENSDARG00000036774	rgs12b	-5222
chr1	40586977	40587254	5.9	4.31	6.64	-2.32	5.18e-07	5.87e-06	ENSDARG00000036774	rgs12b	545
chr1	41009299	41009533	4.79	3.3	5.5	-2.2	5.32e-05	0.000342	ENSDARG00000078908	fbxo41	20061
chr1	41083184	41083563	5.68	3.95	6.44	-2.49	7.35e-08	1.05e-06	ENSDARG00000036965	rnf24	33015
chr1	41102802	41103456	6.26	4.93	6.94	-2.01	1.72e-08	2.89e-07	ENSDARG00000036965	rnf24	13122
chr1	41351933	41352706	6.1	5.3	6.61	-1.31	0.000257	0.00134	ENSDARG00000024101	adra1d	-70516
chr1	42091114	42091836	6.31	5.33	6.89	-1.57	8.08e-06	6.57e-05	ENSDARG00000052713	lrrtm1	-13204
chr1	42721222	42722361	6.63	5.59	7.23	-1.64	5.02e-07	5.71e-06	ENSDARG00000081405	5S_rRNA	157263
chr1	42842780	42843656	5.85	4.34	6.57	-2.24	1.15e-06	1.19e-05	ENSDARG00000052712	suclg1	139763
chr1	42964590	42965074	5.46	4.53	6.02	-1.48	0.00204	0.00785	ENSDARG00000052712	suclg1	18345
chr1	43232490	43233065	5.32	3.76	6.05	-2.3	2.74e-05	0.000191	ENSDARG00000075598	scpp6	-384
chr1	43299324	43299877	5.46	4.62	5.99	-1.37	0.00108	0.00459	ENSDARG00000075916	zgc:66472	0
chr1	43758840	43759332	5.42	3.18	6.25	-3.07	4.14e-08	6.29e-07	ENSDARG00000014803	cryba1l2	-17364
chr1	43789457	43789846	5.38	4.2	6.02	-1.81	9.74e-05	0.000579	ENSDARG00000052012	rtn4rl2a	0
chr1	44239275	44240423	6.47	5.86	6.9	-1.04	0.00192	0.00747	ENSDARG00000078659,ENSDARG00000093954	si:dkey-9i23.16,tmem176	0
chr1	44522263	44522874	6.74	5.76	7.32	-1.56	4.35e-06	3.82e-05	ENSDARG00000052766	EVI5L	5947
chr1	44794727	44795577	6.45	5.06	7.15	-2.08	3.04e-08	4.78e-07	ENSDARG00000030376	grin2bb	66230
chr1	44864620	44864982	5.24	4.05	5.88	-1.83	0.000102	0.000605	ENSDARG00000030376	grin2bb	-2814
chr1	45642477	45643099	7.41	6.66	7.9	-1.24	7.64e-07	8.25e-06	ENSDARG00000008413	atp11a	-7464
chr1	45843042	45843738	6.24	5.19	6.84	-1.65	2.15e-06	2.05e-05	ENSDARG00000070858	si:busm1-105l16.2	-28575
chr1	45895244	45895630	6.58	5.51	7.18	-1.67	2.94e-07	3.55e-06	ENSDARG00000075859	mcf2la	4009
chr1	45965527	45966216	7.76	7.12	8.2	-1.07	1.83e-05	0.000134	ENSDARG00000036637	arl11	4144
chr1	46096294	46096713	5.91	4.68	6.57	-1.89	5.93e-06	5.02e-05	ENSDARG00000095507	si:ch73-160h15.2	-39947
chr1	46131241	46131805	6.66	5.7	7.23	-1.53	1.13e-05	8.83e-05	ENSDARG00000095507	si:ch73-160h15.2	-4855
chr1	46536829	46538322	6.61	5.77	7.13	-1.36	3.2e-05	0.000219	ENSDARG00000043271	morc3b	49509
chr1	46845188	46846082	6.21	5.5	6.68	-1.19	0.00141	0.00574	ENSDARG00000007734	obfc1	36532
chr1	46956346	46957512	7.19	5.8	7.88	-2.09	1.75e-11	6.38e-10	ENSDARG00000083014	5S_rRNA	57500
chr1	47452373	47453157	6.34	4.68	7.09	-2.41	2.25e-09	4.77e-08	ENSDARG00000103535		-229916
chr1	48567514	48567913	5.34	3.39	6.14	-2.75	1.95e-07	2.49e-06	ENSDARG00000075045	cxcl18b	13557
chr1	48581199	48581839	6.59	5.42	7.23	-1.81	2.49e-07	3.08e-06	ENSDARG00000075045	cxcl18b	0
chr1	48629609	48629935	4.9	3.73	5.53	-1.8	0.000354	0.00176	ENSDARG00000036008	caly	7143
chr1	48646943	48647631	6.32	5.02	7	-1.97	3.21e-08	5.02e-07	ENSDARG00000036008	caly	24477
chr1	48658665	48659130	5.38	4.2	6.02	-1.82	7.15e-05	0.000442	ENSDARG00000036008	caly	36199
chr1	48679715	48680548	6.26	5.33	6.82	-1.49	1.88e-05	0.000137	ENSDARG00000008886	msx1b	-27933
chr1	48700656	48701193	5.97	5.15	6.49	-1.34	0.000458	0.00221	ENSDARG00000008886	msx1b	-7288
chr1	48708128	48708902	7.43	6.23	8.07	-1.84	2.13e-10	5.94e-09	ENSDARG00000008886	msx1b	0
chr1	48926664	48927090	6.39	4.69	7.14	-2.45	9.89e-10	2.3e-08	ENSDARG00000069415	col17a1a	2749
chr1	49104429	49105037	6.24	5.35	6.79	-1.44	0.000425	0.00207	ENSDARG00000094063	si:ch211-149l1.1	48946
chr1	49168490	49169070	7.88	7.17	8.35	-1.18	2.87e-07	3.48e-06	ENSDARG00000031894	lef1	-1566
chr1	49170389	49170794	6.12	4.47	6.87	-2.41	3.18e-10	8.53e-09	ENSDARG00000031894	lef1	0
chr1	49248480	49249137	5.73	4.39	6.41	-2.02	1.94e-06	1.87e-05	ENSDARG00000031894	lef1	14306
chr1	49303358	49303862	6.14	4.38	6.91	-2.53	6.59e-09	1.24e-07	ENSDARG00000052520	sgms2	0
chr1	49585973	49586852	7.06	6.24	7.58	-1.34	8.58e-07	9.14e-06	ENSDARG00000013667	tbck	60588
chr1	49761931	49762354	6.03	5.07	6.59	-1.52	8.54e-05	0.000517	ENSDARG00000076420	dkk2	32067
chr1	49787141	49788292	6.91	6.17	7.39	-1.21	0.000164	0.000913	ENSDARG00000076420	dkk2	6129
chr1	49894881	49895075	5.56	4.74	6.08	-1.34	0.00227	0.00858	ENSDARG00000014098	pkd2	0
chr1	49895399	49895871	6.06	5.18	6.61	-1.42	0.000214	0.00115	ENSDARG00000014098	pkd2	386
chr1	50035898	50036653	6.13	5.45	6.59	-1.13	0.00139	0.00567	ENSDARG00000075887	herc3	40308
chr1	50146975	50147837	7.17	5.21	7.97	-2.76	8.1e-17	1.02e-14	ENSDARG00000075564	fam13a	0
chr1	50327785	50328135	5.17	4.26	5.73	-1.47	0.00192	0.00747	ENSDARG00000017772	mdh1aa	2676
chr1	50693764	50694334	5.56	4.18	6.25	-2.07	1.78e-05	0.000131	ENSDARG00000027497	mast1a	24811
chr1	50855624	50856314	6.27	4.77	6.99	-2.22	2.83e-08	4.49e-07	ENSDARG00000002937	meis1a	2561
chr1	51146860	51147646	6.63	4.61	7.44	-2.83	2.68e-12	1.19e-10	ENSDARG00000096044	si:ch211-145g9.6	21594
chr1	51150083	51150576	6.1	4.53	6.84	-2.31	2.48e-07	3.07e-06	ENSDARG00000096044	si:ch211-145g9.6	18664
chr1	51373470	51373841	4.96	3.45	5.68	-2.24	1.55e-05	0.000116	ENSDARG00000043226	nfixa	48605
chr1	51638161	51638634	4.97	3.69	5.64	-1.95	0.000154	0.000863	ENSDARG00000059948	HS3ST6	19476
chr1	51641624	51642356	6.31	5.05	6.98	-1.93	2.42e-07	3e-06	ENSDARG00000059948	HS3ST6	15754
chr1	51654579	51654824	5.75	4.59	6.39	-1.8	6.12e-06	5.16e-05	ENSDARG00000059948	HS3ST6	3286
chr1	51658305	51658530	4.65	2.96	5.4	-2.45	3.1e-05	0.000212	ENSDARG00000059948	HS3ST6	-196
chr1	52349007	52349563	5.49	4.27	6.15	-1.88	3.29e-05	0.000224	ENSDARG00000075201	inpp4b	-15532
chr1	52418306	52418815	5.53	4.27	6.2	-1.93	1.64e-05	0.000122	ENSDARG00000075201	inpp4b	45266
chr1	52472009	52472474	5.91	4.1	6.69	-2.59	2.9e-08	4.59e-07	ENSDARG00000075201	inpp4b	98969
chr1	53123624	53124186	7.53	6.72	8.04	-1.32	3.8e-06	3.4e-05	ENSDARG00000087205	akt3b	0
chr1	53126796	53127259	7.2	6.46	7.68	-1.22	5.62e-06	4.79e-05	ENSDARG00000087205	akt3b	-2788
chr1	53681345	53682070	6.01	4.55	6.72	-2.17	4.16e-07	4.83e-06	ENSDARG00000030417	PKD1	2686
chr1	53711694	53712203	5.12	1.94	6.04	-4.1	4.56e-09	8.93e-08	ENSDARG00000030417	PKD1	-26939
chr1	53719319	53719970	6.02	4.19	6.8	-2.61	2.8e-09	5.8e-08	ENSDARG00000030417	PKD1	-34564
chr1	53721852	53722115	4.93	3.49	5.63	-2.14	8.35e-05	0.000506	ENSDARG00000030417	PKD1	-37097
chr1	53724498	53724772	5.11	3.83	5.78	-1.96	0.00014	0.000795	ENSDARG00000030417	PKD1	-39743
chr1	53726906	53727687	6.48	4.41	7.29	-2.88	3.34e-12	1.44e-10	ENSDARG00000030417	PKD1	-42151
chr1	53730988	53731435	5.83	4.77	6.43	-1.66	1.83e-05	0.000135	ENSDARG00000030417	PKD1	-46233
chr1	53745600	53746338	6.35	5.46	6.9	-1.44	2.73e-05	0.00019	ENSDARG00000030417	PKD1	-60845
chr1	53876191	53876703	5.47	4.63	6	-1.37	0.0022	0.00836	ENSDARG00000087290	si:ch211-202h22.10	-52001
chr1	55747358	55747887	5.44	4.65	5.95	-1.3	0.0019	0.00741	ENSDARG00000025074	slc25a10	17348
chr1	56604795	56605269	5.68	4.86	6.2	-1.34	0.0015	0.00605	ENSDARG00000069194	mycbpap	7981
chr1	56611280	56611715	5.67	3.99	6.43	-2.44	2.62e-07	3.22e-06	ENSDARG00000004633	epn3b	-5012
chr1	56639269	56640304	6.4	4.48	7.19	-2.72	1.39e-12	6.63e-11	ENSDARG00000043431	b3gntl1	1928
chr1	56656140	56656675	6.36	5.09	7.02	-1.93	2.3e-08	3.75e-07	ENSDARG00000007289	METRNL	0
chr1	57291507	57292288	6.94	5.43	7.66	-2.23	2.53e-10	6.91e-09	ENSDARG00000058270	COLGALT1	8539
chr1	57931202	57931727	6.24	4.69	6.97	-2.28	2.79e-09	5.78e-08	ENSDARG00000089904	adgre5b.3	0
chr1	57934547	57934850	5.41	3.95	6.12	-2.18	5.25e-06	4.51e-05	ENSDARG00000089904	adgre5b.3	-2985
chr1	58095017	58095441	6.21	4.37	7	-2.63	8.24e-10	1.96e-08	ENSDARG00000017255	tmed1b	44240
chr1	58106981	58107509	5.87	5.12	6.36	-1.24	0.0017	0.00674	ENSDARG00000017255	tmed1b	32172
chr1	58576882	58577831	6.88	5.71	7.52	-1.8	1.05e-07	1.44e-06	ENSDARG00000101816	col5a3b	3100
chr10	236453	237153	6.17	5.48	6.63	-1.16	0.000759	0.0034	ENSDARG00000063577	klhl35	7592
chr10	827128	827710	5.81	4.93	6.35	-1.42	0.000324	0.00164	ENSDARG00000104879	CU694495.1	-27978
chr10	877425	878110	5.87	3.83	6.68	-2.85	3.88e-10	1.01e-08	ENSDARG00000104879	CU694495.1	-78275
chr10	980877	981134	4.67	3.43	5.33	-1.91	0.00131	0.00538	ENSDARG00000087341	unc5c	-67001
chr10	1030621	1030987	4.8	3.52	5.46	-1.94	0.000702	0.00318	ENSDARG00000087341	unc5c	-17148
chr10	1069946	1070378	7.37	6.04	8.05	-2.01	7.15e-10	1.74e-08	ENSDARG00000087341	unc5c	21812
chr10	1234108	1234603	5.81	5.07	6.29	-1.21	0.00258	0.00957	ENSDARG00000027600	pdlim5b	46439
chr10	1749893	1750223	5.46	4.53	6.02	-1.49	0.00127	0.00525	ENSDARG00000040087	epb41l4a	10407
chr10	1958283	1958936	6.25	5.51	6.74	-1.22	0.00039	0.00192	ENSDARG00000035095	tdgf1	-24072
chr10	3553246	3553930	6.36	5.47	6.91	-1.44	4.77e-05	0.00031	ENSDARG00000086084	CU571170.2	4404
chr10	3771211	3771770	6.24	5.26	6.81	-1.55	0.000134	0.000762	ENSDARG00000103188	CABZ01030628.1	-43062
chr10	4717498	4718109	6.67	5.19	7.39	-2.2	4.58e-10	1.17e-08	ENSDARG00000099005	palm2	0
chr10	4874163	4874990	6.54	5.37	7.18	-1.81	5.76e-06	4.9e-05	ENSDARG00000069608	palm2	0
chr10	5274663	5275107	5.02	3.06	5.82	-2.76	2.79e-07	3.4e-06	ENSDARG00000076227	ror2	6913
chr10	5312036	5312684	5.77	4.81	6.34	-1.52	0.000152	0.000854	ENSDARG00000076227	ror2	44286
chr10	5590815	5591268	5.64	4.86	6.14	-1.28	0.00217	0.00827	ENSDARG00000086902	DIRAS2	-6250
chr10	7082711	7083266	5.51	3.76	6.28	-2.52	1.02e-06	1.06e-05	ENSDARG00000104820	psd3l	11747
chr10	7108374	7108885	5.67	4.48	6.31	-1.83	1.86e-05	0.000136	ENSDARG00000104820	psd3l	-16155
chr10	7771293	7771537	4.84	3.13	5.61	-2.47	1.31e-05	0.0001	ENSDARG00000053527	snx24	4702
chr10	8491761	8492385	5.81	4.83	6.4	-1.57	0.000224	0.0012	ENSDARG00000052658	pptc7b	12730
chr10	9167441	9168104	6.12	4.81	6.79	-1.98	2.86e-07	3.46e-06	ENSDARG00000057992	fstb	32776
chr10	9204329	9205189	6.48	5.49	7.06	-1.57	2.8e-05	0.000194	ENSDARG00000057995	arl15b	47968
chr10	9612248	9613161	6.38	5.38	6.97	-1.59	2.04e-05	0.000148	ENSDARG00000058041	ndufa8	35503
chr10	10416982	10417579	6.75	5.86	7.3	-1.44	4.09e-06	3.62e-05	ENSDARG00000058102	sardh	-11512
chr10	10919041	10919565	7.14	6.13	7.72	-1.59	2.55e-08	4.09e-07	ENSDARG00000091419	nrarpa	-12949
chr10	10936422	10936946	6.83	5.5	7.51	-2.01	4.09e-10	1.06e-08	ENSDARG00000091419	nrarpa	-30330
chr10	11641778	11642494	5.93	5.02	6.48	-1.47	0.000131	0.00075	ENSDARG00000041982	adamts6	161195
chr10	12935696	12936158	5.73	3.87	6.52	-2.65	1.46e-09	3.26e-08	ENSDARG00000099840	lpar1	-106379
chr10	13427318	13427987	5.6	4.83	6.1	-1.27	0.00241	0.00903	ENSDARG00000026736	il11ra	10614
chr10	13636049	13636388	4.82	3.44	5.52	-2.08	0.000169	0.000937	ENSDARG00000028661	cntfr	178340
chr10	13814403	13815065	5.8	4.45	6.49	-2.03	4.85e-06	4.21e-05	ENSDARG00000028661	cntfr	0
chr10	13951436	13951976	5.5	4.27	6.15	-1.88	6.76e-05	0.000421	ENSDARG00000095460	si:dkey-76d18.1	-20754
chr10	13993541	13993888	5.28	3.14	6.11	-2.97	3.1e-08	4.87e-07	ENSDARG00000084433	5S_rRNA	-19965
chr10	14182206	14182558	5.25	3.8	5.96	-2.16	7.89e-06	6.45e-05	ENSDARG00000095502	si:dkey-286h21.1	-69991
chr10	14223978	14224672	5.82	4.8	6.42	-1.62	7.95e-05	0.000485	ENSDARG00000095502	si:dkey-286h21.1	-27877
chr10	14273327	14274153	6.2	5.11	6.81	-1.7	1.43e-05	0.000108	ENSDARG00000095502	si:dkey-286h21.1	20779
chr10	15169693	15170840	6.85	5.65	7.5	-1.85	1.17e-09	2.68e-08	ENSDARG00000044276	spp1	0
chr10	15330363	15330777	5.44	4.18	6.1	-1.91	7.24e-05	0.000447	ENSDARG00000006257	vldlr	-9895
chr10	15510135	15510807	6.67	5.2	7.38	-2.18	5.14e-10	1.3e-08	ENSDARG00000044281	erbb2ip	13359
chr10	15971957	15972674	6.38	5.33	6.98	-1.65	2.15e-05	0.000155	ENSDARG00000044295	pip5k1ba	-10238
chr10	15979221	15979895	6.29	5.34	6.86	-1.52	4.09e-05	0.000272	ENSDARG00000081514	dre-mir-23b	-16566
chr10	17321676	17322027	5.52	4.18	6.21	-2.02	7.9e-06	6.45e-05	ENSDARG00000099844	GNAZ	4303
chr10	17383001	17384235	7.39	6.79	7.82	-1.02	0.000177	0.000973	ENSDARG00000025220	sppl3	-30105
chr10	18811359	18812244	5.63	4.81	6.15	-1.34	0.000892	0.0039	ENSDARG00000006624	ppp2r2ab	-107685
chr10	19023465	19023998	6.08	4.03	6.89	-2.86	9.32e-10	2.18e-08	ENSDARG00000027638	adra1ab	25147
chr10	20458628	20459289	6.16	5.09	6.77	-1.69	7.01e-06	5.81e-05	ENSDARG00000099593	r3hcc1	23317
chr10	21537661	21538275	5.81	4.48	6.49	-2.01	2.38e-06	2.25e-05	ENSDARG00000043962	fgf18b	-10978
chr10	21905957	21906435	5.94	4.09	6.73	-2.64	3.62e-09	7.26e-08	ENSDARG00000088911	cbln17	-3492
chr10	22741261	22741636	6.69	4.66	7.51	-2.85	2.72e-12	1.2e-10	ENSDARG00000056929	kdm6bb	-12972
chr10	23023742	23024108	5.67	4.54	6.3	-1.76	1.74e-05	0.000129	ENSDARG00000069333	FP102052.1	-22548
chr10	23030325	23031275	6.5	5.08	7.2	-2.12	1.26e-07	1.69e-06	ENSDARG00000086665		-21537
chr10	23090812	23091657	6.58	5.53	7.18	-1.65	4.98e-06	4.31e-05	ENSDARG00000057110	slc25a1a	0
chr10	23261181	23261547	5.42	3.78	6.16	-2.38	1.45e-06	1.45e-05	ENSDARG00000009930	cadm2a	127358
chr10	23269271	23269514	4.32	2.37	5.12	-2.75	8.19e-05	0.000498	ENSDARG00000009930	cadm2a	119391
chr10	23617371	23617682	5.29	4.37	5.85	-1.48	0.00104	0.00443	ENSDARG00000098750	CR382289.1	-27122
chr10	23795597	23796648	6.63	5.57	7.24	-1.67	1.67e-05	0.000124	ENSDARG00000098750	CR382289.1	150794
chr10	23867041	23867972	6.26	5.15	6.88	-1.73	2.59e-06	2.41e-05	ENSDARG00000086718	si:ch73-77n15.2	-154958
chr10	23903134	23903763	5.88	4.97	6.44	-1.47	0.000283	0.00146	ENSDARG00000086718	si:ch73-77n15.2	-119167
chr10	23939075	23940151	7.07	6.16	7.63	-1.46	7.2e-07	7.84e-06	ENSDARG00000086718	si:ch73-77n15.2	-82779
chr10	24777582	24778143	5.9	4.42	6.61	-2.19	2.31e-07	2.88e-06	ENSDARG00000056964	ilk	11979
chr10	24855308	24856182	6.26	5.5	6.76	-1.26	0.000342	0.00171	ENSDARG00000095640	si:ch1073-15f19.2	-30064
chr10	25981696	25982639	6.71	5.68	7.31	-1.63	1.38e-05	0.000105	ENSDARG00000043857	ufm1	-3595
chr10	26030874	26031474	6.06	4.9	6.69	-1.79	4.76e-06	4.14e-05	ENSDARG00000076856	frem2a	10257
chr10	26217587	26217899	5.38	3.88	6.1	-2.22	2.54e-06	2.38e-05	ENSDARG00000005397	trim3b	9591
chr10	26244139	26244507	4.6	3.4	5.25	-1.84	0.000925	0.00402	ENSDARG00000069129	fhdc3	-3087
chr10	26393938	26394550	5.61	4.8	6.13	-1.32	0.0014	0.0057	ENSDARG00000079850	dchs1b	73752
chr10	26465040	26465707	6.38	5.11	7.04	-1.93	2.28e-07	2.84e-06	ENSDARG00000079850	dchs1b	2595
chr10	27231967	27232687	6.83	5.9	7.39	-1.48	5.15e-06	4.44e-05	ENSDARG00000056427	auts2a	2644
chr10	27253401	27254012	6.36	5.55	6.88	-1.33	0.000104	0.000615	ENSDARG00000056427	auts2a	-15996
chr10	27448112	27448418	5.41	4.05	6.1	-2.05	1.2e-05	9.32e-05	ENSDARG00000056427	auts2a	-210707
chr10	27476208	27476929	5.96	4.86	6.57	-1.71	1.97e-05	0.000143	ENSDARG00000056427	auts2a	-238803
chr10	28346500	28347499	6.65	5.49	7.28	-1.79	5.38e-06	4.61e-05	ENSDARG00000081078	5S_rRNA	-18555
chr10	28693133	28693819	6.18	5.44	6.67	-1.23	0.000794	0.00353	ENSDARG00000015199	cblb	-7058
chr10	28733562	28734110	6.93	6.06	7.46	-1.4	4.33e-05	0.000286	ENSDARG00000015199	cblb	32673
chr10	28736575	28736978	5.98	5.08	6.54	-1.46	0.00028	0.00144	ENSDARG00000015199	cblb	35686
chr10	28739153	28739519	5.04	4.14	5.59	-1.44	0.00246	0.00921	ENSDARG00000015199	cblb	38264
chr10	29134363	29134956	5.94	5.04	6.49	-1.45	0.0002	0.00109	ENSDARG00000088315	si:ch211-103f14.3	80134
chr10	29454780	29455500	5.73	5.02	6.21	-1.19	0.00218	0.0083	ENSDARG00000099323	dlg2	2046
chr10	29474536	29475400	6.44	5.43	7.03	-1.6	1.74e-06	1.7e-05	ENSDARG00000099323	dlg2	21802
chr10	29501690	29502725	6.61	5.93	7.07	-1.14	0.000514	0.00243	ENSDARG00000099323	dlg2	-42465
chr10	29662790	29663095	5.55	3.38	6.39	-3	1.07e-08	1.9e-07	ENSDARG00000099323	dlg2	117601
chr10	29762866	29763236	5.15	4.14	5.74	-1.61	0.000678	0.00309	ENSDARG00000099323	dlg2	-48892
chr10	31121012	31121634	6.3	4.56	7.07	-2.51	2.25e-10	6.21e-09	ENSDARG00000004627	panx3	-1788
chr10	31123125	31123580	5.66	4.9	6.16	-1.26	0.00172	0.00679	ENSDARG00000004627	panx3	-3901
chr10	31130072	31130584	6.37	4.88	7.08	-2.21	2.07e-09	4.42e-08	ENSDARG00000004627	panx3	-878
chr10	31270059	31270410	5.7	3.81	6.5	-2.69	5.33e-08	7.84e-07	ENSDARG00000055349	pknox2	18994
chr10	31333861	31334611	7.07	5.96	7.69	-1.74	9.64e-08	1.33e-06	ENSDARG00000055349	pknox2	0
chr10	31551485	31551830	5.54	4.4	6.17	-1.78	4.31e-05	0.000285	ENSDARG00000005645	robo3	2726
chr10	31551895	31552406	6.04	4.88	6.67	-1.79	2.17e-06	2.07e-05	ENSDARG00000005645	robo3	2150
chr10	31554279	31554729	5.83	4.78	6.44	-1.66	3.51e-05	0.000237	ENSDARG00000005645	robo3	0
chr10	31838785	31839182	4.93	3.71	5.58	-1.86	0.000332	0.00167	ENSDARG00000023174	fez1	-30
chr10	32007311	32007775	6.38	5.52	6.91	-1.39	4.44e-05	0.000292	ENSDARG00000004363	lhfp	0
chr10	32030300	32030971	6.19	5.32	6.72	-1.4	0.000411	0.00201	ENSDARG00000004363	lhfp	22822
chr10	32043024	32043853	5.97	5.07	6.52	-1.44	0.000369	0.00183	ENSDARG00000004363	lhfp	35546
chr10	32050836	32051446	6.02	4.06	6.82	-2.76	1.8e-09	3.91e-08	ENSDARG00000004363	lhfp	43358
chr10	32062080	32062787	6.08	5.27	6.59	-1.32	0.00144	0.00585	ENSDARG00000086112		-44260
chr10	32239459	32239870	5.41	4.4	6	-1.6	0.000267	0.00139	ENSDARG00000014796	wnt11r	79014
chr10	32378603	32379068	6.09	4.34	6.86	-2.52	7.05e-10	1.72e-08	ENSDARG00000023815	uvrag	142534
chr10	32381042	32381560	5.98	4.41	6.71	-2.3	1.83e-08	3.05e-07	ENSDARG00000023815	uvrag	140042
chr10	32775180	32775842	6.43	5.29	7.06	-1.78	7.24e-07	7.87e-06	ENSDARG00000026499	ppm1e	35951
chr10	32807065	32807983	6.24	5.33	6.8	-1.47	2.47e-05	0.000175	ENSDARG00000026499	ppm1e	67836
chr10	33010807	33011526	5.93	5.1	6.46	-1.35	0.000433	0.0021	ENSDARG00000078459	cux1a	-33978
chr10	33096388	33096865	5.46	4.28	6.1	-1.82	7.74e-05	0.000474	ENSDARG00000078459	cux1a	116218
chr10	33138037	33138631	6.53	5.18	7.22	-2.04	2.65e-09	5.52e-08	ENSDARG00000078459	cux1a	74452
chr10	33147694	33148395	7.66	5.02	8.54	-3.52	4.71e-07	5.4e-06	ENSDARG00000078459	cux1a	64688
chr10	33182400	33182949	6.57	5.16	7.27	-2.12	1.73e-09	3.78e-08	ENSDARG00000078459	cux1a	30134
chr10	33206935	33207443	7.36	6.35	7.96	-1.61	4.73e-07	5.41e-06	ENSDARG00000078459	cux1a	5640
chr10	34372129	34372915	6.2	4.56	6.95	-2.38	1.87e-10	5.29e-09	ENSDARG00000079542	stard13a	0
chr10	35530603	35530909	5.07	4.12	5.63	-1.52	0.00257	0.00954	ENSDARG00000079889	phldb2a	-4353
chr10	35675049	35675365	5.89	5.17	6.37	-1.2	0.00128	0.00528	ENSDARG00000100481	smg6	-5158
chr10	35712081	35712616	5.99	4.67	6.67	-2	1.33e-05	0.000102	ENSDARG00000085822	dre-mir-2184	-1588
chr10	35714551	35715247	6.28	4.94	6.96	-2.01	6.3e-08	9.1e-07	ENSDARG00000085822	dre-mir-2184	-4058
chr10	35717562	35717919	5.69	4.59	6.31	-1.73	2.87e-05	0.000199	ENSDARG00000103748	ovca2	6794
chr10	35843302	35843683	5.1	3.74	5.79	-2.05	0.000242	0.00128	ENSDARG00000103748	ovca2	-118579
chr10	35855203	35855639	5.02	3.88	5.65	-1.77	0.000399	0.00196	ENSDARG00000103748	ovca2	-130480
chr10	35855674	35856120	5.26	4	5.93	-1.93	0.0001	0.000594	ENSDARG00000103748	ovca2	-130951
chr10	35891731	35892559	6.19	5.33	6.72	-1.39	0.000316	0.0016	ENSDARG00000007856	rtn4rl1a	-116742
chr10	35906879	35907567	6.11	5.26	6.65	-1.39	0.000113	0.00066	ENSDARG00000007856	rtn4rl1a	-101734
chr10	35913223	35914076	5.78	4.89	6.33	-1.44	0.00257	0.00956	ENSDARG00000007856	rtn4rl1a	-95225
chr10	36053944	36054200	4.73	3.46	5.4	-1.94	0.000512	0.00242	ENSDARG00000099175	hmgb1a	-28574
chr10	37145535	37146252	6.6	5.55	7.2	-1.66	8.3e-07	8.88e-06	ENSDARG00000008247	vezf1a	5639
chr10	37158935	37159811	6.36	5.37	6.94	-1.58	6.1e-06	5.14e-05	ENSDARG00000008247	vezf1a	19039
chr10	37613272	37613971	6.41	5.31	7.02	-1.71	8.81e-07	9.35e-06	ENSDARG00000033901	msi2a	53174
chr10	37616526	37616819	5.56	4.22	6.24	-2.01	4.33e-06	3.81e-05	ENSDARG00000033901	msi2a	56428
chr10	37766586	37767275	6.51	5.36	7.14	-1.77	4.04e-07	4.71e-06	ENSDARG00000033901	msi2a	206488
chr10	38135398	38135938	5.46	4.22	6.11	-1.89	9.74e-05	0.00058	ENSDARG00000081315	mir99-2	-4766
chr10	38147687	38148170	5.86	4.93	6.42	-1.49	0.000113	0.00066	ENSDARG00000091325	FP016248.1	-8652
chr10	38183205	38184041	5.88	4.46	6.58	-2.12	1.63e-07	2.12e-06	ENSDARG00000091325	FP016248.1	26384
chr10	38199989	38200520	5.76	4.6	6.39	-1.8	1.92e-05	0.00014	ENSDARG00000091325	FP016248.1	43168
chr10	38205467	38206637	8	7.33	8.45	-1.12	6.53e-06	5.46e-05	ENSDARG00000091325	FP016248.1	48646
chr10	38483922	38484232	4.82	3.86	5.39	-1.53	0.00263	0.00972	ENSDARG00000078647	samsn1b	10168
chr10	38553652	38554216	6.15	5.51	6.58	-1.07	0.00226	0.00857	ENSDARG00000077284	gdpd5a	0
chr10	38568399	38569130	6.95	6.26	7.41	-1.15	0.000539	0.00253	ENSDARG00000075954	serpinh1a	0
chr10	38903174	38903560	5.03	3.82	5.68	-1.87	0.000132	0.000756	ENSDARG00000024865	dscama	33192
chr10	38933568	38934102	5.82	4.56	6.49	-1.93	1.09e-05	8.58e-05	ENSDARG00000024865	dscama	63586
chr10	39133315	39133976	5.64	4.82	6.16	-1.34	0.00118	0.00495	ENSDARG00000103919	si:ch73-1a9.3	-7099
chr10	39794074	39795010	6.28	5.61	6.73	-1.12	0.00112	0.00473	ENSDARG00000075806	kirrel3a	23184
chr10	40129185	40129551	5.18	3.29	5.98	-2.69	7.51e-06	6.17e-05	ENSDARG00000003145	CLMP	97243
chr10	40329860	40330212	5.37	3.91	6.08	-2.17	1e-05	7.94e-05	ENSDARG00000075383	gramd1ba	15087
chr10	40330308	40330630	6.13	4.71	6.84	-2.13	4.53e-08	6.81e-07	ENSDARG00000075383	gramd1ba	15535
chr10	40330980	40331605	6.1	4.95	6.73	-1.78	3.32e-06	3.01e-05	ENSDARG00000075383	gramd1ba	16207
chr10	40914972	40915854	7.46	6.27	8.1	-1.83	1.43e-10	4.15e-09	ENSDARG00000060688	CU929225.1	0
chr10	41819313	41820098	6.08	4.72	6.76	-2.04	1.28e-07	1.71e-06	ENSDARG00000054036	rnf34b	-23977
chr10	42344060	42344485	5.97	4.8	6.61	-1.81	1.36e-05	0.000103	ENSDARG00000086266	CU467905.1	2428
chr10	42430569	42430902	5.39	3.79	6.13	-2.33	1.99e-06	1.91e-05	ENSDARG00000038159	tcf7l1a	-21646
chr10	42479901	42480438	6.07	4.71	6.76	-2.05	1.95e-07	2.49e-06	ENSDARG00000038159	tcf7l1a	-10383
chr10	42745275	42746034	6.59	5.24	7.28	-2.04	6.26e-10	1.54e-08	ENSDARG00000011190	fgfr1b	-15054
chr10	42770587	42770861	4.87	3.2	5.62	-2.43	1.06e-05	8.33e-05	ENSDARG00000011190	fgfr1b	9260
chr10	42800343	42801471	6.4	4.63	7.18	-2.55	8.43e-12	3.33e-10	ENSDARG00000011190	fgfr1b	39016
chr10	43312543	43312837	4.62	3.27	5.31	-2.03	0.000816	0.00361	ENSDARG00000010732	xrcc4	23262
chr10	43317412	43317867	5.28	4.37	5.83	-1.46	0.00222	0.00844	ENSDARG00000010732	xrcc4	28131
chr10	43740253	43740870	5.73	4.69	6.33	-1.64	7.74e-05	0.000474	ENSDARG00000029764	mef2ca	-393
chr10	43748203	43748597	5.93	5.06	6.46	-1.4	0.000911	0.00397	ENSDARG00000029764	mef2ca	-8343
chr10	43750419	43750917	6.04	4.72	6.72	-1.99	1.3e-06	1.32e-05	ENSDARG00000029764	mef2ca	-10559
chr10	43760821	43761528	6.41	5.19	7.06	-1.87	4.5e-06	3.94e-05	ENSDARG00000029764	mef2ca	-20961
chr10	43797853	43798424	5.25	4.33	5.81	-1.48	0.00187	0.00731	ENSDARG00000029764	mef2ca	-14516
chr10	43800615	43801466	6.29	5.6	6.75	-1.15	0.00115	0.00483	ENSDARG00000029764	mef2ca	14024
chr10	45153450	45153814	6.51	5.89	6.94	-1.05	0.000957	0.00414	ENSDARG00000102389	ved	1770
chr10	45454308	45454829	5.91	5.05	6.44	-1.39	0.000767	0.00343	ENSDARG00000098683	zmiz2	-988
chr10	45509265	45509783	5.86	4.94	6.41	-1.47	0.000183	0.001	ENSDARG00000103994	ppiab	10180
chr11	127065	127524	6.24	5.54	6.71	-1.18	0.00209	0.00801	ENSDARG00000101413	dusp7	-5161
chr11	335750	336266	6	5.22	6.51	-1.29	0.000413	0.00202	ENSDARG00000045017	pdrg1	6939
chr11	380705	381373	6.13	4.92	6.77	-1.85	7.37e-07	7.99e-06	ENSDARG00000074906	znf831	14613
chr11	594399	595092	6.53	5.74	7.04	-1.3	0.000191	0.00104	ENSDARG00000105326	si:cabz01069324.1	-19590
chr11	772818	773213	5.73	3.76	6.54	-2.78	4.09e-08	6.23e-07	ENSDARG00000103730	vgll4b	-7399
chr11	794239	794392	4.67	3.44	5.33	-1.89	0.00104	0.00445	ENSDARG00000103730	vgll4b	13584
chr11	795175	795357	5.62	4.78	6.15	-1.37	0.00151	0.00609	ENSDARG00000103730	vgll4b	14520
chr11	795589	796071	6.56	5.7	7.1	-1.4	1.27e-05	9.77e-05	ENSDARG00000103730	vgll4b	14934
chr11	797778	798064	5.21	3.78	5.92	-2.13	1.23e-05	9.52e-05	ENSDARG00000103730	vgll4b	17123
chr11	1409204	1409441	4.68	3.62	5.28	-1.67	0.00204	0.00785	ENSDARG00000019304	phactr3b	0
chr11	1601813	1602211	5.98	5.26	6.45	-1.19	0.00154	0.0062	ENSDARG00000097827	lrp1aa	0
chr11	1625317	1625626	4.86	3.65	5.51	-1.86	0.00127	0.00525	ENSDARG00000097827	lrp1aa	-5008
chr11	1659683	1660090	5.18	3.51	5.94	-2.42	9.55e-06	7.6e-05	ENSDARG00000097827	lrp1aa	29050
chr11	1684462	1684881	5.6	3.46	6.43	-2.97	7.2e-08	1.03e-06	ENSDARG00000097827	lrp1aa	-52735
chr11	1895719	1896052	4.69	3.61	5.31	-1.7	0.00173	0.00685	ENSDARG00000044179	rbms2a	21011
chr11	1899380	1899625	6.34	5.64	6.8	-1.16	0.000975	0.00421	ENSDARG00000044179	rbms2a	24672
chr11	2044129	2045164	6.38	5.66	6.85	-1.2	0.00033	0.00167	ENSDARG00000054003	rargb	14608
chr11	2195995	2196525	5.85	4.81	6.45	-1.65	3.25e-05	0.000222	ENSDARG00000016391	calcoco1b	-9958
chr11	2210847	2211704	6.46	5.52	7.02	-1.5	1.86e-05	0.000137	ENSDARG00000090023	hoxc13b	0
chr11	3841006	3841404	5.69	4.77	6.24	-1.47	0.000216	0.00116	ENSDARG00000059327	gata2a	0
chr11	4109157	4109672	6.01	5.21	6.52	-1.31	0.000675	0.00308	ENSDARG00000030632	zgc:110191	46714
chr11	4933983	4934720	6.65	5.74	7.2	-1.46	2.52e-05	0.000177	ENSDARG00000104993	FHIT	-166288
chr11	5044067	5044413	5.08	4.14	5.64	-1.49	0.00165	0.00655	ENSDARG00000045006	ptprga	-268844
chr11	5283317	5283900	5.59	4.62	6.16	-1.55	0.000554	0.00259	ENSDARG00000045006	ptprga	-29357
chr11	6003713	6004617	6.74	6.14	7.16	-1.02	0.00188	0.00732	ENSDARG00000077229	ano8b	0
chr11	6118129	6118491	6.34	5.51	6.86	-1.35	0.000151	0.000846	ENSDARG00000003165	nr2f6b	0
chr11	6337130	6337606	5.95	5.09	6.49	-1.41	0.00088	0.00386	ENSDARG00000098608	si:dkey-224j12.6	11387
chr11	6460331	6461022	6.32	5.29	6.91	-1.62	1.49e-05	0.000112	ENSDARG00000103967	si:ch73-204m7.4	9476
chr11	6468715	6469231	6.38	5.31	6.99	-1.69	9.5e-06	7.57e-05	ENSDARG00000103967	si:ch73-204m7.4	17860
chr11	6531173	6531749	6.79	5.49	7.47	-1.97	3.61e-09	7.24e-08	ENSDARG00000103967	si:ch73-204m7.4	80318
chr11	6597178	6597690	5.53	4.62	6.08	-1.46	0.000894	0.00391	ENSDARG00000095559	si:dkey-246j7.1	-43438
chr11	7055567	7055842	4.84	2.65	5.67	-3.02	1.01e-06	1.05e-05	ENSDARG00000074904		12711
chr11	7068173	7068722	5.68	4.36	6.36	-1.99	2.79e-06	2.58e-05	ENSDARG00000074904		0
chr11	7122608	7122940	5.07	3.6	5.78	-2.18	3.56e-05	0.00024	ENSDARG00000018260	bmp7a	6776
chr11	7518865	7519376	6.94	6.05	7.48	-1.44	6.39e-07	7.06e-06	ENSDARG00000069356	adgrl2a	105
chr11	8072666	8073049	5.49	4.42	6.1	-1.69	0.00027	0.0014	ENSDARG00000062973	ttll7	14584
chr11	8375701	8376486	6.66	5.68	7.24	-1.55	7.7e-06	6.3e-05	ENSDARG00000001712	si:ch211-247n2.1	-34686
chr11	8469537	8470040	5.89	4.7	6.54	-1.84	9.08e-06	7.28e-05	ENSDARG00000058696	tbl1xr1a	-87873
chr11	8475300	8475731	5.33	4.42	5.88	-1.46	0.00114	0.00481	ENSDARG00000058696	tbl1xr1a	-82182
chr11	9920246	9920717	5.53	3.55	6.33	-2.79	8.3e-09	1.52e-07	ENSDARG00000088199	5S_rRNA	5350
chr11	10658729	10659375	5.63	4.34	6.31	-1.96	1.5e-05	0.000113	ENSDARG00000079742	mcf2l2	16008
chr11	10927333	10927944	7.4	6.56	7.93	-1.38	7.49e-06	6.16e-05	ENSDARG00000074023	rbms1a	1842
chr11	11468252	11469078	6.64	5.8	7.17	-1.37	1.56e-05	0.000117	ENSDARG00000086128	Metazoa_SRP	0
chr11	11474061	11475126	9.28	8.52	9.78	-1.26	3.51e-13	1.89e-11	ENSDARG00000044976	krt93	0
chr11	12662135	12663071	6.45	5.18	7.11	-1.93	6.21e-08	8.98e-07	ENSDARG00000058504	ap1s2	0
chr11	13000720	13001408	5.77	5.06	6.25	-1.19	0.00215	0.0082	ENSDARG00000100764	zfyve9b	0
chr11	15622789	15623615	6.69	5.4	7.36	-1.96	4.38e-08	6.6e-07	ENSDARG00000102454	si:ch73-234i15.1	-17823
chr11	16173455	16173865	6.41	5.42	6.98	-1.56	5.16e-06	4.44e-05	ENSDARG00000075625	lrig1	28281
chr11	17611369	17611903	5.91	4.5	6.61	-2.11	2.75e-07	3.35e-06	ENSDARG00000022853	eogt	8906
chr11	18109110	18109459	5.62	4.54	6.23	-1.69	3.58e-05	0.000242	ENSDARG00000013694	tmem110	2864
chr11	18465298	18465985	5.92	5.21	6.4	-1.18	0.00132	0.00543	ENSDARG00000077404	ncoa3	15185
chr11	18587097	18587661	6.17	5.18	6.74	-1.56	8.71e-05	0.000526	ENSDARG00000002037	pfkfb2b	41831
chr11	18601589	18602112	5.87	4.57	6.54	-1.97	3.98e-06	3.54e-05	ENSDARG00000002037	pfkfb2b	27380
chr11	18732701	18732893	6.63	5.79	7.15	-1.36	0.000129	0.000738	ENSDARG00000003169	magi1b	21913
chr11	19050426	19050967	5.51	4.57	6.07	-1.5	0.000455	0.00219	ENSDARG00000082473	U6	-32214
chr11	19210173	19210772	5.83	5.1	6.32	-1.22	0.00182	0.00713	ENSDARG00000037593	prickle2b	1798
chr11	19213961	19214443	5.89	4.8	6.51	-1.7	5.65e-05	0.00036	ENSDARG00000037593	prickle2b	5586
chr11	20669165	20669858	6.54	5.52	7.13	-1.61	1.31e-06	1.33e-05	ENSDARG00000083946	CU633621.1	91382
chr11	21156082	21156578	5.29	4.26	5.89	-1.63	0.000417	0.00204	ENSDARG00000070601	RASSF5	-12199
chr11	21301188	21301538	5.03	2.83	5.87	-3.04	1.23e-07	1.65e-06	ENSDARG00000070606	ikbke	-57661
chr11	21301663	21301991	4.86	3.05	5.64	-2.6	6.2e-06	5.22e-05	ENSDARG00000070606	ikbke	-58136
chr11	21644327	21644878	6.04	4.78	6.7	-1.92	6.19e-06	5.21e-05	ENSDARG00000076120	foxp4	-104898
chr11	21878470	21879012	5.66	4.38	6.33	-1.95	7.77e-05	0.000476	ENSDARG00000089564	MDFI	-70308
chr11	21974113	21974854	6.78	5.47	7.46	-1.98	4.88e-10	1.24e-08	ENSDARG00000089564	MDFI	24794
chr11	21976999	21977655	5.74	4.81	6.29	-1.48	0.00052	0.00246	ENSDARG00000089564	MDFI	27680
chr11	21990502	21990957	5.38	3.99	6.07	-2.09	4.93e-05	0.00032	ENSDARG00000089564	MDFI	41183
chr11	21999497	22000315	5.55	4.49	6.15	-1.66	0.000148	0.000835	ENSDARG00000089564	MDFI	50178
chr11	22723280	22723925	6.09	4.88	6.74	-1.86	1.35e-05	0.000103	ENSDARG00000044902	atp2b4	20557
chr11	22742737	22743308	6.24	4.85	6.93	-2.08	8.88e-09	1.61e-07	ENSDARG00000044902	atp2b4	1174
chr11	22958514	22959000	7.3	6.54	7.8	-1.27	2.86e-06	2.63e-05	ENSDARG00000014358	optc	7343
chr11	23018236	23018393	4.11	2.76	4.79	-2.03	0.00262	0.00971	ENSDARG00000075343	csf1a	6103
chr11	23164992	23165436	5.59	4.74	6.12	-1.38	0.000713	0.00322	ENSDARG00000020328	plekha6	40332
chr11	23187096	23187869	6.44	5.57	6.98	-1.42	2.34e-05	0.000166	ENSDARG00000020328	plekha6	17899
chr11	23398369	23399152	6.05	5.38	6.5	-1.12	0.00245	0.00916	ENSDARG00000086888	SCARNA15	13495
chr11	23954117	23954661	6.36	4.67	7.11	-2.44	0.000677	0.00308	ENSDARG00000025847	sox12	0
chr11	24076089	24076874	5.9	4.76	6.53	-1.77	1.1e-05	8.64e-05	ENSDARG00000020544	rem1	0
chr11	24097896	24098462	6.26	5.26	6.85	-1.59	2.95e-05	0.000204	ENSDARG00000011613	rbm39a	-3285
chr11	24217124	24217859	5.95	4.93	6.54	-1.61	5.2e-05	0.000335	ENSDARG00000062222	mxra8a	3311
chr11	24295319	24296021	6.01	4.8	6.65	-1.85	7.9e-06	6.45e-05	ENSDARG00000025902	plekhg5a	0
chr11	24483080	24483691	6.11	4.6	6.83	-2.23	9.28e-09	1.67e-07	ENSDARG00000070571	zgc:153953	3859
chr11	24874492	24874978	5.92	4.51	6.62	-2.1	5.11e-07	5.8e-06	ENSDARG00000013087	ndrg3a	0
chr11	25005365	25005738	5.76	4.3	6.47	-2.17	4.12e-07	4.79e-06	ENSDARG00000088178	tp53inp2	-13669
chr11	25136167	25136587	4.99	3.86	5.62	-1.76	0.000444	0.00215	ENSDARG00000099120	CR932000.1	9980
chr11	25349188	25349687	6.01	5.12	6.55	-1.43	8.38e-05	0.000508	ENSDARG00000032856	ccdc120	2854
chr11	25574434	25575128	6.35	5.11	7.01	-1.9	5.69e-08	8.3e-07	ENSDARG00000008034	skib	16262
chr11	25579915	25580716	7.29	6.7	7.71	-1.01	0.000334	0.00168	ENSDARG00000008034	skib	10674
chr11	25802580	25803652	6.36	5.27	6.98	-1.7	2.08e-06	1.99e-05	ENSDARG00000006601	kaznb	0
chr11	25890840	25891300	5.38	4.58	5.89	-1.31	0.00271	0.00999	ENSDARG00000006601	kaznb	-20966
chr11	25942550	25943111	5.72	4.71	6.31	-1.61	0.000159	0.000889	ENSDARG00000006601	kaznb	0
chr11	26074229	26074839	5.91	4.98	6.47	-1.49	0.000207	0.00112	ENSDARG00000075774	foxj3	49879
chr11	26114429	26115090	6.73	5.74	7.31	-1.58	2.77e-07	3.38e-06	ENSDARG00000075774	foxj3	9628
chr11	26338788	26339241	5.54	4.61	6.1	-1.49	0.000876	0.00384	ENSDARG00000007494	st3gal8	352
chr11	26342202	26343064	6.47	5.05	7.17	-2.12	4.81e-09	9.35e-08	ENSDARG00000007494	st3gal8	-2610
chr11	26407541	26408373	6.15	5	6.78	-1.78	1.37e-06	1.38e-05	ENSDARG00000077826	efcc1	20638
chr11	26422264	26422764	5.65	4.25	6.35	-2.1	3.37e-06	3.05e-05	ENSDARG00000077826	efcc1	6247
chr11	26514909	26515922	6.4	5.59	6.91	-1.32	0.000296	0.00152	ENSDARG00000083954	5S_rRNA	-4097
chr11	26805011	26805557	5.38	4.18	6.02	-1.84	4.78e-05	0.000311	ENSDARG00000016551	iqsec1b	14399
chr11	26962519	26963052	6.32	5.58	6.81	-1.24	0.000527	0.00248	ENSDARG00000087573	hdac11	14099
chr11	27531560	27532027	6.29	5.42	6.83	-1.41	8.97e-05	0.00054	ENSDARG00000006775	cass4	0
chr11	28229259	28230177	6.3	5.29	6.89	-1.6	2.5e-05	0.000176	ENSDARG00000087745	lrrc38b	135
chr11	28327881	28328753	5.74	4.79	6.31	-1.52	0.000107	0.000627	ENSDARG00000044803	dhrs3b	19501
chr11	28364827	28365512	7.22	5.49	7.98	-2.49	2.66e-14	1.93e-12	ENSDARG00000044803	dhrs3b	1922
chr11	29122671	29123445	6.09	5.31	6.59	-1.28	0.000319	0.00162	ENSDARG00000083615	5S_rRNA	17744
chr11	29150087	29150947	6.1	5.15	6.67	-1.52	7.92e-05	0.000484	ENSDARG00000083615	5S_rRNA	45160
chr11	29315942	29316446	6.39	5.06	7.07	-2.01	2.09e-07	2.64e-06	ENSDARG00000088630	arhgef10la	0
chr11	29382295	29383025	7.07	5.2	7.85	-2.65	6.64e-05	0.000414	ENSDARG00000105083	chd5	-14795
chr11	29629486	29629830	4.88	3.56	5.56	-2	0.000121	0.0007	ENSDARG00000056620	grpr	20628
chr11	29669679	29670275	6.31	5.48	6.84	-1.36	0.000109	0.000637	ENSDARG00000056624	figf	-80
chr11	29753132	29753538	6.02	4.37	6.77	-2.4	1.95e-08	3.23e-07	ENSDARG00000079977	nhsb	902
chr11	29913649	29914263	6.61	4.97	7.36	-2.4	4.53e-11	1.48e-09	ENSDARG00000015240	cdkl5	0
chr11	30765846	30766167	5.09	3.69	5.78	-2.09	6.17e-05	0.000388	ENSDARG00000006923	cacna1ab	-2169
chr11	31021556	31022134	5.69	4.64	6.3	-1.66	6.06e-05	0.000382	ENSDARG00000101613	si:dkey-238i5.2	0
chr11	31121237	31121941	6.26	5.52	6.75	-1.23	0.000383	0.00189	ENSDARG00000061640	SIPA1L2	59962
chr11	31197723	31198210	5.78	4.46	6.46	-2	1.3e-06	1.32e-05	ENSDARG00000004632	egln1b	-96737
chr11	32460782	32461410	6.73	5.49	7.39	-1.9	1.24e-08	2.16e-07	ENSDARG00000027041	pcdh17	0
chr11	32974164	32974756	5.55	4.51	6.15	-1.63	0.000333	0.00167	ENSDARG00000075698	nkpd1	-47361
chr11	33350957	33351361	5.74	4.99	6.23	-1.24	0.00221	0.00841	ENSDARG00000026985	lims1	4424
chr11	33563982	33564329	5.34	3.92	6.04	-2.12	1.47e-05	0.000111	ENSDARG00000003974	spoplb	4188
chr11	33699990	33700455	5.28	4.28	5.86	-1.58	0.000467	0.00224	ENSDARG00000061436	col6a2	-2475
chr11	33715392	33715606	4.22	2.65	4.95	-2.31	0.00115	0.00483	ENSDARG00000061436	col6a2	-17877
chr11	33721089	33721560	5.84	4.46	6.54	-2.08	6.07e-06	5.12e-05	ENSDARG00000061436	col6a2	-23574
chr11	33721690	33722334	5.96	4.67	6.63	-1.96	3.78e-06	3.38e-05	ENSDARG00000061436	col6a2	-24175
chr11	33785977	33786509	5.28	4.32	5.85	-1.54	0.00122	0.0051	ENSDARG00000074908	col6a1	16385
chr11	33815230	33815866	5.93	4.91	6.51	-1.6	7.88e-05	0.000482	ENSDARG00000074908	col6a1	-12315
chr11	34342785	34343429	5.95	4.03	6.75	-2.72	1.58e-09	3.5e-08	ENSDARG00000089016	mapkapk3	23647
chr11	34366283	34366973	5.62	4.65	6.19	-1.54	0.000153	0.000859	ENSDARG00000089016	mapkapk3	103
chr11	34524136	34524414	5.35	4.32	5.95	-1.64	0.000327	0.00165	ENSDARG00000033376	chchd4	-2192
chr11	34561892	34562395	6.53	4.79	7.3	-2.51	4.97e-12	2.07e-10	ENSDARG00000027065	slc38a3a	0
chr11	34576709	34577370	6.09	5.14	6.66	-1.52	8.81e-05	0.000531	ENSDARG00000027065	slc38a3a	14440
chr11	34586543	34586991	5.71	4.63	6.32	-1.7	6.14e-05	0.000387	ENSDARG00000027065	slc38a3a	24274
chr11	34629787	34630414	6.19	5.02	6.83	-1.81	7.1e-06	5.87e-05	ENSDARG00000018174	gnai2a	-29086
chr11	34664739	34665374	6.98	6.17	7.49	-1.32	1.26e-05	9.69e-05	ENSDARG00000018174	gnai2a	5240
chr11	34684701	34685715	6.74	6	7.23	-1.23	5.91e-05	0.000374	ENSDARG00000018174	gnai2a	25202
chr11	34814318	34814913	5.75	4.42	6.43	-2.01	8.86e-07	9.4e-06	ENSDARG00000082997	5S_rRNA	-16700
chr11	35325764	35326483	5.95	4.94	6.54	-1.61	4.32e-05	0.000285	ENSDARG00000055373	sema3fb	-11957
chr11	36048687	36049292	6.26	5.11	6.89	-1.78	1.09e-06	1.13e-05	ENSDARG00000029402	sort1a	-18989
chr11	36078788	36079365	8.18	7.5	8.64	-1.15	2.44e-08	3.94e-07	ENSDARG00000029402	sort1a	0
chr11	36708157	36708788	6.26	5.64	6.7	-1.06	0.00159	0.00636	ENSDARG00000102773	cacna1da	-11622
chr11	37291774	37292301	5.2	3.92	5.86	-1.94	4.79e-05	0.000311	ENSDARG00000079161	bsnb	29787
chr11	37713978	37714538	6.21	4.48	6.97	-2.49	5.29e-10	1.33e-08	ENSDARG00000070214	slc41a1	15676
chr11	37729912	37730550	7.96	6.96	8.54	-1.59	2.33e-11	8.23e-10	ENSDARG00000070214	slc41a1	0
chr11	38842793	38843388	6.1	5.21	6.64	-1.44	6.52e-05	0.000408	ENSDARG00000071211,ENSDARG00000071212	p3h1,zgc:112255	0
chr11	38865148	38865654	5.7	4.95	6.2	-1.25	0.0015	0.00607	ENSDARG00000044573	cdc42	6770
chr11	39110294	39111052	5.84	4.62	6.5	-1.88	8.68e-06	7e-05	ENSDARG00000105399	si:ch73-158o8.1	-159567
chr11	39775606	39776070	5.38	4.53	5.91	-1.38	0.00258	0.00959	ENSDARG00000090973	si:dkey-264d12.1	6937
chr11	39779966	39780359	5.36	4.29	5.97	-1.68	0.000134	0.000766	ENSDARG00000090973	si:dkey-264d12.1	11297
chr11	39826546	39827061	5.16	3.95	5.8	-1.86	0.000196	0.00106	ENSDARG00000090728	tnfrsf9b	9922
chr11	39880800	39881139	5.19	3.86	5.87	-2.01	2.42e-05	0.000172	ENSDARG00000036428	EMP3	1748
chr11	39882661	39882915	4.9	3.59	5.57	-1.98	0.000143	0.000808	ENSDARG00000036428	EMP3	0
chr11	40422777	40423715	6.76	5.3	7.47	-2.17	5.28e-09	1.02e-07	ENSDARG00000076532	si:ch211-222l21.1	-5834
chr11	40436035	40436701	6.31	5.46	6.85	-1.39	0.000103	0.000607	ENSDARG00000076532	si:ch211-222l21.1	-4045
chr11	40446954	40447604	6.75	6.06	7.22	-1.16	0.000174	0.000958	ENSDARG00000076532	si:ch211-222l21.1	-14964
chr11	40530824	40531174	5.76	4.42	6.45	-2.03	8.28e-06	6.72e-05	ENSDARG00000105402	si:ch73-277m3.2	-33652
chr11	41923092	41923786	6.04	5.21	6.57	-1.35	0.00236	0.00889	ENSDARG00000098374	FLNB	-7330
chr11	41928939	41929511	5.98	4.55	6.68	-2.13	3.35e-07	3.99e-06	ENSDARG00000098374	FLNB	-1605
chr11	42062094	42062764	6.8	6	7.31	-1.32	1.1e-05	8.59e-05	ENSDARG00000054458	slmapa	-16285
chr11	42273330	42273715	5.62	4.77	6.15	-1.38	0.000692	0.00314	ENSDARG00000021838	rps23	7497
chr11	42564866	42565257	5.1	3.76	5.78	-2.02	8.79e-05	0.00053	ENSDARG00000105356	si:ch1073-20k20.1	17079
chr11	42745660	42746090	5.04	3.96	5.65	-1.7	0.000767	0.00343	ENSDARG00000102847	CABZ01092980.1	-35548
chr11	42758705	42759016	7.04	6.34	7.51	-1.17	6.59e-05	0.000412	ENSDARG00000102847	CABZ01092980.1	-22622
chr11	42821649	42822461	5.85	4.64	6.49	-1.86	3.87e-06	3.45e-05	ENSDARG00000032705	foxg1b	0
chr11	43668099	43669089	6.6	5.7	7.15	-1.44	4.19e-05	0.000278	ENSDARG00000020884	gli2b	-36407
chr11	44048925	44049875	6.43	5.16	7.1	-1.93	3.67e-08	5.65e-07	ENSDARG00000068453	CABZ01112732.1	27783
chr11	44062565	44063160	6.64	5.26	7.33	-2.07	5.94e-09	1.13e-07	ENSDARG00000068453	CABZ01112732.1	14498
chr11	44095775	44096311	7.7	6.94	8.19	-1.25	1.06e-06	1.1e-05	ENSDARG00000101057	srsf7b	-11017
chr11	44099439	44099945	6.08	5.26	6.6	-1.34	0.000224	0.00119	ENSDARG00000101057	srsf7b	-7383
chr11	44120571	44121044	6.69	5.65	7.29	-1.64	9.57e-08	1.32e-06	ENSDARG00000101057	srsf7b	12370
chr11	44516143	44516646	6.9	5.65	7.56	-1.91	1.07e-07	1.46e-06	ENSDARG00000105331	si:ch211-113i9.6	-21693
chr12	344445	344724	4.47	3.12	5.16	-2.04	0.000457	0.0022	ENSDARG00000059257	RCVRN	34258
chr12	681001	681571	5.81	4.9	6.36	-1.47	0.000745	0.00335	ENSDARG00000079791	si:ch211-176g6.2	0
chr12	735316	735614	5.31	4.15	5.94	-1.79	0.000152	0.000855	ENSDARG00000096662	abcc3	-21497
chr12	1761532	1762037	6.02	5.21	6.54	-1.33	0.00157	0.00628	ENSDARG00000102875	CABZ01081830.1	-85472
chr12	1840124	1840508	5.36	4.35	5.95	-1.6	0.000268	0.00139	ENSDARG00000003293	sox9a	90728
chr12	1950180	1950666	5.53	4.47	6.13	-1.67	8.72e-05	0.000526	ENSDARG00000003293	sox9a	-18945
chr12	2377372	2377971	6.1	5.11	6.68	-1.56	1.92e-05	0.00014	ENSDARG00000053186	vstm4b	10013
chr12	2405267	2405695	5.54	4.67	6.08	-1.41	0.00119	0.00499	ENSDARG00000076434	ARHGAP22	-6410
chr12	2714358	2714791	5.51	3.67	6.29	-2.62	4.32e-08	6.52e-07	ENSDARG00000079623	ubtd1b	51285
chr12	2727899	2728481	5.94	4.48	6.65	-2.16	3.82e-07	4.47e-06	ENSDARG00000079623	ubtd1b	37595
chr12	2904883	2905860	6.77	5.92	7.3	-1.38	7.14e-05	0.000441	ENSDARG00000079486	fam20a	0
chr12	3097135	3097544	5.62	4.63	6.2	-1.57	0.000194	0.00106	ENSDARG00000035809	col1a1b	1206
chr12	3098423	3098982	6.22	5.25	6.8	-1.54	1.94e-05	0.000141	ENSDARG00000035809	col1a1b	0
chr12	3132662	3133460	5.7	4.48	6.35	-1.87	7.48e-05	0.00046	ENSDARG00000035809	col1a1b	-33913
chr12	3140933	3141334	5.49	3.67	6.27	-2.6	1.39e-07	1.84e-06	ENSDARG00000035809	col1a1b	-42184
chr12	3142356	3142749	5.77	3.63	6.6	-2.98	1.17e-09	2.68e-08	ENSDARG00000035809	col1a1b	-43607
chr12	3152884	3153521	6.02	4.71	6.7	-1.99	8.42e-07	9e-06	ENSDARG00000045940	lsm12b	33988
chr12	3383139	3383512	5.43	4	6.14	-2.14	8.16e-06	6.63e-05	ENSDARG00000099525	si:ch1073-13h15.3	25103
chr12	3385775	3386202	6.04	3.71	6.89	-3.18	4.36e-13	2.29e-11	ENSDARG00000099525	si:ch1073-13h15.3	22413
chr12	4747074	4747801	6.78	6.14	7.22	-1.08	0.000527	0.00248	ENSDARG00000089314	mapta	-266
chr12	4865160	4865742	5.21	4.14	5.82	-1.67	0.000562	0.00263	ENSDARG00000104691	cd79b	-283
chr12	5046599	5047255	6.42	5.61	6.93	-1.32	0.000136	0.000776	ENSDARG00000103588	prrt2	0
chr12	5283139	5283951	6.44	5.36	7.05	-1.69	4.71e-07	5.39e-06	ENSDARG00000087921	plce1	-39502
chr12	5530915	5531297	5.3	3.73	6.03	-2.3	2.8e-06	2.59e-05	ENSDARG00000079166	ace	35625
chr12	5861462	5862018	5.93	5.1	6.45	-1.35	0.000391	0.00192	ENSDARG00000096779	si:ch211-281o13.1	76696
chr12	5879127	5879574	5.67	4.74	6.23	-1.48	0.000437	0.00212	ENSDARG00000096779	si:ch211-281o13.1	59140
chr12	5894581	5895070	6.96	6.21	7.46	-1.24	0.000109	0.000637	ENSDARG00000096779	si:ch211-281o13.1	43644
chr12	6455828	6456379	6.31	4.69	7.06	-2.37	7.62e-10	1.84e-08	ENSDARG00000096542	si:dkey-31k12.2	3146
chr12	6485210	6485936	6.51	5.3	7.16	-1.87	1.18e-06	1.21e-05	ENSDARG00000096542	si:dkey-31k12.2	-25686
chr12	6561593	6561970	5.45	4.34	6.07	-1.73	0.00018	0.000989	ENSDARG00000071772	si:ch211-253p2.2	-43416
chr12	7248464	7248879	6.14	5.35	6.64	-1.29	0.00111	0.00469	ENSDARG00000102344	zgc:110716	0
chr12	7271059	7271476	5.41	3.57	6.19	-2.63	2.28e-07	2.84e-06	ENSDARG00000102344	zgc:110716	22431
chr12	7514808	7515189	5.44	3.71	6.2	-2.49	2.57e-07	3.17e-06	ENSDARG00000096601	FAM13C	-4911
chr12	7731228	7732045	6.45	5.48	7.02	-1.54	1.11e-05	8.65e-05	ENSDARG00000077582	ank3b	58263
chr12	8135710	8136308	6.63	5.69	7.2	-1.51	1.09e-06	1.13e-05	ENSDARG00000037196	ARID5B	1530
chr12	8175672	8176388	6.38	4.73	7.12	-2.39	2.01e-09	4.31e-08	ENSDARG00000037196	ARID5B	41492
chr12	8725512	8726397	6.51	5.74	7.01	-1.27	0.000353	0.00176	ENSDARG00000079939	jmjd1cb	53759
chr12	8921710	8922470	6.43	5.7	6.92	-1.22	0.000322	0.00163	ENSDARG00000033999	cyp26a1	-1201
chr12	9055617	9056307	7.11	6.2	7.66	-1.45	1.57e-06	1.56e-05	ENSDARG00000020521	exoc6	-5895
chr12	9059886	9060207	5.28	4.27	5.86	-1.59	0.000894	0.00391	ENSDARG00000020521	exoc6	-10164
chr12	9125485	9126883	6.33	5.3	6.92	-1.63	4.37e-06	3.84e-05	ENSDARG00000013079	tubgcp2	-18901
chr12	9500192	9500865	6.51	5.89	6.95	-1.06	0.00096	0.00415	ENSDARG00000057417	nudt13	0
chr12	9664844	9666315	6.92	6.14	7.43	-1.29	8.57e-06	6.92e-05	ENSDARG00000071709	ppp1r9bb	0
chr12	9929788	9930617	6.33	5.38	6.89	-1.52	1.3e-05	9.96e-05	ENSDARG00000089223	ngfrb	47587
chr12	10508036	10508589	7.25	6.34	7.81	-1.47	5.83e-08	8.5e-07	ENSDARG00000006112	myof	20591
chr12	11324374	11324935	6.26	4.36	7.05	-2.69	5.05e-11	1.63e-09	ENSDARG00000089828	si:rp71-19m20.1	3476
chr12	11480435	11480807	5.33	3.92	6.03	-2.12	1.86e-05	0.000137	ENSDARG00000094504	plekha1b	41684
chr12	12346567	12346997	5.35	3.66	6.1	-2.44	5.01e-06	4.33e-05	ENSDARG00000044161	grid1b	272486
chr12	13869701	13870068	5.09	3.42	5.85	-2.43	3.3e-06	3e-05	ENSDARG00000045129	fkbp10b	-48
chr12	13870141	13870696	5.48	4.41	6.09	-1.68	9.11e-05	0.000547	ENSDARG00000045129	fkbp10b	26
chr12	16298113	16298455	5.66	4.71	6.23	-1.52	0.000284	0.00146	ENSDARG00000061194	hectd2	33173
chr12	16312140	16312548	5.37	4.16	6.02	-1.86	3.65e-05	0.000246	ENSDARG00000061194	hectd2	19080
chr12	17089302	17089572	4.75	2.84	5.54	-2.7	6.45e-06	5.4e-05	ENSDARG00000012453	rnls	9620
chr12	17962996	17963522	6.01	5.14	6.55	-1.41	0.000506	0.0024	ENSDARG00000090338	fam20cb	-149162
chr12	18096938	18097524	6.41	4.34	7.23	-2.9	3.33e-12	1.44e-10	ENSDARG00000090338	fam20cb	-15160
chr12	18158772	18159747	5.8	4.94	6.33	-1.38	0.000328	0.00166	ENSDARG00000090338	fam20cb	46089
chr12	18203883	18204262	5.53	3.88	6.29	-2.41	1.5e-07	1.96e-06	ENSDARG00000086055	si:dkey-7e14.3	-31947
chr12	19148419	19148800	4.96	3.97	5.54	-1.57	0.00194	0.00755	ENSDARG00000074161	tnrc6b	-10516
chr12	20081233	20081728	5.92	5.22	6.39	-1.17	0.00152	0.00612	ENSDARG00000082857	5S_rRNA	-13822
chr12	20216363	20216728	5.03	4.09	5.59	-1.5	0.00179	0.00703	ENSDARG00000038147	hbbe3	1941
chr12	22161830	22162694	8.25	6.11	9.07	-2.97	2.54e-39	7.88e-36	ENSDARG00000038990	wnt3	24087
chr12	22173849	22174613	7.02	6.4	7.45	-1.06	0.000114	0.000667	ENSDARG00000038990	wnt3	36106
chr12	22656094	22657020	6.1	5.38	6.58	-1.2	0.00117	0.00491	ENSDARG00000055284	afap1	-44981
chr12	22709356	22710265	6.4	5.3	7.02	-1.72	6.46e-07	7.13e-06	ENSDARG00000055284	afap1	7356
chr12	22876471	22877402	6.8	5.71	7.42	-1.7	3.67e-07	4.32e-06	ENSDARG00000075450	mkxa	10691
chr12	22887917	22888410	6.28	5.38	6.82	-1.44	0.00037	0.00184	ENSDARG00000075450	mkxa	0
chr12	22889448	22890296	7.06	5.75	7.74	-1.99	3.3e-09	6.7e-08	ENSDARG00000075450	mkxa	-1356
chr12	23189545	23190254	6.12	5.16	6.69	-1.53	7.92e-05	0.000484	ENSDARG00000102470	mpp7a	54264
chr12	23344761	23345357	7.39	6.03	8.07	-2.04	1.11e-13	6.8e-12	ENSDARG00000092599	si:ch211-112k3.2	11251
chr12	23384491	23385211	6.2	4.86	6.88	-2.01	6.13e-08	8.88e-07	ENSDARG00000092599	si:ch211-112k3.2	50981
chr12	23426964	23427395	5.71	4.74	6.28	-1.54	0.000138	0.000783	ENSDARG00000084166	5S_rRNA	-28653
chr12	23432952	23433854	6.56	5.81	7.05	-1.24	0.000163	0.000906	ENSDARG00000084166	5S_rRNA	-22194
chr12	23445528	23446397	7.02	6.34	7.48	-1.14	0.000568	0.00265	ENSDARG00000084166	5S_rRNA	-9651
chr12	23463739	23464066	5.27	3.73	6	-2.27	4.96e-06	4.29e-05	ENSDARG00000084166	5S_rRNA	7692
chr12	23641659	23642250	5.97	4.97	6.56	-1.59	3.41e-05	0.000231	ENSDARG00000089871	si:ch211-203c7.2	0
chr12	23656988	23657328	5.12	3.83	5.79	-1.96	0.000213	0.00114	ENSDARG00000089871	si:ch211-203c7.2	15241
chr12	23702881	23703542	5.96	4.66	6.63	-1.96	7.61e-07	8.22e-06	ENSDARG00000055075	svila	11570
chr12	23990454	23991105	6.15	4.49	6.9	-2.4	1.87e-09	4.05e-08	ENSDARG00000005246	asb3	50779
chr12	24090734	24091147	5.38	4.25	6.01	-1.76	0.000371	0.00184	ENSDARG00000061647	nrxn1a	-129952
chr12	24203773	24204728	6.68	5.26	7.38	-2.12	2.14e-11	7.64e-10	ENSDARG00000061647	nrxn1a	-16371
chr12	24313033	24313492	5.61	4.72	6.16	-1.44	0.00184	0.00719	ENSDARG00000061647	nrxn1a	89641
chr12	25125724	25126403	6.76	6.12	7.2	-1.09	0.000561	0.00262	ENSDARG00000061622	kcng3	0
chr12	25370195	25371358	6.74	5.98	7.23	-1.26	3.3e-05	0.000225	ENSDARG00000011496	ppm1bb	-5595
chr12	25910452	25911066	5.98	4.79	6.62	-1.83	3.39e-06	3.07e-05	ENSDARG00000105045	bmpr1ab	20237
chr12	26281691	26282267	5.8	5.08	6.28	-1.19	0.00201	0.00775	ENSDARG00000077749	usp54b	9615
chr12	26353995	26354400	6.41	5.72	6.88	-1.16	0.000979	0.00422	ENSDARG00000045070	itgb3b	9437
chr12	26581408	26581910	5.53	4.67	6.06	-1.39	0.000897	0.00392	ENSDARG00000026482	arhgap12b	1990
chr12	26648386	26649014	5.55	4.29	6.21	-1.93	9.05e-06	7.25e-05	ENSDARG00000026482	arhgap12b	33001
chr12	26752923	26753706	6.3	5.23	6.9	-1.68	5.03e-06	4.35e-05	ENSDARG00000013207	zeb1b	6660
chr12	26760028	26760594	6.04	4.77	6.7	-1.93	4.39e-06	3.86e-05	ENSDARG00000013207	zeb1b	0
chr12	26799850	26800240	5.82	4.43	6.51	-2.08	2.34e-06	2.21e-05	ENSDARG00000096707	si:dkey-52l6.2	-2722
chr12	26917590	26918813	6.85	5.98	7.39	-1.41	6.02e-06	5.09e-05	ENSDARG00000090223	msl1b	-12345
chr12	27180401	27180882	6.38	5.31	6.99	-1.68	2.93e-06	2.69e-05	ENSDARG00000061255	dusp3a	-13753
chr12	27366416	27367098	6.14	4.88	6.8	-1.92	8.97e-07	9.49e-06	ENSDARG00000007891	meox1	-3768
chr12	27448480	27449540	7.21	6.58	7.65	-1.07	0.00013	0.000747	ENSDARG00000018303	etv4	2483
chr12	27587278	27588055	6.02	4.81	6.67	-1.87	5.5e-07	6.19e-06	ENSDARG00000089913	cacna1g	-24601
chr12	27612263	27612775	6.19	4.32	6.98	-2.66	5.13e-10	1.29e-08	ENSDARG00000089913	cacna1g	0
chr12	27702911	27703655	6.17	5.14	6.76	-1.62	4.93e-05	0.00032	ENSDARG00000089913	cacna1g	90256
chr12	28997272	28997761	5.54	4.51	6.14	-1.63	0.000154	0.000865	ENSDARG00000096686	si:rp71-1c10.9	-1370
chr12	29864113	29865175	6.83	5.99	7.36	-1.37	1.17e-05	9.11e-05	ENSDARG00000006420	atrnl1b	52111
chr12	29872115	29872995	6.25	5.37	6.8	-1.42	3.58e-05	0.000242	ENSDARG00000006420	atrnl1b	44291
chr12	30504585	30504918	5.32	4.1	5.97	-1.87	9.86e-05	0.000586	ENSDARG00000096746	si:ch211-28p3.7	-10254
chr12	30524030	30524758	6.46	5.58	7.01	-1.43	2.44e-05	0.000172	ENSDARG00000096746	si:ch211-28p3.7	8859
chr12	30910449	30911476	7.52	6.04	8.23	-2.19	2.95e-12	1.29e-10	ENSDARG00000004415	tcf7l2	-12611
chr12	31501335	31501844	5.92	4.57	6.61	-2.05	6.99e-07	7.64e-06	ENSDARG00000005185	cpn1	0
chr12	32073914	32074406	5.45	4.51	6.02	-1.51	0.000723	0.00326	ENSDARG00000096800	si:ch211-277e21.1	-10344
chr12	32128716	32129167	5.51	4.31	6.16	-1.85	2.15e-05	0.000154	ENSDARG00000096800	si:ch211-277e21.1	43967
chr12	32249340	32249869	5.57	4.5	6.18	-1.68	9.02e-05	0.000542	ENSDARG00000053528	nog3	-24090
chr12	32253392	32253592	4.32	2.84	5.04	-2.2	0.000537	0.00252	ENSDARG00000053528	nog3	-20367
chr12	32772116	32772694	5.93	5.25	6.39	-1.14	0.00253	0.00942	ENSDARG00000010083	rbfox3	-163554
chr12	32783945	32784704	5.67	4.71	6.24	-1.54	0.000287	0.00148	ENSDARG00000010083	rbfox3	-151544
chr12	32936091	32936887	6.61	5.84	7.11	-1.27	3.75e-05	0.000252	ENSDARG00000010083	rbfox3	0
chr12	33073265	33074080	6.9	5.46	7.61	-2.16	1.12e-10	3.35e-09	ENSDARG00000010083	rbfox3	23002
chr12	33086236	33086891	5.57	4.72	6.1	-1.38	0.000716	0.00323	ENSDARG00000010083	rbfox3	35973
chr12	33166108	33166847	5.9	4.97	6.46	-1.49	8.43e-05	0.000511	ENSDARG00000088878	c1qtnf1	47064
chr12	33854448	33855138	5.81	4.94	6.35	-1.42	0.000532	0.0025	ENSDARG00000071409	arl3	16677
chr12	35259533	35260065	6.01	5.14	6.55	-1.42	0.000181	0.000995	ENSDARG00000071395	camk2g1	25782
chr12	35894624	35895343	6.26	4.71	6.99	-2.28	1.82e-07	2.34e-06	ENSDARG00000103333	baiap2b	-16645
chr12	36136354	36136857	5.78	3.18	6.66	-3.47	1.79e-12	8.33e-11	ENSDARG00000086292	st6galnac	1907
chr12	36138707	36139201	6.15	5.02	6.77	-1.75	6.59e-06	5.5e-05	ENSDARG00000086292	st6galnac	0
chr12	36145105	36145807	6.1	4.71	6.79	-2.08	1.95e-06	1.88e-05	ENSDARG00000086292	st6galnac	-6342
chr12	36565537	36565813	5.8	4.5	6.48	-1.98	1.1e-06	1.13e-05	ENSDARG00000060253	HS3ST3B1	0
chr12	36752810	36753436	5.53	4.58	6.09	-1.51	0.000814	0.00361	ENSDARG00000034309	cox10	36069
chr12	37138896	37139444	5.98	4.4	6.72	-2.32	5.44e-09	1.04e-07	ENSDARG00000060457	pmp22b	-13968
chr12	37149294	37150067	5.85	5.13	6.33	-1.2	0.00226	0.00857	ENSDARG00000045038	tekt3	19049
chr12	37193051	37193438	5.93	4.64	6.6	-1.96	9.71e-07	1.02e-05	ENSDARG00000045038	tekt3	-23936
chr12	37526977	37527644	5.94	5.29	6.39	-1.1	0.00263	0.00972	ENSDARG00000060452	sdk2b	32530
chr12	37708621	37709292	6.36	5.29	6.97	-1.68	4.01e-06	3.56e-05	ENSDARG00000086420	CABZ01046949.1	58010
chr12	37727395	37727754	5.07	3.99	5.68	-1.68	0.000415	0.00202	ENSDARG00000086420	CABZ01046949.1	39548
chr12	37783376	37783875	5.74	4.19	6.47	-2.28	1.7e-06	1.67e-05	ENSDARG00000086420	CABZ01046949.1	-16075
chr12	37826938	37827330	5.53	3.73	6.31	-2.58	1.69e-07	2.19e-06	ENSDARG00000086420	CABZ01046949.1	-59637
chr12	37908853	37909188	5.09	4.14	5.66	-1.52	0.00171	0.00676	ENSDARG00000086420	CABZ01046949.1	-141552
chr12	37921294	37921938	5.72	4.55	6.35	-1.8	2.09e-05	0.000151	ENSDARG00000086420	CABZ01046949.1	-153993
chr12	37998895	37999473	5.64	4.55	6.25	-1.71	0.00014	0.000793	ENSDARG00000086420	CABZ01046949.1	-231594
chr12	40824741	40825148	7.17	6.38	7.67	-1.3	1.49e-06	1.49e-05	ENSDARG00000099898	PSKH2	-25568
chr12	42077568	42078072	5.24	4.36	5.78	-1.41	0.00159	0.00636	ENSDARG00000099060	zgc:111868	133171
chr12	42513394	42514497	7.06	5.93	7.69	-1.75	3.63e-08	5.6e-07	ENSDARG00000100244	ebf3a	94535
chr12	42600664	42601154	5.15	4.16	5.73	-1.57	0.00075	0.00337	ENSDARG00000100244	ebf3a	181805
chr12	42957308	42957772	5.85	4.96	6.39	-1.43	0.000245	0.00129	ENSDARG00000100465	CLRN3	-48615
chr12	43675372	43675856	5.74	4.87	6.28	-1.41	0.000454	0.00219	ENSDARG00000104157	si:ch211-232h12.2	-7123
chr12	43695633	43696141	5.87	4.52	6.55	-2.03	2.14e-06	2.05e-05	ENSDARG00000104157	si:ch211-232h12.2	12655
chr12	44429298	44429722	7.42	5.9	8.14	-2.24	8.21e-13	4.08e-11	ENSDARG00000103376	si:ch211-127b16.6	-999
chr12	44632415	44632986	5.98	5.01	6.56	-1.55	9.75e-05	0.00058	ENSDARG00000103882	CABZ01076078.1	-22138
chr12	45558678	45559104	5.15	3.13	5.96	-2.83	2.15e-07	2.7e-06	ENSDARG00000096683	si:ch1073-307h15.1	28239
chr12	47029104	47029771	5.77	5.05	6.25	-1.2	0.00242	0.00908	ENSDARG00000099907	CABZ01088982.1	-3816
chr12	47468023	47468510	6.02	3.59	6.88	-3.29	1.79e-13	1.03e-11	ENSDARG00000061778	fmn2b	17359
chr12	47909669	47909983	4.98	3.97	5.57	-1.6	0.00111	0.00469	ENSDARG00000087059	fam213ab	2637
chr12	48081445	48081816	5.17	4.18	5.76	-1.58	0.000704	0.00319	ENSDARG00000078494	ADAMTS14	-34951
chr12	48096544	48097064	5.8	4.34	6.51	-2.17	3.14e-07	3.76e-06	ENSDARG00000091788	NPFFR1	47197
chr12	48288469	48289200	6.31	5.69	6.74	-1.05	0.00259	0.0096	ENSDARG00000098946	pald1a	0
chr12	48372226	48372725	5.67	4.8	6.21	-1.41	0.000858	0.00378	ENSDARG00000037618	ddit4	15414
chr12	48407016	48407753	6.95	5.92	7.54	-1.63	8.35e-08	1.17e-06	ENSDARG00000033662	scd	0
chr12	48696956	48697360	5.7	4.7	6.28	-1.58	0.000103	0.00061	ENSDARG00000101433	CABZ01092997.1	-5952
chr12	48984649	48985339	6.91	6.01	7.46	-1.45	1.99e-06	1.92e-05	ENSDARG00000101167	chst3b	0
chr12	48990011	48990506	6.25	3.85	7.11	-3.26	1.21e-14	9.42e-13	ENSDARG00000101167	chst3b	5145
chr13	454371	454930	6.12	5.24	6.66	-1.42	0.000198	0.00108	ENSDARG00000025605	nvl	-30630
chr13	1217437	1217764	5.65	4.57	6.26	-1.7	8.21e-05	0.000499	ENSDARG00000095184	si:ch73-52p7.1	1867
chr13	1313937	1314255	6.28	5.66	6.71	-1.05	0.00201	0.00777	ENSDARG00000102406		5189
chr13	1335860	1336441	5.52	4.65	6.06	-1.41	0.000816	0.00361	ENSDARG00000102406		27112
chr13	1484579	1485249	6.32	4.82	7.05	-2.22	4.95e-09	9.6e-08	ENSDARG00000101858	DST	42602
chr13	1541009	1541438	5.73	4.51	6.38	-1.87	5.32e-06	4.56e-05	ENSDARG00000074745	CABZ01044297.1	-54579
chr13	1542620	1543233	6.41	4.9	7.13	-2.23	2.01e-10	5.65e-09	ENSDARG00000074745	CABZ01044297.1	-52784
chr13	1603046	1603719	5.86	4.5	6.55	-2.04	4.61e-07	5.29e-06	ENSDARG00000074745	CABZ01044297.1	7030
chr13	1614892	1615577	5.74	4.97	6.23	-1.26	0.00129	0.00532	ENSDARG00000074745	CABZ01044297.1	18876
chr13	1626272	1626903	5.54	4.72	6.05	-1.33	0.00266	0.00983	ENSDARG00000074745	CABZ01044297.1	30256
chr13	1760265	1760879	5.64	4.19	6.34	-2.15	3.97e-07	4.64e-06	ENSDARG00000101701	bmp5	18806
chr13	2003442	2003985	6.2	5.11	6.81	-1.7	2.34e-06	2.21e-05	ENSDARG00000078309	fam83b	-22726
chr13	2145235	2145610	5.61	4.87	6.09	-1.23	0.00269	0.00991	ENSDARG00000102684	lrrc1	6275
chr13	2884375	2884662	5.25	4.08	5.89	-1.81	0.00026	0.00136	ENSDARG00000100952	wu:fj16a03	109949
chr13	2938745	2939233	5.39	4.16	6.05	-1.88	4.3e-05	0.000284	ENSDARG00000035161	pkdcca	82660
chr13	2966533	2967123	5.48	4.41	6.08	-1.67	0.000743	0.00334	ENSDARG00000035161	pkdcca	54770
chr13	3021564	3022370	6.6	4.88	7.36	-2.48	4.68e-12	1.96e-10	ENSDARG00000035161	pkdcca	0
chr13	3247098	3248041	6.09	5.31	6.6	-1.29	0.000496	0.00236	ENSDARG00000021555	park2	-9811
chr13	3913608	3913936	4.89	3.65	5.55	-1.89	0.00031	0.00158	ENSDARG00000010681	tjap1	41877
chr13	4012034	4012660	6.17	5.11	6.77	-1.66	3.5e-06	3.16e-05	ENSDARG00000010681	tjap1	-6390
chr13	4365825	4366461	6.45	5.46	7.03	-1.58	2.5e-06	2.34e-05	ENSDARG00000003449	pde10a	-9595
chr13	4376069	4377037	7.03	6.32	7.5	-1.19	9.76e-05	0.000581	ENSDARG00000003449	pde10a	0
chr13	4389230	4389785	5.38	4.54	5.91	-1.37	0.00154	0.00617	ENSDARG00000003449	pde10a	12494
chr13	4410026	4410381	5.11	3.44	5.87	-2.43	1.59e-06	1.57e-05	ENSDARG00000003449	pde10a	33290
chr13	4420505	4421158	5.95	4.82	6.58	-1.76	4.08e-06	3.61e-05	ENSDARG00000003449	pde10a	43769
chr13	5919952	5920328	4.96	3.56	5.66	-2.1	0.000121	0.000699	ENSDARG00000101795	CABZ01033394.1	-10087
chr13	6001990	6002462	5.72	4.05	6.48	-2.43	2.78e-07	3.39e-06	ENSDARG00000103110	si:zfos-975f7.1	-11203
chr13	6016689	6017335	5.75	4.46	6.42	-1.97	2.47e-06	2.32e-05	ENSDARG00000103110	si:zfos-975f7.1	3025
chr13	7570288	7570911	5.49	4.3	6.14	-1.84	4.79e-05	0.000312	ENSDARG00000091398	COL13A1	-96253
chr13	7896585	7897058	5.57	4.73	6.09	-1.36	0.0015	0.00606	ENSDARG00000092199	si:ch211-250c4.4	896
chr13	8113844	8114562	6.13	5.22	6.68	-1.46	7.2e-05	0.000445	ENSDARG00000057671	epas1b	0
chr13	9269310	9269696	4.87	3.14	5.63	-2.49	1.28e-05	9.8e-05	ENSDARG00000073716	cpxm1a	7224
chr13	9661388	9661801	5.4	4.48	5.95	-1.48	0.000649	0.00297	ENSDARG00000036282	rnaset2	-75075
chr13	9904672	9905188	5.62	4.7	6.17	-1.48	0.00121	0.00503	ENSDARG00000079827	srbd1	12798
chr13	10327609	10328421	6.07	5.34	6.55	-1.21	0.00151	0.00609	ENSDARG00000095224	camkmt	-28609
chr13	10578187	10578537	5.25	4.1	5.88	-1.77	0.000123	0.000711	ENSDARG00000001888	ppm1ba	19044
chr13	10908528	10909049	5.53	4.66	6.06	-1.4	0.00181	0.00709	ENSDARG00000006128	cep170aa	-4111
chr13	10915709	10916139	5.69	4.42	6.35	-1.94	1.58e-05	0.000118	ENSDARG00000006128	cep170aa	-11292
chr13	11345804	11346419	5.85	4.49	6.53	-2.05	1.06e-06	1.1e-05	ENSDARG00000101339	si:ch211-221n23.2	32879
chr13	11431492	11432139	5.64	4.6	6.24	-1.65	0.000288	0.00148	ENSDARG00000100337	5S_rRNA	1249
chr13	11912545	11913391	6.75	5.5	7.4	-1.9	2.94e-08	4.64e-07	ENSDARG00000056831	gng2	0
chr13	11928581	11929117	5.99	5.19	6.5	-1.3	0.00102	0.00436	ENSDARG00000056831	gng2	15259
chr13	12514095	12514423	5.31	4.35	5.88	-1.52	0.00056	0.00262	ENSDARG00000024278	adh8b	0
chr13	13069603	13070410	6.73	4.98	7.5	-2.52	5.21e-11	1.68e-09	ENSDARG00000004782	fgfr3	93304
chr13	13110774	13111450	6.69	5.01	7.44	-2.43	8.58e-12	3.38e-10	ENSDARG00000004782	fgfr3	52264
chr13	13124494	13124911	5.02	3.76	5.68	-1.92	0.000193	0.00105	ENSDARG00000004782	fgfr3	38803
chr13	13315667	13317022	6.71	5.47	7.37	-1.9	8.55e-09	1.55e-07	ENSDARG00000069715	foxi2	-130539
chr13	13327391	13327947	6.23	4.44	7	-2.56	0.00269	0.00992	ENSDARG00000069715	foxi2	-119614
chr13	13806840	13807545	7.8	6.33	8.52	-2.19	1.83e-16	2.15e-14	ENSDARG00000062139	eif2ak3	-6682
chr13	14150221	14151273	6.38	5.37	6.96	-1.59	7.81e-06	6.39e-05	ENSDARG00000056651	gfra4a	-29839
chr13	16548400	16548781	5.7	4.48	6.35	-1.87	7.28e-06	6e-05	ENSDARG00000079840	kcnma1a	-22503
chr13	16945398	16946172	6.39	5.57	6.91	-1.34	4.26e-05	0.000282	ENSDARG00000057166	c13h10orf11	52584
chr13	17017515	17018061	7.19	6.55	7.62	-1.07	0.000342	0.00171	ENSDARG00000057166	c13h10orf11	-18760
chr13	17090181	17091177	6.49	5.36	7.12	-1.76	6.65e-08	9.55e-07	ENSDARG00000057166	c13h10orf11	-91426
chr13	18129940	18130466	6.55	5.24	7.22	-1.98	9.85e-09	1.76e-07	ENSDARG00000075230	tet1	-14730
chr13	18151708	18152324	6.66	5.33	7.34	-2.01	1.46e-07	1.92e-06	ENSDARG00000075230	tet1	6513
chr13	18469774	18470330	6.63	5.63	7.21	-1.59	8.47e-06	6.85e-05	ENSDARG00000039605	mat1a	35922
chr13	18684497	18685221	6.08	5.32	6.58	-1.26	0.000857	0.00377	ENSDARG00000074597	lzts2a	-11381
chr13	18698619	18699013	5.28	3.66	6.02	-2.36	9.23e-07	9.73e-06	ENSDARG00000074597	lzts2a	5249
chr13	18700555	18701522	6.78	5.78	7.37	-1.59	1.19e-06	1.22e-05	ENSDARG00000074597	lzts2a	2740
chr13	18703897	18704537	6.33	5.25	6.95	-1.69	1.44e-05	0.000109	ENSDARG00000074597	lzts2a	0
chr13	18789953	18790473	5.42	4.02	6.12	-2.1	9.82e-06	7.8e-05	ENSDARG00000074597	lzts2a	-85668
chr13	18812440	18813036	5.94	5.15	6.45	-1.3	0.00124	0.00514	ENSDARG00000074597	lzts2a	-108155
chr13	21196731	21197508	5.71	4.57	6.34	-1.77	1.39e-05	0.000106	ENSDARG00000069374	sh2d4ba	-272989
chr13	21205479	21206008	5.74	3.83	6.53	-2.7	4.37e-08	6.6e-07	ENSDARG00000069374	sh2d4ba	-264489
chr13	21740498	21740826	5.6	4.52	6.21	-1.68	0.000151	0.000848	ENSDARG00000069397	zswim8	679
chr13	21877962	21878949	6.97	6.18	7.47	-1.29	1.53e-05	0.000115	ENSDARG00000084398	5S_rRNA	-40785
chr13	22361943	22362705	6.25	5.26	6.84	-1.58	1.36e-05	0.000104	ENSDARG00000056322	ldb3a	11536
chr13	22428567	22429185	6.35	4.77	7.08	-2.31	5.14e-09	9.91e-08	ENSDARG00000019728	bmpr1aa	3079
chr13	23522271	23522708	5.52	3.86	6.27	-2.41	1.82e-06	1.78e-05	ENSDARG00000079473	si:ch211-120p12.3	12422
chr13	24492291	24493163	6.36	4.65	7.12	-2.48	1.8e-10	5.1e-09	ENSDARG00000094022	si:ch211-217g15.4	-16115
chr13	24501729	24502271	5.26	4.06	5.91	-1.85	6.66e-05	0.000416	ENSDARG00000094022	si:ch211-217g15.4	-25553
chr13	24531460	24532302	6.75	5.38	7.44	-2.06	2.48e-09	5.19e-08	ENSDARG00000015674	msx3	0
chr13	25025370	25025729	5.62	4.7	6.18	-1.48	0.000568	0.00265	ENSDARG00000039429	adka	41884
chr13	25035981	25036422	5.58	4.38	6.22	-1.85	2.03e-05	0.000147	ENSDARG00000039429	adka	31191
chr13	25609764	25610186	6.64	5.8	7.17	-1.37	3.79e-05	0.000254	ENSDARG00000061375	sgpl1	4512
chr13	25925649	25926174	5.78	5	6.28	-1.28	0.00106	0.00451	ENSDARG00000061352	bcl11aa	202342
chr13	26381045	26381551	6.08	4.31	6.85	-2.55	3.12e-10	8.38e-09	ENSDARG00000080449	5S_rRNA	55183
chr13	26522887	26524100	6.66	5.95	7.13	-1.18	0.000206	0.00111	ENSDARG00000093327	si:rp71-1h3.1	38521
chr13	27014074	27014896	6.22	5.24	6.79	-1.55	3.75e-05	0.000252	ENSDARG00000006760	slc24a3	70623
chr13	27037156	27037677	5.44	4.02	6.14	-2.12	1.57e-05	0.000117	ENSDARG00000091897	si:dkey-187a12.4	-48515
chr13	27636721	27637163	5.57	4.42	6.21	-1.79	6.34e-05	0.000398	ENSDARG00000074680	rims1a	0
chr13	27654714	27655511	5.98	4.93	6.59	-1.65	3.29e-05	0.000224	ENSDARG00000102040	linc-mir30e-2	0
chr13	27785761	27786231	5.65	4.67	6.23	-1.56	0.000186	0.00102	ENSDARG00000061223	ogfrl1	0
chr13	28799762	28800509	6.09	5.04	6.69	-1.65	1.1e-05	8.62e-05	ENSDARG00000084475	5S_rRNA	5366
chr13	29045550	29046566	5.87	4.57	6.54	-1.97	5.77e-07	6.45e-06	ENSDARG00000033327	unc5b	-16634
chr13	29055158	29056089	6.39	4.71	7.14	-2.43	3.97e-10	1.03e-08	ENSDARG00000033327	unc5b	-7111
chr13	30042000	30042266	5.34	4.15	5.98	-1.83	6.36e-05	0.000399	ENSDARG00000039352	pald1b	0
chr13	30042338	30042896	6.17	5.4	6.67	-1.27	0.000962	0.00416	ENSDARG00000039352	pald1b	113
chr13	30218077	30218321	4.96	3.69	5.63	-1.94	0.000214	0.00115	ENSDARG00000074502	zmiz1a	-72702
chr13	30234933	30235395	5.4	4.6	5.91	-1.31	0.00217	0.00829	ENSDARG00000074502	zmiz1a	-55628
chr13	30273585	30274089	5.68	4.46	6.34	-1.88	5.01e-06	4.33e-05	ENSDARG00000074502	zmiz1a	-16934
chr13	30279600	30280236	6.32	4.5	7.1	-2.6	1.57e-11	5.81e-10	ENSDARG00000074502	zmiz1a	-10787
chr13	30307603	30308000	5.4	4.35	6	-1.65	0.0002	0.00108	ENSDARG00000074502	zmiz1a	16581
chr13	30356785	30357758	7.35	5.9	8.06	-2.16	2.39e-12	1.08e-10	ENSDARG00000074502	zmiz1a	-9913
chr13	30396886	30397524	6.17	5.22	6.74	-1.52	9.13e-05	0.000548	ENSDARG00000074502	zmiz1a	20555
chr13	30459742	30460370	5.9	4.9	6.49	-1.59	0.000102	0.000605	ENSDARG00000007409	ppifa	17900
chr13	30465901	30466384	5.48	3.9	6.22	-2.32	1.47e-06	1.47e-05	ENSDARG00000007409	ppifa	24059
chr13	30504679	30505237	5.91	4.88	6.51	-1.63	6.73e-05	0.000419	ENSDARG00000078026	zcchc24	10222
chr13	30514965	30515708	6.19	5.39	6.7	-1.31	0.000402	0.00197	ENSDARG00000078026	zcchc24	0
chr13	30850965	30851588	5.97	4.92	6.57	-1.65	3.8e-05	0.000254	ENSDARG00000078790	lrrc18a	-20563
chr13	31155044	31155400	5.82	4.97	6.35	-1.37	0.000501	0.00238	ENSDARG00000095378	gdf10a	0
chr13	31179842	31180536	6.03	5.09	6.6	-1.5	0.000217	0.00116	ENSDARG00000060845	antxr1d	-10312
chr13	31274570	31275046	5.54	4.56	6.12	-1.56	0.000403	0.00198	ENSDARG00000013453	tdrd9	2855
chr13	31339618	31340136	6.33	4.81	7.05	-2.24	3.21e-10	8.58e-09	ENSDARG00000006497	rtn1a	0
chr13	31442842	31443276	5.67	4.87	6.17	-1.3	0.00182	0.00715	ENSDARG00000025187	six6a	-9309
chr13	31860332	31861162	6.8	5.56	7.46	-1.9	0.00256	0.00952	ENSDARG00000017696	diexf	-52271
chr13	31884127	31885035	6.29	5.54	6.79	-1.25	0.000252	0.00132	ENSDARG00000017696	diexf	-76066
chr13	32240653	32240955	5.05	3.95	5.67	-1.72	0.000472	0.00226	ENSDARG00000018153	nt5c1ba	-74765
chr13	32609563	32610290	6.76	5.39	7.45	-2.06	7.59e-10	1.83e-08	ENSDARG00000054253	sobpa	0
chr13	32616873	32617567	6.5	5.56	7.07	-1.51	2.6e-05	0.000182	ENSDARG00000054253	sobpa	6814
chr13	32747291	32747946	5.35	4.41	5.92	-1.51	0.000719	0.00325	ENSDARG00000017500	rock2a	20926
chr13	32784389	32784947	5.26	4.19	5.87	-1.68	0.000537	0.00252	ENSDARG00000078140	si:dkey-18j18.3	-8534
chr13	33013989	33014357	4.81	3.64	5.44	-1.8	0.000559	0.00261	ENSDARG00000095067	TC2N	9082
chr13	33214951	33215398	5.5	3.84	6.25	-2.41	1.08e-07	1.47e-06	ENSDARG00000069199	zgc:172120	16343
chr13	33248416	33249208	6.35	5.43	6.91	-1.48	2.03e-05	0.000147	ENSDARG00000017835	brf1a	10349
chr13	33253505	33254133	6.62	5.82	7.13	-1.31	0.000719	0.00325	ENSDARG00000076440	btbd6a	14152
chr13	33282412	33283064	6.15	4.43	6.92	-2.49	1.59e-09	3.51e-08	ENSDARG00000076440	btbd6a	-14128
chr13	33291424	33292150	6.18	5.09	6.79	-1.71	6.74e-06	5.62e-05	ENSDARG00000076440	btbd6a	-23140
chr13	33300274	33300898	5.91	4.67	6.57	-1.9	1.53e-06	1.52e-05	ENSDARG00000067661		-20749
chr13	33860060	33860706	6.15	5.32	6.67	-1.35	0.000181	0.000991	ENSDARG00000076895	flrt3	-163527
chr13	34096346	34096907	6.03	5.05	6.61	-1.56	0.000131	0.000749	ENSDARG00000032601	macrod2	4981
chr13	34631892	34632425	5.74	3.82	6.53	-2.72	2e-08	3.29e-07	ENSDARG00000092107	si:ch211-153m11.1	5584
chr13	34647495	34648424	7.11	6.48	7.55	-1.08	0.000213	0.00114	ENSDARG00000020541	ism1	7554
chr13	34666622	34667055	6.29	5.67	6.73	-1.06	0.00155	0.00622	ENSDARG00000020541	ism1	426
chr13	34878263	34878961	6.78	5.59	7.43	-1.83	9.74e-08	1.34e-06	ENSDARG00000083816	5S_rRNA	34750
chr13	35330050	35330486	5.52	4.71	6.03	-1.32	0.0025	0.00931	ENSDARG00000039069	slx4ip	3610
chr13	35431687	35432463	5.94	4.68	6.6	-1.92	9.84e-07	1.03e-05	ENSDARG00000053386	wdr27	3197
chr13	35563794	35564066	5.59	4.72	6.13	-1.41	0.00119	0.00497	ENSDARG00000087911	psme4a	0
chr13	36058532	36059099	6.16	5.21	6.73	-1.52	4.13e-05	0.000274	ENSDARG00000013491	map3k9	0
chr13	36183639	36184365	6.09	5.09	6.68	-1.59	2.17e-05	0.000156	ENSDARG00000039136	cox16	9111
chr13	36263305	36264425	7.33	6.36	7.91	-1.55	1.62e-08	2.74e-07	ENSDARG00000007219	actn1	1234
chr13	36265280	36265842	7.36	6.66	7.84	-1.18	9.32e-06	7.45e-05	ENSDARG00000007219	actn1	0
chr13	36277743	36279054	8.45	7.71	8.94	-1.23	8.83e-09	1.6e-07	ENSDARG00000007219	actn1	-12074
chr13	36718897	36719289	6.73	6.06	7.18	-1.12	0.00129	0.00534	ENSDARG00000060298	nin	0
chr13	36996025	36996453	6.05	4.87	6.68	-1.81	4.08e-06	3.61e-05	ENSDARG00000053484	syne2b	0
chr13	37380511	37381326	6.77	5.88	7.32	-1.45	5.16e-05	0.000332	ENSDARG00000060534	sgpp1	12558
chr13	37782467	37782806	4.98	4.05	5.55	-1.5	0.00227	0.00861	ENSDARG00000079519	si:ch211-69e5.1	131175
chr13	38336059	38336993	6.41	5.56	6.94	-1.38	9.2e-05	0.000552	ENSDARG00000086163	CR931792.1	22578
chr13	38688471	38688994	5.4	4.53	5.94	-1.4	0.00182	0.00713	ENSDARG00000096073	col19a1	0
chr13	38933916	38934264	4.94	3.72	5.6	-1.88	0.000403	0.00197	ENSDARG00000076163	col19a1	68867
chr13	39267244	39267765	5.48	4.24	6.13	-1.9	2.35e-05	0.000167	ENSDARG00000059850	slc35f3b	6312
chr13	39353685	39354388	7.15	6.21	7.71	-1.51	1.99e-06	1.91e-05	ENSDARG00000011724	marveld1	10913
chr13	39355484	39356389	6.57	5.51	7.17	-1.67	1.23e-06	1.25e-05	ENSDARG00000011724	marveld1	8912
chr13	39364588	39365545	7.01	5.83	7.65	-1.81	3.84e-08	5.89e-07	ENSDARG00000011724	marveld1	0
chr13	39397056	39397913	6.13	5.41	6.61	-1.2	0.00207	0.00796	ENSDARG00000011724	marveld1	-31756
chr13	39420691	39421079	6	5.08	6.56	-1.48	5.8e-05	0.000368	ENSDARG00000011724	marveld1	-55391
chr13	39558504	39559302	6.87	5.89	7.45	-1.56	1.03e-06	1.07e-05	ENSDARG00000100403	si:dkey-87f2.2	0
chr13	40063179	40064008	5.99	4.76	6.65	-1.89	1.97e-06	1.9e-05	ENSDARG00000025089	loxl4	28723
chr13	40098180	40098526	4.95	3.84	5.57	-1.73	0.0018	0.00706	ENSDARG00000025089	loxl4	-5450
chr13	40114689	40115044	5.19	3.51	5.95	-2.43	8.76e-06	7.05e-05	ENSDARG00000025089	loxl4	-1767
chr13	40116965	40117389	5.9	4.69	6.54	-1.86	8.61e-06	6.95e-05	ENSDARG00000025089	loxl4	-4043
chr13	40377487	40378010	5.77	4.9	6.31	-1.41	0.000982	0.00423	ENSDARG00000078163	hpse2	0
chr13	40908893	40909574	6.38	5.52	6.91	-1.39	0.000131	0.000749	ENSDARG00000014103	dkk1a	12281
chr13	40975652	40976333	6.64	5.17	7.36	-2.19	2.69e-09	5.59e-08	ENSDARG00000101911	si:dkeyp-86d6.2	53249
chr13	40979438	40979994	6.1	4.57	6.82	-2.25	2.62e-08	4.19e-07	ENSDARG00000101911	si:dkeyp-86d6.2	49588
chr13	41984824	41985305	5.52	4.48	6.12	-1.65	0.00013	0.000742	ENSDARG00000052783	cdc42ep3	-13202
chr13	41997915	41998679	6.59	5.92	7.04	-1.12	0.00156	0.00624	ENSDARG00000052783	cdc42ep3	0
chr13	42000479	42001257	6.81	5.12	7.57	-2.45	3.19e-14	2.26e-12	ENSDARG00000052783	cdc42ep3	1973
chr13	42034187	42034782	5.9	4.92	6.47	-1.55	4.16e-05	0.000276	ENSDARG00000052783	cdc42ep3	35681
chr13	42232576	42232940	5.29	3.99	5.96	-1.98	2.76e-05	0.000192	ENSDARG00000032552	2019-03-05	41647
chr13	42343836	42344457	5.89	5.21	6.35	-1.14	0.00213	0.00816	ENSDARG00000060089	btaf1	16721
chr13	42630088	42630731	6.57	5.76	7.08	-1.32	4.39e-05	0.000289	ENSDARG00000091699	capn2a	0
chr13	43151532	43151931	5.66	4.3	6.35	-2.05	2.33e-06	2.2e-05	ENSDARG00000088157	SMOC2	21272
chr13	43321790	43322321	5.54	4.02	6.26	-2.25	3.41e-06	3.08e-05	ENSDARG00000103625	si:dkey-14a4.3	-54947
chr13	43687288	43687783	5.65	4.88	6.15	-1.27	0.00137	0.00562	ENSDARG00000027887	zfyve21	164597
chr13	44222368	44223290	6.25	5.51	6.74	-1.22	0.000567	0.00264	ENSDARG00000102813		-73480
chr13	44748622	44749186	6.13	5.4	6.62	-1.22	0.0027	0.00996	ENSDARG00000016368	zbtb8os	28439
chr13	44835098	44835653	5.7	3.77	6.5	-2.73	1.27e-08	2.2e-07	ENSDARG00000074235	CR376783.1	24944
chr13	45035543	45035882	4.69	3.06	5.44	-2.37	8.31e-05	0.000504	ENSDARG00000052826	runx3	-17164
chr13	45062735	45064664	7.61	6.69	8.17	-1.47	6.58e-09	1.24e-07	ENSDARG00000052826	runx3	0
chr13	45072807	45073492	6.38	4.53	7.17	-2.64	1.13e-09	2.61e-08	ENSDARG00000052826	runx3	-8851
chr13	45087419	45087902	5.53	4.47	6.14	-1.67	0.000164	0.000911	ENSDARG00000052826	runx3	-23463
chr13	45132003	45132618	6.14	5.01	6.76	-1.76	2.52e-06	2.36e-05	ENSDARG00000079524	si:ch211-168h21.3	-62682
chr13	45277542	45277973	5.21	3.89	5.89	-2	3.3e-05	0.000225	ENSDARG00000004706	syf2	-16784
chr13	45510139	45510660	6.03	4.56	6.75	-2.18	2.69e-07	3.29e-06	ENSDARG00000039750	ldlrap1b	-18183
chr13	45673852	45674142	4.97	3.77	5.62	-1.86	0.000477	0.00228	ENSDARG00000069739	fndc5a	-14855
chr13	45933308	45933814	5.43	4.27	6.07	-1.8	5.58e-05	0.000356	ENSDARG00000094135	si:ch211-51n3.1	-51325
chr13	45936660	45937228	6.09	4.65	6.8	-2.14	7.93e-08	1.12e-06	ENSDARG00000094135	si:ch211-51n3.1	-54677
chr13	45972725	45973384	6.45	5.82	6.89	-1.07	0.00254	0.00944	ENSDARG00000039034	marcksl1a	-67471
chr13	45975536	45975896	5.06	3.92	5.69	-1.77	0.000514	0.00243	ENSDARG00000039034	marcksl1a	-64959
chr13	46016115	46016470	5.98	4.27	6.74	-2.48	2.82e-09	5.83e-08	ENSDARG00000039034	marcksl1a	-24385
chr13	46018635	46019283	8.11	7.46	8.56	-1.1	5.28e-07	5.96e-06	ENSDARG00000039034	marcksl1a	-21572
chr13	46030356	46030906	5.97	4.84	6.59	-1.76	4.51e-05	0.000296	ENSDARG00000039034	marcksl1a	-9949
chr13	46042363	46043067	6.61	5.2	7.31	-2.12	1.14e-09	2.62e-08	ENSDARG00000039034	marcksl1a	1509
chr13	46232751	46233285	5.43	4.14	6.09	-1.95	0.000117	0.000678	ENSDARG00000058115	fgfr2	-18022
chr13	46585986	46586471	5.39	3.7	6.15	-2.44	2.71e-07	3.31e-06	ENSDARG00000101289	slc29a1a	5828
chr13	46597783	46598307	6.12	4.29	6.9	-2.6	7.22e-10	1.75e-08	ENSDARG00000101289	slc29a1a	-5485
chr13	46809880	46810655	6.08	5.22	6.61	-1.38	0.000217	0.00116	ENSDARG00000075687	anapc1	-19993
chr13	47086827	47088164	7.73	6.95	8.23	-1.28	4.58e-07	5.26e-06	ENSDARG00000079144	bcl2l11	25165
chr13	47388090	47388549	5.39	4.49	5.94	-1.44	0.00214	0.00817	ENSDARG00000074695	mertka	53690
chr13	47691940	47692539	5.76	4.68	6.37	-1.69	2.34e-05	0.000166	ENSDARG00000032435	itga9	75198
chr13	48338932	48339624	6.4	4.84	7.13	-2.29	1.13e-09	2.59e-08	ENSDARG00000099437	si:ch1073-268j14.1	11834
chr13	48377221	48378007	6.36	5.63	6.84	-1.21	0.000681	0.0031	ENSDARG00000099437	si:ch1073-268j14.1	50123
chr13	48547576	48548005	5.07	3.83	5.73	-1.9	0.000403	0.00197	ENSDARG00000101069	si:ch1073-266p11.3	72555
chr13	48782065	48782501	5.57	4.3	6.24	-1.94	3.67e-05	0.000247	ENSDARG00000101850	5S_rRNA	50508
chr13	49059662	49060002	5.88	5.12	6.38	-1.25	0.00123	0.00513	ENSDARG00000099565	BX897667.2	87674
chr13	49244787	49245346	5.96	5.2	6.46	-1.26	0.000838	0.0037	ENSDARG00000088790	SNORA14	12369
chr13	49574389	49574872	5.39	4.4	5.98	-1.58	0.000503	0.00239	ENSDARG00000008575	lyst	29767
chr13	49771748	49772392	5.77	4.83	6.34	-1.52	0.00055	0.00258	ENSDARG00000008575	lyst	-22281
chr13	50004075	50004500	5.42	4.29	6.05	-1.76	8.35e-05	0.000506	ENSDARG00000021885	CACUL1	28085
chr13	50210102	50210562	6.21	4.32	7	-2.68	4.34e-10	1.11e-08	ENSDARG00000094656	si:ch73-198l11.2	4353
chr13	50250159	50250716	5.79	4.49	6.46	-1.97	1.91e-06	1.85e-05	ENSDARG00000042722	blnk	0
chr13	50381784	50382222	5.22	3.76	5.93	-2.17	8.57e-06	6.92e-05	ENSDARG00000100473	KNDC1	61263
chr13	50791796	50792542	5.86	5.05	6.37	-1.32	0.000605	0.0028	ENSDARG00000101663	CABZ01078663.1	-33379
chr13	50792808	50793043	4.46	2.3	5.29	-2.99	8.07e-06	6.56e-05	ENSDARG00000101663	CABZ01078663.1	-34391
chr13	50794972	50795463	5.32	4.32	5.91	-1.58	0.000653	0.00299	ENSDARG00000101663	CABZ01078663.1	-36555
chr13	51320501	51321317	6.05	5.3	6.55	-1.25	0.000502	0.00238	ENSDARG00000021150	valopa	-35531
chr13	51329287	51330361	7.39	6.08	8.07	-1.99	1.88e-12	8.71e-11	ENSDARG00000021150	valopa	-44317
chr13	51425822	51426485	6.67	5.8	7.21	-1.4	4.17e-06	3.68e-05	ENSDARG00000101080	PWWP2B	-58661
chr13	51449716	51450162	5.58	4.29	6.25	-1.96	9.97e-06	7.9e-05	ENSDARG00000101080	PWWP2B	-34984
chr13	51452250	51452598	5.19	4.16	5.79	-1.62	0.000592	0.00275	ENSDARG00000101080	PWWP2B	-32548
chr13	51514044	51514524	7.25	6.56	7.72	-1.16	6.56e-05	0.00041	ENSDARG00000103065	CABZ01088567.1	-10343
chr13	51571514	51572183	6.57	5.04	7.29	-2.25	0.00168	0.00667	ENSDARG00000102867	srfb	18963
chr13	51619996	51620419	7.52	6.86	7.97	-1.11	7.9e-06	6.45e-05	ENSDARG00000087377	lbh	-2509
chr13	51632384	51632861	5.45	4	6.16	-2.16	4.37e-06	3.84e-05	ENSDARG00000087377	lbh	-14897
chr14	174777	175090	4.67	3.21	5.39	-2.17	0.000315	0.0016	ENSDARG00000104217	gpc2	14519
chr14	254744	255214	5.36	4.49	5.9	-1.41	0.00134	0.0055	ENSDARG00000007641	msx1a	13172
chr14	413865	414592	5.73	4.67	6.33	-1.66	8.29e-05	0.000503	ENSDARG00000045666	ANKRD50	33213
chr14	425630	425950	7.07	6.27	7.58	-1.31	1.91e-05	0.000139	ENSDARG00000045666	ANKRD50	21855
chr14	498752	499120	5.16	3.46	5.92	-2.46	3.49e-06	3.15e-05	ENSDARG00000103985	spry1	-9354
chr14	503523	504224	7.04	6.18	7.58	-1.4	4.66e-06	4.06e-05	ENSDARG00000103985	spry1	-4250
chr14	634586	635270	6.98	6.36	7.42	-1.05	0.000356	0.00177	ENSDARG00000103290	CABZ01085924.1	0
chr14	1687826	1688550	6.5	4.83	7.25	-2.43	7.99e-10	1.91e-08	ENSDARG00000015794	CABZ01064228.1	26826
chr14	2008596	2009010	6.63	6.04	7.05	-1.01	0.00212	0.00813	ENSDARG00000098788	pcdh2g16	0
chr14	2523312	2523670	5.65	3.92	6.42	-2.5	9.2e-08	1.28e-06	ENSDARG00000086105	Vault	-33824
chr14	3171206	3171835	6.57	5.96	7	-1.04	0.00155	0.00622	ENSDARG00000100890	si:zfos-1069f5.1	-11540
chr14	3920777	3921246	5.94	5.1	6.46	-1.37	0.000405	0.00199	ENSDARG00000099545	snx25	16320
chr14	4132903	4133525	6.56	5.89	7.01	-1.12	0.0017	0.00674	ENSDARG00000089009	frmpd1b	32792
chr14	4145762	4146514	6.1	5.21	6.65	-1.43	0.000104	0.000612	ENSDARG00000089009	frmpd1b	19803
chr14	4385418	4386136	5.94	5.21	6.43	-1.22	0.00226	0.00856	ENSDARG00000013389		-7446
chr14	4843914	4844446	5.71	3.88	6.49	-2.61	2.02e-08	3.33e-07	ENSDARG00000078976	nanos1	33707
chr14	5918105	5918704	5.79	4.92	6.33	-1.41	0.00139	0.00569	ENSDARG00000079382	hdx	0
chr14	6380474	6380910	5.59	4.76	6.11	-1.35	0.00147	0.00595	ENSDARG00000095339		-3408
chr14	6493821	6494634	6.2	4.99	6.85	-1.86	9.63e-06	7.66e-05	ENSDARG00000082233	FP102945.1	39912
chr14	6760546	6761198	6.46	5.77	6.92	-1.15	0.00118	0.00493	ENSDARG00000075121	hbegfa	18268
chr14	6791553	6792290	6.92	5.42	7.64	-2.23	1.01e-09	2.35e-08	ENSDARG00000100596		30281
chr14	6895104	6895364	5.16	4.07	5.78	-1.7	0.000517	0.00245	ENSDARG00000078572	stox2b	6188
chr14	7340803	7341490	5.65	4.87	6.15	-1.29	0.00151	0.00609	ENSDARG00000025071	brd8	-49796
chr14	7625755	7626110	5.48	3.42	6.3	-2.88	2.04e-08	3.36e-07	ENSDARG00000075735	cxxc5b	-586
chr14	7626591	7627489	6.75	5.95	7.27	-1.32	0.000105	0.000617	ENSDARG00000075735	cxxc5b	0
chr14	7854991	7855887	6.62	5.49	7.24	-1.75	3.78e-07	4.44e-06	ENSDARG00000063036	psd2	-12828
chr14	8402952	8403260	4.59	3.44	5.22	-1.79	0.00138	0.00564	ENSDARG00000103286	KCNK4	-1195
chr14	8436641	8437117	5.64	4.75	6.18	-1.43	0.000547	0.00257	ENSDARG00000058386	pimr57	17412
chr14	8462914	8463988	7.53	6.17	8.22	-2.05	0.000196	0.00107	ENSDARG00000071879	tgfb2l	17423
chr14	8488448	8489296	6.3	5.15	6.93	-1.78	1.22e-05	9.45e-05	ENSDARG00000071879	tgfb2l	0
chr14	9048054	9048511	5.9	5.02	6.45	-1.43	0.000624	0.00287	ENSDARG00000062830	fam46d	652
chr14	9053394	9053757	6.79	6.07	7.26	-1.19	0.000136	0.000776	ENSDARG00000062830	fam46d	-4232
chr14	9205959	9206609	6.46	4.66	7.23	-2.57	1.12e-10	3.35e-09	ENSDARG00000037555	atoh8	9741
chr14	9215272	9216490	6.89	5.34	7.61	-2.27	2.99e-10	8.04e-09	ENSDARG00000037555	atoh8	0
chr14	9407378	9407991	7.1	5.07	7.91	-2.84	4.68e-16	4.99e-14	ENSDARG00000098680	si:zfos-2326c3.2	0
chr14	10823083	10823959	5.53	4.76	6.03	-1.27	0.00221	0.0084	ENSDARG00000029296	si:ch211-134n22.1	25379
chr14	15490729	15491289	5.66	4.91	6.15	-1.25	0.00206	0.00793	ENSDARG00000100047	ergic1	27326
chr14	16023104	16023641	6.13	4.71	6.83	-2.13	3.61e-07	4.26e-06	ENSDARG00000076594	pcdh12	-427
chr14	16275989	16276392	5.13	4.06	5.74	-1.68	0.00072	0.00325	ENSDARG00000037488	canx	-104780
chr14	16601535	16602049	5.17	3.42	5.94	-2.52	9.01e-07	9.53e-06	ENSDARG00000103774	limch1b	-30296
chr14	17199239	17199764	5.81	4.49	6.48	-1.99	1.71e-05	0.000127	ENSDARG00000032617	fgfrl1a	58356
chr14	17217418	17217699	4.72	3.56	5.36	-1.8	0.000933	0.00405	ENSDARG00000032617	fgfrl1a	40421
chr14	17258093	17258252	4.91	3.77	5.53	-1.76	0.000555	0.00259	ENSDARG00000032617	fgfrl1a	0
chr14	20276726	20277162	5.16	4.12	5.76	-1.64	0.000589	0.00273	ENSDARG00000052242	aff2	231399
chr14	20281153	20281731	5.64	4.57	6.25	-1.69	7.63e-05	0.000468	ENSDARG00000052242	aff2	235826
chr14	20661732	20662006	5.03	3.76	5.7	-1.94	9.68e-05	0.000576	ENSDARG00000071697	zgc:66433	29113
chr14	20687148	20687498	5.38	3.7	6.14	-2.44	3.54e-07	4.19e-06	ENSDARG00000071697	zgc:66433	-12987
chr14	20950432	20951098	6.59	5.97	7.03	-1.06	0.00131	0.0054	ENSDARG00000037423	smim19	8899
chr14	20957311	20958036	6.33	5.35	6.91	-1.55	6.9e-05	0.000428	ENSDARG00000037423	smim19	15778
chr14	20968154	20968838	5.99	4.51	6.71	-2.19	1.58e-06	1.56e-05	ENSDARG00000037423	smim19	26621
chr14	20971975	20972740	6.25	5.26	6.82	-1.56	5.32e-05	0.000341	ENSDARG00000037423	smim19	30442
chr14	21069505	21070076	6.51	5.49	7.1	-1.61	1.62e-06	1.6e-05	ENSDARG00000037421	egr1	-30366
chr14	21531382	21532295	8.67	8.08	9.08	-1.01	1.21e-07	1.63e-06	ENSDARG00000057007	ctbp1	0
chr14	21564140	21564541	5.42	3.88	6.15	-2.28	4.16e-06	3.67e-05	ENSDARG00000025465	spon2a	286
chr14	21582674	21583353	5.86	3.65	6.7	-3.05	4.07e-10	1.05e-08	ENSDARG00000025465	spon2a	18820
chr14	22889474	22889923	5.1	4.05	5.71	-1.66	0.000859	0.00378	ENSDARG00000078942	enox2	0
chr14	22979407	22980246	5.94	5.1	6.46	-1.36	0.000363	0.0018	ENSDARG00000078942	enox2	89540
chr14	23000218	23000460	4.42	2.52	5.21	-2.69	0.000127	0.000731	ENSDARG00000078942	enox2	110351
chr14	23879054	23879932	6.43	5.5	6.99	-1.49	1.33e-05	0.000101	ENSDARG00000056680	stc2a	-37870
chr14	23887827	23888806	8.02	7.43	8.44	-1.01	3.86e-06	3.44e-05	ENSDARG00000056680	stc2a	-28996
chr14	23912231	23912982	6.78	6.08	7.24	-1.17	6.19e-05	0.00039	ENSDARG00000056680	stc2a	-4820
chr14	23927038	23927474	5.58	4.63	6.15	-1.53	0.000819	0.00362	ENSDARG00000056680	stc2a	9237
chr14	24139337	24139812	6.71	5.65	7.31	-1.66	3.43e-07	4.08e-06	ENSDARG00000056627	cxcl14	-25910
chr14	24141256	24141806	6.52	5.8	7	-1.2	0.000374	0.00185	ENSDARG00000056627	cxcl14	-27829
chr14	24250475	24250847	4.65	2.91	5.41	-2.51	2.43e-05	0.000172	ENSDARG00000081745	dre-mir-218a-1	14791
chr14	24407481	24408204	6.79	5.3	7.51	-2.21	3.27e-09	6.64e-08	ENSDARG00000034268	slit3	55683
chr14	24420041	24420738	6.34	5.25	6.96	-1.71	2.05e-05	0.000148	ENSDARG00000034268	slit3	43149
chr14	24448735	24449181	5.34	4.03	6.02	-1.99	1.73e-05	0.000128	ENSDARG00000034268	slit3	14706
chr14	24530661	24531275	5.99	4.85	6.61	-1.77	3.34e-05	0.000227	ENSDARG00000002463	arhgef37	-12150
chr14	24533078	24533657	5.11	4.15	5.68	-1.53	0.00146	0.00591	ENSDARG00000002463	arhgef37	-9768
chr14	24548439	24549071	7.05	5.86	7.69	-1.83	1.61e-09	3.54e-08	ENSDARG00000002463	arhgef37	5015
chr14	25558779	25559615	6.8	5.48	7.48	-2	3.88e-09	7.73e-08	ENSDARG00000012019	glra1	38396
chr14	25587876	25588684	6.34	5.3	6.94	-1.63	2.19e-06	2.08e-05	ENSDARG00000017741	g3bp1	41991
chr14	25593860	25594323	5.49	4.58	6.05	-1.47	0.000768	0.00343	ENSDARG00000017741	g3bp1	36352
chr14	25649468	25649937	5.75	4.28	6.46	-2.18	2.57e-07	3.17e-06	ENSDARG00000019353	sparc	2533
chr14	25658685	25659020	5.36	4.13	6.01	-1.88	0.000114	0.000666	ENSDARG00000019353	sparc	539
chr14	25662153	25662538	6.3	4.27	7.12	-2.85	8.15e-11	2.51e-09	ENSDARG00000019353	sparc	-2539
chr14	25668568	25669189	5.12	4.07	5.72	-1.65	0.000598	0.00277	ENSDARG00000019353	sparc	-8954
chr14	27635487	27636221	6.89	5.86	7.48	-1.62	3.15e-07	3.78e-06	ENSDARG00000075666	tsc22d3	67660
chr14	27652348	27652760	6.5	5.01	7.22	-2.21	2.46e-08	3.97e-07	ENSDARG00000075666	tsc22d3	51121
chr14	28615174	28616173	6.36	5.65	6.84	-1.19	0.000277	0.00143	ENSDARG00000037122	TENM2	-244123
chr14	29198114	29199063	6.15	5.31	6.68	-1.37	0.00023	0.00122	ENSDARG00000037122	TENM2	-11344
chr14	29451322	29452003	5.89	5.2	6.35	-1.15	0.00211	0.00809	ENSDARG00000014248	pdlim3b	7676
chr14	29951122	29951652	6.05	5.34	6.52	-1.18	0.00117	0.0049	ENSDARG00000071562	mtus1a	0
chr14	29960444	29960986	5.31	4.13	5.94	-1.81	7.58e-05	0.000466	ENSDARG00000071562	mtus1a	9147
chr14	29999613	30000328	6.63	5.67	7.2	-1.53	2.46e-05	0.000174	ENSDARG00000071562	mtus1a	0
chr14	30025524	30026085	5.94	4.93	6.52	-1.6	4.66e-05	0.000305	ENSDARG00000006456	pdgfrl	0
chr14	30246549	30247851	6.74	6.04	7.21	-1.17	7.58e-05	0.000466	ENSDARG00000013075,ENSDARG00000095937	mrpl11,tmem265	0
chr14	30343087	30343754	6.05	3.86	6.89	-3.03	1.78e-10	5.05e-09	ENSDARG00000094324	efemp2a	20007
chr14	30355691	30356390	6.29	5.4	6.83	-1.44	7.03e-05	0.000435	ENSDARG00000094324	efemp2a	7371
chr14	30880702	30881718	6.76	5.42	7.45	-2.03	2.28e-09	4.82e-08	ENSDARG00000015472	gpc4	-69869
chr14	31635747	31636456	6.09	5.03	6.7	-1.67	8.03e-06	6.54e-05	ENSDARG00000100646	si:ch211-127l15.7	39191
chr14	32226264	32227106	6.11	5.16	6.68	-1.53	3.56e-05	0.00024	ENSDARG00000036442	atp11c	-46284
chr14	32725270	32725908	6.02	5.26	6.52	-1.26	0.000794	0.00353	ENSDARG00000104486	si:dkey-1a23.2	-15505
chr14	32769405	32770126	6.46	5.42	7.06	-1.64	1.21e-06	1.24e-05	ENSDARG00000076796	dlg3	-4286
chr14	32861252	32861683	5.64	4.32	6.32	-2	2.79e-06	2.58e-05	ENSDARG00000103615	si:dkey-31j3.11	16421
chr14	32864309	32864678	5.21	4.07	5.84	-1.77	0.000186	0.00102	ENSDARG00000103615	si:dkey-31j3.11	13426
chr14	32867519	32868427	6.49	5.34	7.13	-1.78	4.33e-07	5.01e-06	ENSDARG00000103615	si:dkey-31j3.11	9677
chr14	33382635	33383530	7.02	6.42	7.44	-1.02	0.000353	0.00176	ENSDARG00000053279	apln	0
chr14	33475323	33475690	5.91	4.83	6.52	-1.69	0.000211	0.00113	ENSDARG00000105188	si:dkey-76i15.1	5511
chr14	33539989	33540244	4.94	3.26	5.69	-2.43	3.74e-05	0.000251	ENSDARG00000010625	clic2	-2416
chr14	34304982	34305489	5.86	5.13	6.34	-1.21	0.00222	0.00845	ENSDARG00000088168	ablim3	-7786
chr14	34360774	34361359	5.34	3.87	6.06	-2.19	3.63e-06	3.26e-05	ENSDARG00000088168	ablim3	-456
chr14	34378029	34378332	5.34	3.65	6.1	-2.45	6.06e-07	6.74e-06	ENSDARG00000088168	ablim3	-17711
chr14	34529575	34529925	5.28	4.07	5.93	-1.85	4.58e-05	0.0003	ENSDARG00000088124	adrb2a	-39275
chr14	34626103	34626787	6.16	5.3	6.69	-1.38	0.000296	0.00152	ENSDARG00000002609	rnf145a	0
chr14	34683324	34683773	5.53	4.6	6.09	-1.49	0.000548	0.00257	ENSDARG00000099849	ebf1a	0
chr14	34780379	34781529	7.28	6.29	7.86	-1.58	2.75e-08	4.38e-07	ENSDARG00000099849	ebf1a	96743
chr14	35015628	35016222	5.67	4.39	6.34	-1.95	1.25e-05	9.66e-05	ENSDARG00000025535	clint1a	-13444
chr14	35175058	35175675	5.95	4.44	6.68	-2.23	9.6e-08	1.32e-06	ENSDARG00000060199	mrpl18	-9836
chr14	35295589	35296115	6.28	4.14	7.11	-2.97	3.41e-11	1.16e-09	ENSDARG00000077588	pdgfc	36461
chr14	35331919	35332994	6.46	5.37	7.08	-1.71	1.16e-06	1.19e-05	ENSDARG00000077588	pdgfc	0
chr14	35363974	35364746	6.26	4.99	6.93	-1.94	1.12e-07	1.52e-06	ENSDARG00000052769	glrbb	-10655
chr14	35589413	35590035	6.52	5.72	7.04	-1.32	0.000433	0.0021	ENSDARG00000088366	zgc:77938	26820
chr14	35834982	35835382	4.93	3.9	5.53	-1.63	0.00127	0.00526	ENSDARG00000036194	pitx2	-44784
chr14	36263711	36264073	5.52	4.22	6.2	-1.98	1e-05	7.92e-05	ENSDARG00000087599	si:dkey-237h12.3	-19919
chr14	36944483	36944897	6.58	5.96	7.01	-1.04	0.000715	0.00323	ENSDARG00000036175	pcdh1b	-260429
chr14	37821833	37822226	5.27	4.03	5.93	-1.9	0.000333	0.00168	ENSDARG00000036171	rnasel3	-491761
chr14	38366572	38366907	5.05	3.54	5.77	-2.24	1.29e-05	9.88e-05	ENSDARG00000082513	dre-mir-143-1	-35093
chr14	38374864	38375667	6.34	4.98	7.03	-2.05	4.78e-08	7.13e-07	ENSDARG00000082513	dre-mir-143-1	-26333
chr14	38760751	38761126	5.11	3.91	5.75	-1.85	0.000197	0.00107	ENSDARG00000006865	glra4a	-26527
chr14	39034525	39034917	5.75	3.8	6.54	-2.74	1.53e-07	2e-06	ENSDARG00000076060	diaph2	143806
chr14	39220919	39221377	5.77	4.66	6.39	-1.73	2.11e-05	0.000152	ENSDARG00000076060	diaph2	330200
chr14	39494029	39494635	6.8	5.47	7.49	-2.02	1.56e-08	2.65e-07	ENSDARG00000092277	si:dkey-148n20.1	-246006
chr14	39541516	39541786	4.51	2.92	5.25	-2.32	0.000115	0.00067	ENSDARG00000092277	si:dkey-148n20.1	-198855
chr14	40022653	40022962	6.19	5.08	6.81	-1.73	6.54e-06	5.47e-05	ENSDARG00000034344	pcdh19	0
chr14	40301209	40302372	6.61	5.24	7.3	-2.06	1.32e-08	2.28e-07	ENSDARG00000052615	tnmd	-15844
chr14	40801472	40802298	5.78	4.97	6.3	-1.33	0.0027	0.00994	ENSDARG00000101419	drp2	-77060
chr14	40944066	40944844	5.8	4.73	6.41	-1.68	4.69e-05	0.000306	ENSDARG00000052575	arl13a	-2760
chr14	41184437	41184832	5.29	4.14	5.92	-1.78	0.000437	0.00212	ENSDARG00000056018	itga6l	4447
chr14	41342197	41343130	6.3	5.54	6.79	-1.24	0.000582	0.00271	ENSDARG00000052556	fgfrl1b	-30703
chr14	41645386	41646126	6.18	5.51	6.63	-1.11	0.0027	0.00994	ENSDARG00000086015	si:dkey-86p22.2	105181
chr14	41648814	41649275	5.7	4.21	6.42	-2.21	2.55e-07	3.14e-06	ENSDARG00000086015	si:dkey-86p22.2	102032
chr14	41731994	41732678	6.42	5.13	7.1	-1.96	6.25e-08	9.04e-07	ENSDARG00000086015	si:dkey-86p22.2	18629
chr14	41781683	41782585	5.85	4.82	6.45	-1.63	4.45e-05	0.000292	ENSDARG00000052494	pcdh18b	-22419
chr14	41880474	41881236	5.69	4.64	6.29	-1.66	0.000367	0.00182	ENSDARG00000083690	5S_rRNA	-35768
chr14	42336771	42337333	5.61	4.23	6.3	-2.07	7.53e-06	6.18e-05	ENSDARG00000102824	pcdh10b	292558
chr14	43079733	43080475	6.57	5.61	7.15	-1.53	1.19e-06	1.22e-05	ENSDARG00000097860	si:ch211-13i23.1	37934
chr14	43350105	43350485	4.98	3.87	5.6	-1.73	0.000431	0.00209	ENSDARG00000076526	gar1	-145207
chr14	43679702	43680434	5.66	4.55	6.28	-1.73	0.000162	0.000902	ENSDARG00000097875	si:ch211-170a17.1	80307
chr14	45553086	45553836	6.34	5.02	7.01	-1.99	9.49e-07	9.97e-06	ENSDARG00000104945	sncb	-65286
chr14	46226185	46227143	6.71	6.04	7.16	-1.11	0.000346	0.00173	ENSDARG00000075467	shisa3	-6482
chr14	46272261	46273270	7.06	5.91	7.69	-1.78	1.91e-07	2.44e-06	ENSDARG00000101188		0
chr14	46770454	46771117	5.57	4.5	6.17	-1.67	0.000515	0.00244	ENSDARG00000100643	CU855924.1	15634
chr14	47325760	47326208	5.08	3.36	5.85	-2.49	2.37e-06	2.23e-05	ENSDARG00000032929	cryba1l1	0
chr14	47454666	47455579	5.8	4.68	6.42	-1.74	2.03e-05	0.000147	ENSDARG00000039963	fgfbp1b	0
chr14	47485301	47486015	5.78	4.42	6.47	-2.04	2.13e-05	0.000154	ENSDARG00000039966	prom1a	-9933
chr14	47628810	47629620	6.09	5.28	6.61	-1.33	0.000644	0.00295	ENSDARG00000039966	prom1a	0
chr14	47805993	47806846	6.39	5.25	7.03	-1.78	9.11e-07	9.62e-06	ENSDARG00000019579	ldb2a	38898
chr14	47845117	47845789	6.61	5.13	7.32	-2.2	4.74e-10	1.21e-08	ENSDARG00000019579	ldb2a	0
chr14	47881168	47881736	6.17	5.24	6.73	-1.49	0.000541	0.00254	ENSDARG00000040190	qdpra	28250
chr14	47901641	47902171	6.15	5.16	6.73	-1.57	0.000121	0.000701	ENSDARG00000040190	qdpra	7815
chr14	48940107	48940490	5.17	3.66	5.89	-2.23	1.66e-05	0.000124	ENSDARG00000005482	rapgef2	10957
chr14	49378493	49378871	5.41	4.33	6.02	-1.69	0.000147	0.000829	ENSDARG00000090071	rxfp1	-120435
chr14	49567685	49568381	6.24	4.38	7.02	-2.64	2.3e-12	1.04e-10	ENSDARG00000100772	si:ch211-154c21.1	32284
chr14	49600174	49601095	6.14	5.07	6.75	-1.67	2.18e-05	0.000156	ENSDARG00000100772	si:ch211-154c21.1	0
chr14	49669941	49670783	6.89	5.15	7.65	-2.5	1.19e-14	9.23e-13	ENSDARG00000100772	si:ch211-154c21.1	-69277
chr14	50541931	50543072	6.78	5.93	7.31	-1.38	1.19e-05	9.22e-05	ENSDARG00000023988	dctn4	66789
chr14	50564123	50565161	6.47	5.31	7.1	-1.8	4.68e-07	5.36e-06	ENSDARG00000023988	dctn4	88981
chr14	50573157	50574299	6.24	5.07	6.87	-1.8	8.61e-06	6.95e-05	ENSDARG00000105261	nfkb1	83549
chr14	50596325	50596921	5.86	5.04	6.38	-1.34	0.00069	0.00314	ENSDARG00000105261	nfkb1	60927
chr14	50715662	50716189	5.72	4.93	6.23	-1.3	0.00196	0.00761	ENSDARG00000099749	ube2d2l	-20767
chr14	50917801	50918256	6.39	4.9	7.11	-2.21	4.63e-08	6.94e-07	ENSDARG00000077736	CPLX1	-25208
chr14	51073474	51074183	7.32	6.73	7.74	-1.01	9.3e-05	0.000556	ENSDARG00000077736	CPLX1	-180881
chr14	51836717	51837367	6.76	5.39	7.45	-2.06	8.15e-11	2.51e-09	ENSDARG00000100093	ppp2r2ba	0
chr15	137635	138036	7.01	5.82	7.66	-1.84	5.1e-09	9.85e-08	ENSDARG00000100641	snoU2_19	12483
chr15	400370	400662	5.14	3.7	5.85	-2.15	2.23e-05	0.00016	ENSDARG00000099634	elna	13163
chr15	1187021	1187485	8.19	7.57	8.63	-1.05	1.26e-06	1.28e-05	ENSDARG00000077301	mlf1	0
chr15	1323632	1324080	5.18	3.89	5.85	-1.96	4.73e-05	0.000308	ENSDARG00000094909		14308
chr15	1407218	1408320	7.22	6.24	7.8	-1.56	2.4e-08	3.87e-07	ENSDARG00000035175	schip1	0
chr15	1425043	1425461	6.34	4.52	7.12	-2.6	1.51e-11	5.59e-10	ENSDARG00000035175	schip1	-7442
chr15	1432402	1433139	7.55	5.94	8.29	-2.35	9.37e-17	1.16e-14	ENSDARG00000035175	schip1	0
chr15	1563417	1563790	5.81	4.12	6.57	-2.45	1.89e-08	3.14e-07	ENSDARG00000038879	ift80	5520
chr15	2024796	2025290	5.97	4.37	6.71	-2.34	4.9e-08	7.28e-07	ENSDARG00000075327	dock10	22064
chr15	2047009	2047730	6.45	4.89	7.18	-2.3	1.67e-08	2.81e-07	ENSDARG00000075327	dock10	0
chr15	2279796	2280767	6.45	5.31	7.08	-1.77	7.28e-08	1.04e-06	ENSDARG00000033987	rsrc1	51468
chr15	2806065	2806719	6.35	5.04	7.02	-1.98	1.4e-06	1.41e-05	ENSDARG00000034313	ppp5c	-15366
chr15	2992936	2993495	6	5.09	6.56	-1.47	0.000305	0.00156	ENSDARG00000079363	LRIG3	14337
chr15	3701729	3702243	6.61	5.95	7.06	-1.11	0.000677	0.00309	ENSDARG00000058869		13264
chr15	4116700	4117428	6.62	5.62	7.21	-1.59	1.01e-05	7.97e-05	ENSDARG00000062552	lpar6a	37010
chr15	4169817	4170468	6.58	5.47	7.2	-1.73	2.25e-06	2.13e-05	ENSDARG00000069867	CABZ01085857.1	-14382
chr15	4273654	4274156	6.11	4.85	6.77	-1.92	1.46e-06	1.46e-05	ENSDARG00000102142	ece2b	-21011
chr15	8274602	8275250	6.06	5.31	6.55	-1.24	0.00064	0.00294	ENSDARG00000055344	mipep	57765
chr15	8301857	8302336	5.77	4.77	6.35	-1.57	0.000171	0.000947	ENSDARG00000041869	tnfrsf19	30800
chr15	8327379	8328107	5.64	4.86	6.14	-1.27	0.00163	0.00649	ENSDARG00000041869	tnfrsf19	5029
chr15	8720748	8721275	5.97	5.18	6.48	-1.3	0.000575	0.00268	ENSDARG00000062577	arhgap35a	-31219
chr15	9279629	9280283	7.5	6.04	8.21	-2.17	3.63e-13	1.94e-11	ENSDARG00000100825	calm3a	15974
chr15	9294834	9295768	6.38	5.41	6.95	-1.55	1.07e-05	8.39e-05	ENSDARG00000100825	calm3a	489
chr15	10532561	10533159	5.56	4.68	6.1	-1.41	0.00086	0.00378	ENSDARG00000105088	tenm4	0
chr15	11257393	11257755	5.07	4.16	5.62	-1.45	0.0027	0.00995	ENSDARG00000097888	si:ch211-197e18.1	-80069
chr15	13607001	13607501	5.32	4.21	5.94	-1.73	0.000162	0.000903	ENSDARG00000084093	5S_rRNA	284896
chr15	14533310	14533871	5.63	4.63	6.22	-1.59	0.00046	0.00222	ENSDARG00000101949	numbl	82273
chr15	14565960	14566531	5.79	4.9	6.34	-1.43	0.000268	0.00139	ENSDARG00000101949	numbl	49613
chr15	14593366	14594103	6.72	5.91	7.24	-1.33	1.97e-05	0.000143	ENSDARG00000101949	numbl	22041
chr15	14925489	14926212	6.12	5.31	6.64	-1.33	0.00049	0.00234	ENSDARG00000103638		112
chr15	14984941	14985363	5.34	4.2	5.97	-1.76	0.00119	0.005	ENSDARG00000101748	si:ch211-24o8.4	-36632
chr15	15237309	15237745	5.01	3.97	5.61	-1.64	0.00149	0.00603	ENSDARG00000097726	si:ch211-149e23.4	0
chr15	15238574	15238945	4.99	3.57	5.69	-2.13	6.87e-05	0.000427	ENSDARG00000097726	si:ch211-149e23.4	985
chr15	15420868	15421249	5.55	4.28	6.22	-1.94	7.11e-06	5.88e-05	ENSDARG00000071658	ywhag2	0
chr15	15667386	15667804	5.67	4.77	6.22	-1.45	0.000572	0.00267	ENSDARG00000097638	si:ch211-187b9.2	-25681
chr15	15710219	15710487	5.1	3.85	5.76	-1.91	0.000125	0.000721	ENSDARG00000097638	si:ch211-187b9.2	16735
chr15	15715159	15716079	6.9	5.56	7.58	-2.03	4.05e-09	8.01e-08	ENSDARG00000097638	si:ch211-187b9.2	21675
chr15	15778633	15779667	6.41	5.21	7.05	-1.84	4.83e-07	5.52e-06	ENSDARG00000098034	si:ch211-116o3.7	-3483
chr15	16349675	16350337	5.6	4.65	6.16	-1.51	0.000291	0.0015	ENSDARG00000033978	nxn	37391
chr15	16992209	16992585	5.42	4.42	6.01	-1.59	0.000291	0.00149	ENSDARG00000097962	si:ch211-214g1.4	13500
chr15	17065126	17065861	6.23	4.66	6.96	-2.3	8.09e-09	1.48e-07	ENSDARG00000062972	hip1	8475
chr15	17085166	17085596	5.98	4.78	6.63	-1.85	1.02e-05	8.07e-05	ENSDARG00000062972	hip1	3161
chr15	17422933	17423513	6.01	5.18	6.53	-1.35	0.000888	0.00389	ENSDARG00000012450	vmp1	-10762
chr15	17581154	17581917	7.33	5.9	8.03	-2.12	1.55e-11	5.72e-10	ENSDARG00000079931	snx19b	70380
chr15	18062807	18063126	5	3.98	5.59	-1.61	0.00153	0.00614	ENSDARG00000079378	phldb1b	3067
chr15	18065376	18066299	6.22	5.02	6.87	-1.85	4.75e-06	4.13e-05	ENSDARG00000079378	phldb1b	0
chr15	18086685	18087237	6.73	5.74	7.31	-1.57	1.03e-06	1.07e-05	ENSDARG00000079378	phldb1b	0
chr15	18126652	18127387	5.94	4.94	6.53	-1.6	4.98e-05	0.000322	ENSDARG00000079378	phldb1b	3811
chr15	18128829	18129283	5.93	4.76	6.57	-1.81	3.3e-06	3e-05	ENSDARG00000079378	phldb1b	1915
chr15	18137522	18137883	5.13	3.12	5.94	-2.83	1.86e-06	1.81e-05	ENSDARG00000079378	phldb1b	-6325
chr15	18193660	18194667	6.89	5.24	7.64	-2.4	0.000179	0.000984	ENSDARG00000025302	dixdc1a	0
chr15	18613057	18613737	6.37	5.35	6.96	-1.61	1.79e-06	1.75e-05	ENSDARG00000007220	ncam1b	24957
chr15	18615610	18616168	5.49	3.88	6.24	-2.36	2.35e-07	2.92e-06	ENSDARG00000007220	ncam1b	22526
chr15	18741926	18742424	6.01	4.11	6.8	-2.69	1.07e-10	3.2e-09	ENSDARG00000042677	cadm1b	31683
chr15	18744738	18745237	5.69	4.22	6.41	-2.19	1.99e-07	2.53e-06	ENSDARG00000042677	cadm1b	34495
chr15	18863326	18863752	5.66	4.52	6.29	-1.77	6.09e-05	0.000384	ENSDARG00000097536	si:dkey-197a4.1	9947
chr15	19066391	19066895	5.8	4.62	6.44	-1.82	2.16e-05	0.000156	ENSDARG00000093679	si:dkey-287f10.4	92480
chr15	19097233	19098072	6.4	5.67	6.88	-1.21	0.000511	0.00242	ENSDARG00000093679	si:dkey-287f10.4	61303
chr15	19118180	19118838	5.4	4.39	5.99	-1.6	0.000239	0.00126	ENSDARG00000093679	si:dkey-287f10.4	40537
chr15	19291393	19291771	5.2	4.29	5.75	-1.46	0.00153	0.00616	ENSDARG00000033845	igsf9ba	22984
chr15	20320320	20320873	5.92	4.95	6.5	-1.55	0.000125	0.000721	ENSDARG00000097525	si:ch211-51k14.4	-16455
chr15	20338205	20339011	6.4	4.94	7.11	-2.17	5.16e-08	7.63e-07	ENSDARG00000058459	plekhg2	-6563
chr15	20345328	20346302	7.06	6.39	7.51	-1.12	3.82e-05	0.000255	ENSDARG00000058459	plekhg2	0
chr15	20350504	20351443	6.74	5.66	7.35	-1.7	2.72e-07	3.32e-06	ENSDARG00000058459	plekhg2	4931
chr15	20355789	20356791	6.34	5.26	6.95	-1.69	1.94e-06	1.88e-05	ENSDARG00000058459	plekhg2	10216
chr15	20376317	20377287	6.19	5.43	6.68	-1.25	0.000306	0.00156	ENSDARG00000058459	plekhg2	30744
chr15	20387107	20387817	6.88	6.18	7.35	-1.17	0.000269	0.0014	ENSDARG00000058459	plekhg2	-21023
chr15	20681237	20681878	6.33	5.29	6.93	-1.64	3.24e-05	0.000222	ENSDARG00000063307	sgsm2	0
chr15	20776409	20776798	6.14	4.73	6.84	-2.11	3.27e-08	5.1e-07	ENSDARG00000073872	tpst1	-2853
chr15	21435920	21436801	6.41	5.66	6.9	-1.24	0.000268	0.00139	ENSDARG00000097950	si:dkey-105h12.5	36555
chr15	21681831	21682460	6.68	4.87	7.45	-2.58	1.12e-12	5.43e-11	ENSDARG00000013892	sorl1	51354
chr15	21819567	21820131	5.52	4.37	6.15	-1.78	4.11e-05	0.000273	ENSDARG00000032430	ppp2r1b	10619
chr15	21877707	21878144	6.28	5.36	6.83	-1.47	0.000174	0.000959	ENSDARG00000062315	sik2b	0
chr15	21891908	21892434	6.34	4.91	7.04	-2.13	1.66e-08	2.8e-07	ENSDARG00000062315	sik2b	9041
chr15	22286367	22286838	5.44	4.57	5.98	-1.41	0.000867	0.00381	ENSDARG00000096859	si:ch211-286b4.4	28519
chr15	22431978	22432706	6.41	4.83	7.14	-2.31	4.22e-09	8.31e-08	ENSDARG00000075851	oafa	-26102
chr15	22483294	22483603	5.11	4.21	5.66	-1.45	0.00211	0.0081	ENSDARG00000084849	5S_rRNA	4902
chr15	22486283	22486583	4.89	3.84	5.49	-1.65	0.00112	0.00473	ENSDARG00000084849	5S_rRNA	7891
chr15	22547749	22548683	6.47	5.51	7.05	-1.54	4.24e-06	3.73e-05	ENSDARG00000030532	ARHGEF12	37207
chr15	23305447	23305798	5.43	4.55	5.97	-1.42	0.00123	0.00511	ENSDARG00000009958	cbl	32670
chr15	23396330	23396823	5.57	4.32	6.23	-1.9	9.61e-06	7.64e-05	ENSDARG00000005368	mcamb	10632
chr15	23438851	23439395	5.41	4.07	6.1	-2.02	2.46e-05	0.000174	ENSDARG00000056134	c1qtnf5	1881
chr15	23763454	23763845	5.94	5.14	6.45	-1.3	0.000418	0.00204	ENSDARG00000055897	zgc:154093	627
chr15	23764388	23764597	5.61	4.72	6.16	-1.45	0.000735	0.00331	ENSDARG00000055897	zgc:154093	0
chr15	24026017	24026736	6.06	4.66	6.75	-2.09	1.16e-06	1.19e-05	ENSDARG00000061862	myo18ab	13350
chr15	24039953	24040691	6.14	5.05	6.75	-1.7	3.28e-05	0.000224	ENSDARG00000097097	myo18ab	-23644
chr15	24042027	24042619	5.76	4.5	6.42	-1.91	1.18e-05	9.16e-05	ENSDARG00000097097	myo18ab	-21716
chr15	24353388	24354212	6.66	5.57	7.28	-1.71	3.82e-06	3.41e-05	ENSDARG00000079414	sez6b	75806
chr15	24769743	24770272	5.46	4.68	5.96	-1.29	0.00268	0.00988	ENSDARG00000076834	LRRC75A	13920
chr15	24964371	24964683	6.27	5.4	6.81	-1.42	3.34e-05	0.000227	ENSDARG00000083597	dre-mir-22a	8531
chr15	25203469	25204377	6.2	5.42	6.7	-1.28	0.000517	0.00244	ENSDARG00000069324	vps53	13704
chr15	25636394	25636822	5.77	3.3	6.64	-3.34	7.4e-11	2.3e-09	ENSDARG00000055479	mmp20b	0
chr15	25696136	25696373	6.49	5.63	7.03	-1.4	2.79e-05	0.000194	ENSDARG00000069603	taok1a	-2356
chr15	25723973	25724313	5.41	4.11	6.08	-1.97	0.000162	0.0009	ENSDARG00000055493	hic1	-21467
chr15	25731009	25731602	6.01	4.57	6.72	-2.15	1.82e-07	2.33e-06	ENSDARG00000055493	hic1	-14178
chr15	25944971	25945366	5.64	4.39	6.3	-1.9	6.65e-06	5.55e-05	ENSDARG00000080565	dre-mir-212	-16816
chr15	26657098	26657539	5.53	4.57	6.11	-1.54	0.000329	0.00166	ENSDARG00000074561	SLC47A1	-10197
chr15	26804202	26805207	7.07	6.26	7.59	-1.32	3.66e-06	3.28e-05	ENSDARG00000079340	SLC47A1	-100253
chr15	27041358	27042179	6.71	5.16	7.44	-2.28	0.000538	0.00253	ENSDARG00000097830	si:dkey-40j24.3	19406
chr15	27085456	27086266	6.6	5.8	7.11	-1.31	6.43e-05	0.000403	ENSDARG00000097830	si:dkey-40j24.3	-23872
chr15	27089743	27090454	6.28	4.8	7	-2.2	4.94e-09	9.59e-08	ENSDARG00000097830	si:dkey-40j24.3	-28159
chr15	27111345	27111961	6.97	6.03	7.53	-1.5	3.36e-07	4e-06	ENSDARG00000102213	CR848837.1	-35903
chr15	27198647	27199075	5.67	4.49	6.31	-1.82	3.27e-05	0.000223	ENSDARG00000102213	CR848837.1	50784
chr15	27206262	27206713	5.49	4.02	6.21	-2.18	3.07e-06	2.81e-05	ENSDARG00000102213	CR848837.1	58399
chr15	27213278	27213876	6.04	4.54	6.76	-2.22	1.21e-07	1.62e-06	ENSDARG00000102213	CR848837.1	65415
chr15	27280139	27280773	6.25	4.83	6.95	-2.12	2.02e-08	3.34e-07	ENSDARG00000096918	si:ch211-229g11.3	-83028
chr15	27354216	27354667	5.91	4.51	6.61	-2.09	4.54e-07	5.22e-06	ENSDARG00000096918	si:ch211-229g11.3	-9134
chr15	27431158	27431811	6.78	5.61	7.42	-1.81	2.58e-08	4.14e-07	ENSDARG00000006120,ENSDARG00000097072	si:ch211-229g11.6,tbx2b	0
chr15	28173643	28174383	5.75	4.94	6.27	-1.33	0.00109	0.00462	ENSDARG00000034453	unc119a	21
chr15	28355978	28356561	7.43	6.66	7.93	-1.26	5.88e-06	4.99e-05	ENSDARG00000061579	myo1cb	16655
chr15	28450521	28450859	5.8	4.75	6.4	-1.65	4.83e-05	0.000314	ENSDARG00000036848	slc43a2a	14560
chr15	28454956	28455511	6	4.86	6.63	-1.77	8.24e-06	6.68e-05	ENSDARG00000036848	slc43a2a	18995
chr15	28522853	28523599	7.07	5.64	7.78	-2.13	7.79e-10	1.87e-08	ENSDARG00000039489	git1	24050
chr15	28538035	28538642	5.65	4.57	6.26	-1.69	0.000173	0.000956	ENSDARG00000039489	git1	9007
chr15	28628165	28628707	5.98	4.68	6.65	-1.96	3.58e-06	3.22e-05	ENSDARG00000088440	ssh2a	7774
chr15	28948436	28948799	6.86	6.09	7.36	-1.27	2.16e-05	0.000155	ENSDARG00000008808	eml2	15250
chr15	29309050	29309838	6.6	5.48	7.23	-1.75	1.7e-07	2.2e-06	ENSDARG00000061551	rap1gap2a	0
chr15	29409980	29410381	5.36	4.35	5.95	-1.6	0.000604	0.00279	ENSDARG00000040815	tsku	4955
chr15	29454397	29454766	5.97	3.17	6.86	-3.69	0.000356	0.00178	ENSDARG00000019949	serpinh1b	0
chr15	29710163	29710967	6.33	5.57	6.83	-1.26	0.00161	0.00644	ENSDARG00000097060	si:ch211-207n23.3	7484
chr15	29720664	29720985	5.13	2.99	5.95	-2.97	2.06e-06	1.97e-05	ENSDARG00000097060	si:ch211-207n23.3	-2214
chr15	29744491	29745000	6.07	4.65	6.77	-2.13	6.44e-08	9.28e-07	ENSDARG00000097060	si:ch211-207n23.3	-10159
chr15	29760666	29761190	5.67	4.82	6.2	-1.39	0.00112	0.00472	ENSDARG00000068965	nrip1a	-15120
chr15	30212645	30213129	6.29	5.23	6.89	-1.66	3.18e-06	2.9e-05	ENSDARG00000069066	nufip2	-33102
chr15	30236546	30237193	5.98	4.52	6.69	-2.17	9.86e-08	1.35e-06	ENSDARG00000069066	nufip2	-9038
chr15	30240470	30241145	6.09	5.47	6.53	-1.06	0.00249	0.0093	ENSDARG00000069066	nufip2	-5086
chr15	30413021	30413613	5.91	4.7	6.56	-1.87	1.77e-06	1.73e-05	ENSDARG00000075528	lyrm9	-16490
chr15	30607425	30608346	6.74	6.08	7.19	-1.12	0.000151	0.000848	ENSDARG00000032614	msi2b	16520
chr15	30846047	30846777	6.69	5.43	7.35	-1.92	2.02e-07	2.57e-06	ENSDARG00000032614	msi2b	-12647
chr15	30886856	30887148	4.86	3.75	5.48	-1.73	0.000898	0.00392	ENSDARG00000032614	msi2b	47937
chr15	31373680	31374438	6.77	6.13	7.21	-1.08	0.000732	0.0033	ENSDARG00000061030	vezf1b	10196
chr15	31562164	31563024	6.24	5.59	6.68	-1.1	0.00161	0.00644	ENSDARG00000003090	or103-4	-702
chr15	32093795	32094341	6.21	5.36	6.74	-1.39	0.00118	0.00496	ENSDARG00000079015	brca2	39785
chr15	32152401	32153115	6.38	4.31	7.2	-2.9	7.43e-13	3.72e-11	ENSDARG00000070025	dchs1a	13020
chr15	32309720	32310479	6.33	5.3	6.92	-1.63	1.25e-05	9.62e-05	ENSDARG00000070025	dchs1a	15040
chr15	32347120	32348059	6.82	5.56	7.49	-1.93	5.89e-09	1.12e-07	ENSDARG00000059244	arfip2a	-43025
chr15	32382475	32383443	6.16	4.98	6.8	-1.82	2.17e-06	2.07e-05	ENSDARG00000059244	arfip2a	-7641
chr15	32439219	32439953	7.28	6.59	7.75	-1.15	7.58e-06	6.22e-05	ENSDARG00000063711	trim3a	0
chr15	32457986	32458636	5.8	4.57	6.45	-1.88	8.98e-06	7.21e-05	ENSDARG00000063711	trim3a	18524
chr15	32738075	32738404	7.27	6.56	7.74	-1.18	1.55e-05	0.000116	ENSDARG00000102626	frem2b	0
chr15	33637027	33637419	5.6	4.71	6.14	-1.44	0.00179	0.00704	ENSDARG00000098954	stard13b	0
chr15	33675820	33676355	5.78	4.68	6.39	-1.71	0.000121	0.0007	ENSDARG00000098954	stard13b	-6079
chr15	33875838	33876293	5.72	4.95	6.22	-1.27	0.00195	0.00757	ENSDARG00000102636	zgc:73340	0
chr15	33961904	33962074	4.2	2	5.03	-3.03	9.8e-05	0.000582	ENSDARG00000103507	n4bp2l2	-1012
chr15	34278109	34278734	5.57	4.6	6.15	-1.55	0.000864	0.0038	ENSDARG00000100667	5S_rRNA	-18728
chr15	34537057	34537512	5.1	3.85	5.76	-1.91	0.0006	0.00278	ENSDARG00000025595	agmo	13296
chr15	34597775	34598120	4.96	3.29	5.72	-2.43	1.34e-05	0.000102	ENSDARG00000040911	meox2a	2406
chr15	34622656	34623186	6.12	4.22	6.91	-2.7	4.7e-10	1.2e-08	ENSDARG00000040911	meox2a	-22131
chr15	34629143	34629517	5.13	4.07	5.74	-1.66	0.000881	0.00386	ENSDARG00000040911	meox2a	-28618
chr15	34642467	34643111	5.8	4.93	6.34	-1.41	0.00103	0.00442	ENSDARG00000088376	5S_rRNA	-35364
chr15	34979186	34979963	7.37	5.87	8.09	-2.23	1.99e-16	2.31e-14	ENSDARG00000018967	gabbr1a	7482
chr15	35175030	35175505	6.28	5.4	6.83	-1.43	8.34e-05	0.000506	ENSDARG00000091607	si:ch211-272b8.6	-1477
chr15	35486615	35487269	6.07	5.01	6.68	-1.67	0.000103	0.000611	ENSDARG00000005216	zgc:158328	36504
chr15	35619025	35619592	5.95	4.39	6.68	-2.29	2.02e-07	2.56e-06	ENSDARG00000097135	si:ch211-63i2.1	-8195
chr15	35954671	35955285	6	4.78	6.65	-1.87	1.78e-06	1.74e-05	ENSDARG00000097386	si:dkeyp-51h1.3	-31836
chr15	36037182	36037457	4.98	3.99	5.57	-1.58	0.00212	0.00812	ENSDARG00000054087	irs1	34644
chr15	36041332	36041851	6.37	4.35	7.18	-2.83	0.00028	0.00144	ENSDARG00000054087	irs1	30250
chr15	36045338	36046098	6.64	5.54	7.26	-1.72	2.58e-07	3.17e-06	ENSDARG00000054087	irs1	26003
chr15	37039774	37040168	5.18	3.98	5.82	-1.84	0.000432	0.0021	ENSDARG00000104665	kirrel3l	0
chr15	39096072	39096990	6	4.53	6.72	-2.19	7.11e-08	1.01e-06	ENSDARG00000093338	si:ch211-15j21.2	-44921
chr15	39100517	39101185	5.49	4.6	6.03	-1.44	0.000603	0.00279	ENSDARG00000093338	si:ch211-15j21.2	-49366
chr15	39174536	39175245	6.41	5.02	7.11	-2.09	1.53e-08	2.6e-07	ENSDARG00000014891	robo2	-74705
chr15	39187996	39188681	6.19	4.83	6.88	-2.05	6.56e-08	9.44e-07	ENSDARG00000014891	robo2	-61269
chr15	39238052	39238717	6.08	5.22	6.62	-1.41	0.000273	0.00141	ENSDARG00000014891	robo2	-11233
chr15	39288868	39289343	5.74	4.28	6.44	-2.16	6.77e-06	5.64e-05	ENSDARG00000014891	robo2	38893
chr15	39294786	39295170	5.75	4.66	6.36	-1.7	1.89e-05	0.000138	ENSDARG00000014891	robo2	44811
chr15	39475026	39476007	6.06	5.24	6.58	-1.34	0.000198	0.00108	ENSDARG00000026784	robo1	129359
chr15	39716869	39717328	5.31	4.13	5.95	-1.82	0.000107	0.00063	ENSDARG00000026784	robo1	38430
chr15	39735956	39736631	6.46	5.72	6.95	-1.23	0.000512	0.00242	ENSDARG00000026784	robo1	19127
chr15	40411770	40412827	6.47	5.68	6.98	-1.3	0.000185	0.00101	ENSDARG00000043443	kcnj13	7606
chr15	40418033	40418786	5.94	5.21	6.42	-1.21	0.00127	0.00526	ENSDARG00000043443	kcnj13	1647
chr15	40426909	40427192	5	3.86	5.63	-1.77	0.000693	0.00315	ENSDARG00000079502	gal3st2	2784
chr15	40478093	40478730	5.72	4.86	6.25	-1.39	0.00209	0.00804	ENSDARG00000097619	si:dkey-246m18.5	32243
chr15	40707770	40708941	7.06	6.15	7.61	-1.46	3.13e-06	2.85e-05	ENSDARG00000033840	fat3a	0
chr15	40715940	40716841	6.33	5.61	6.81	-1.2	0.00208	0.00799	ENSDARG00000033840	fat3a	7933
chr15	40748190	40748642	5.58	4.75	6.11	-1.36	0.0024	0.00903	ENSDARG00000033840	fat3a	40183
chr15	40783853	40784612	5.68	4.1	6.41	-2.31	2.93e-07	3.55e-06	ENSDARG00000033840	fat3a	75846
chr15	40834506	40835316	6.17	4.96	6.82	-1.86	1.58e-05	0.000118	ENSDARG00000033840	fat3a	126499
chr15	40848762	40849674	5.84	5.12	6.32	-1.2	0.00203	0.00784	ENSDARG00000033840	fat3a	140755
chr15	40860252	40860770	5.86	4.19	6.61	-2.42	3.67e-07	4.32e-06	ENSDARG00000033840	fat3a	152245
chr15	41874285	41874843	5.8	4.9	6.35	-1.45	0.000232	0.00123	ENSDARG00000040644	pxylp1	-3866
chr15	41912609	41913374	6.29	4.75	7.02	-2.28	3.59e-10	9.46e-09	ENSDARG00000096545	si:ch211-191a16.5	-31068
chr15	42066273	42066938	6.23	4.67	6.96	-2.3	1.15e-09	2.64e-08	ENSDARG00000010767	epha4l	14858
chr15	42170192	42171508	6.88	6.25	7.32	-1.07	0.000252	0.00133	ENSDARG00000097448	cep19	36818
chr15	42548438	42549097	6.15	5.33	6.67	-1.33	0.000844	0.00372	ENSDARG00000040628	zgc:110333	-54916
chr15	42554259	42554693	5.59	4.43	6.22	-1.79	4.58e-05	0.0003	ENSDARG00000040628	zgc:110333	-49320
chr15	43312485	43313105	6.62	5.58	7.22	-1.64	2.07e-07	2.61e-06	ENSDARG00000076073	ap1s3a	-17051
chr15	43374349	43375108	6.16	5.51	6.61	-1.1	0.00226	0.00858	ENSDARG00000029353	serpine2	14917
chr15	43437202	43437685	5.27	3.83	5.98	-2.15	5.49e-06	4.69e-05	ENSDARG00000076602	prss16	9558
chr15	43527261	43528079	7.12	5.35	7.9	-2.55	3.97e-14	2.74e-12	ENSDARG00000102067	GRM5	-12094
chr15	43535950	43536459	5.52	4.6	6.08	-1.49	0.000474	0.00227	ENSDARG00000102067	GRM5	-3714
chr15	43675556	43675999	6.15	4.6	6.88	-2.27	9.24e-08	1.28e-06	ENSDARG00000101334	ctsc	-6888
chr15	43843924	43844599	5.81	4.24	6.55	-2.3	6.99e-07	7.64e-06	ENSDARG00000084946	5S_rRNA	37978
chr15	44145320	44146201	6.18	5.42	6.68	-1.26	0.000445	0.00215	ENSDARG00000098678	CU655961.4	-4229
chr15	44576992	44577563	5.78	4.83	6.35	-1.51	0.00041	0.002	ENSDARG00000104296	CABZ01079986.1	-15568
chr15	44760963	44761337	6.4	5.6	6.92	-1.32	5.44e-05	0.000348	ENSDARG00000037496	gria4a	29259
chr15	44769663	44770135	5.58	4.59	6.16	-1.57	0.000768	0.00343	ENSDARG00000037496	gria4a	20461
chr15	44962627	44963306	5.96	4.7	6.63	-1.93	3.35e-06	3.04e-05	ENSDARG00000077677	PDGFD	52860
chr15	45114097	45114782	6.23	5.47	6.72	-1.25	0.00119	0.00497	ENSDARG00000103603	CABZ01068244.1	195950
chr15	45445735	45446344	6.29	5.43	6.83	-1.39	0.000136	0.000773	ENSDARG00000062542	fgf12b	0
chr15	45676956	45677396	5.13	3.72	5.83	-2.11	6.08e-05	0.000384	ENSDARG00000057408	CABZ01067232.1	-18209
chr15	45841577	45842129	5.59	3.56	6.41	-2.85	2.45e-09	5.13e-08	ENSDARG00000027602	lrfn1	-51259
chr15	46670542	46671464	5.97	5.24	6.45	-1.22	0.00119	0.00499	ENSDARG00000104983	CABZ01115386.1	23573
chr15	47177355	47177752	6.02	4.6	6.72	-2.13	1.39e-06	1.4e-05	ENSDARG00000097022	si:ch1073-133p4.2	-5080
chr15	47188927	47189887	7.57	6.92	8.01	-1.09	7.03e-05	0.000435	ENSDARG00000097022	si:ch1073-133p4.2	6096
chr15	47234104	47234826	6.42	5.25	7.06	-1.81	6.62e-07	7.28e-06	ENSDARG00000089563	CU633855.1	0
chr15	47557622	47557968	5.01	3.74	5.68	-1.94	0.000127	0.00073	ENSDARG00000060549	ECEL1	-29082
chr15	47768472	47768782	4.8	2.97	5.58	-2.61	1.48e-05	0.000111	ENSDARG00000105166	CABZ01089025.1	-30624
chr15	47769353	47769716	5.87	3.46	6.73	-3.26	1.02e-12	4.96e-11	ENSDARG00000105166	CABZ01089025.1	-31505
chr16	86825	87268	6.73	5.95	7.23	-1.28	2.37e-05	0.000168	ENSDARG00000098834	sox4b	18756
chr16	90326	90858	6.24	4.64	6.98	-2.35	9.41e-09	1.69e-07	ENSDARG00000098834	sox4b	22257
chr16	341203	341816	5.95	4.73	6.61	-1.88	1.58e-06	1.56e-05	ENSDARG00000044719	nrsn1	4047
chr16	1156241	1156542	5.15	4.07	5.75	-1.68	0.00185	0.00723	ENSDARG00000082551	5S_rRNA	9242
chr16	1245764	1246527	6.09	4.87	6.75	-1.87	1.51e-05	0.000113	ENSDARG00000063407		-29181
chr16	1247501	1247916	5.22	3.98	5.88	-1.9	4.7e-05	0.000307	ENSDARG00000063407		-27792
chr16	1279044	1279759	6.57	5.3	7.23	-1.92	3.79e-09	7.55e-08	ENSDARG00000063407		3337
chr16	2355759	2356475	6.97	5.24	7.74	-2.5	1.36e-13	8.11e-12	ENSDARG00000101602	preb	27939
chr16	2360809	2361327	6.43	4.86	7.16	-2.3	5.53e-09	1.06e-07	ENSDARG00000101602	preb	32989
chr16	2367613	2368281	6.42	5.13	7.09	-1.95	7.32e-07	7.94e-06	ENSDARG00000088764	lyplal1	35547
chr16	2384215	2384884	6.55	4.37	7.38	-3.02	2.31e-05	0.000164	ENSDARG00000088764	lyplal1	18944
chr16	2497319	2497875	6	4.97	6.6	-1.62	2.11e-05	0.000152	ENSDARG00000081540	5S_rRNA	258
chr16	2569936	2570613	5.74	4.38	6.43	-2.05	3.04e-06	2.78e-05	ENSDARG00000027087	tgfb2	-76
chr16	3089895	3090478	5.57	4.4	6.21	-1.81	1.45e-05	0.00011	ENSDARG00000077964	LIMD1	0
chr16	3090932	3091771	6.25	5.4	6.78	-1.38	0.000114	0.000667	ENSDARG00000077964	LIMD1	703
chr16	3122221	3122759	5.58	4.71	6.12	-1.42	0.00219	0.00833	ENSDARG00000090570	naa40	27985
chr16	4580339	4580916	6.51	4.89	7.26	-2.37	1e-10	3.02e-09	ENSDARG00000058885	ttc29	-87133
chr16	5078099	5078281	5.7	4	6.46	-2.46	9.17e-08	1.27e-06	ENSDARG00000037183	FAM46A	-847
chr16	5078373	5078724	5.89	3.44	6.75	-3.31	2.27e-13	1.28e-11	ENSDARG00000037183	FAM46A	-404
chr16	5079016	5079811	6.64	5.09	7.37	-2.28	3.86e-10	1.01e-08	ENSDARG00000037183	FAM46A	0
chr16	5089891	5090233	5.92	4.97	6.48	-1.51	9.03e-05	0.000542	ENSDARG00000037183	FAM46A	10764
chr16	5400320	5400937	6.45	5.21	7.11	-1.9	1.08e-08	1.92e-07	ENSDARG00000021987	plecb	23270
chr16	5478341	5478634	5.95	5.12	6.48	-1.36	0.000439	0.00213	ENSDARG00000021987	plecb	-4123
chr16	5769075	5769692	6.04	4.45	6.78	-2.33	4.63e-07	5.31e-06	ENSDARG00000041382	si:dkey-283b15.2	2544
chr16	5960880	5961140	5.17	3.7	5.88	-2.18	7.59e-06	6.23e-05	ENSDARG00000041304	trak1	-2526
chr16	6110998	6111905	6.82	5.47	7.5	-2.03	5.27e-09	1.02e-07	ENSDARG00000104558		-10378
chr16	6338323	6338989	6.96	4.92	7.77	-2.85	5.32e-16	5.61e-14	ENSDARG00000014571	ctnnb1	-33499
chr16	6694103	6694666	5.6	4.59	6.19	-1.6	0.00014	0.000795	ENSDARG00000097428	si:ch211-195i24.3	0
chr16	7064945	7065444	5.46	4.51	6.03	-1.51	0.0018	0.00706	ENSDARG00000079217	bbs9	48002
chr16	7167049	7167636	5.51	4.31	6.15	-1.84	0.000147	0.000829	ENSDARG00000101980	bmper	-45445
chr16	7189266	7189733	5.51	3.87	6.26	-2.39	6.96e-07	7.61e-06	ENSDARG00000101980	bmper	-23348
chr16	7408926	7409596	5.71	4.6	6.32	-1.72	2.28e-05	0.000163	ENSDARG00000100486		35864
chr16	7557112	7557495	6.62	4.86	7.39	-2.52	1.24e-13	7.47e-12	ENSDARG00000002445	prdm1a	-31071
chr16	7565091	7565774	8.51	7.05	9.23	-2.18	1.48e-22	5.8e-20	ENSDARG00000002445	prdm1a	-39050
chr16	7666236	7667041	7.49	6.8	7.96	-1.16	6.56e-05	0.00041	ENSDARG00000105505	si:ch211-205p4.2	19055
chr16	7701404	7701918	6.96	6.28	7.42	-1.15	0.000516	0.00244	ENSDARG00000095852	si:ch211-205p4.1	1850
chr16	7848654	7849219	5.89	4.8	6.51	-1.71	2.04e-05	0.000148	ENSDARG00000075593	trim71	26892
chr16	8012950	8013504	5.51	4.66	6.04	-1.38	0.000899	0.00393	ENSDARG00000099189	abhd5a	42189
chr16	8032437	8033042	5.91	5.01	6.46	-1.46	0.000105	0.00062	ENSDARG00000099189	abhd5a	22651
chr16	8506336	8507079	6.4	5.62	6.9	-1.28	0.000247	0.0013	ENSDARG00000035308	grb10b	-24507
chr16	8583032	8583536	5.85	5.01	6.37	-1.36	0.000398	0.00195	ENSDARG00000084391	5S_rRNA	-17753
chr16	8897793	8898365	5.48	4.49	6.06	-1.57	0.00032	0.00162	ENSDARG00000000370	triob	13593
chr16	8903882	8904389	5.82	4.7	6.44	-1.75	5.92e-05	0.000374	ENSDARG00000000370	triob	7569
chr16	9100677	9101314	6.06	5.34	6.53	-1.19	0.00168	0.00668	ENSDARG00000000370	triob	7594
chr16	10617948	10618348	5.85	5.08	6.35	-1.27	0.00114	0.00479	ENSDARG00000078929	abhd16a	7720
chr16	10765198	10765827	5.69	4.87	6.21	-1.33	0.000782	0.00349	ENSDARG00000091385	zgc:165409	-67678
chr16	10798441	10799192	6.55	5.64	7.11	-1.47	2.66e-05	0.000186	ENSDARG00000091385	zgc:165409	-34313
chr16	11071920	11072782	6.53	5.8	7.01	-1.21	0.000578	0.00269	ENSDARG00000019658	pou2f2a	0
chr16	11083799	11084159	5.64	4.43	6.3	-1.87	1.67e-05	0.000124	ENSDARG00000019658	pou2f2a	11099
chr16	12605093	12605780	5.83	4.97	6.37	-1.4	0.0012	0.00501	ENSDARG00000037861	slc2a3b	0
chr16	12705352	12706407	6.45	5.35	7.06	-1.72	5.52e-07	6.21e-06	ENSDARG00000037859	il11a	-11468
chr16	12765353	12765849	6.09	4.64	6.79	-2.15	2.26e-07	2.83e-06	ENSDARG00000015734	aicda	-4509
chr16	13704770	13705463	5.77	4.78	6.35	-1.57	7.78e-05	0.000476	ENSDARG00000040944	ntd5	0
chr16	14272852	14273326	5.73	4.91	6.25	-1.35	0.000745	0.00335	ENSDARG00000088741	si:dkey-19n13.5	4227
chr16	14423528	14424094	6.04	4.68	6.73	-2.05	2.58e-06	2.41e-05	ENSDARG00000002507	itga10	39353
chr16	14444286	14445087	6.75	5.28	7.46	-2.18	1.01e-08	1.79e-07	ENSDARG00000002507	itga10	18360
chr16	14446615	14446923	5.18	3.35	5.96	-2.61	4.4e-07	5.09e-06	ENSDARG00000002507	itga10	16524
chr16	16402728	16403103	5.25	4.27	5.83	-1.56	0.000751	0.00337	ENSDARG00000057143	nradd	29947
chr16	16431202	16431784	5.7	4.21	6.42	-2.21	2.35e-06	2.22e-05	ENSDARG00000057143	nradd	1266
chr16	18954018	18954481	5.17	4.1	5.78	-1.68	0.00084	0.00371	ENSDARG00000061904	fhod3b	-107012
chr16	18960725	18961438	6.55	5.48	7.15	-1.68	1.31e-06	1.33e-05	ENSDARG00000081132	CT027701.1	-101469
chr16	19001763	19002351	5.56	4.55	6.16	-1.61	0.00066	0.00302	ENSDARG00000081132	CT027701.1	-60556
chr16	19025788	19026625	5.97	5.02	6.54	-1.53	3.33e-05	0.000226	ENSDARG00000081132	CT027701.1	-36282
chr16	19078477	19079292	6.2	4.87	6.88	-2.01	9.16e-08	1.27e-06	ENSDARG00000081132	CT027701.1	15571
chr16	19926651	19927224	5.91	4.55	6.6	-2.06	3.95e-07	4.62e-06	ENSDARG00000076010	twist1b	0
chr16	19932182	19932685	5.83	4.72	6.45	-1.74	4.65e-05	0.000304	ENSDARG00000076010	twist1b	5458
chr16	20034604	20035409	6.95	6.3	7.39	-1.09	0.00183	0.00716	ENSDARG00000056642	hdac9b	41719
chr16	20055135	20055429	5.03	3.76	5.69	-1.93	0.000137	0.00078	ENSDARG00000056642	hdac9b	21699
chr16	20135989	20136365	5.11	3.8	5.79	-1.99	4.47e-05	0.000293	ENSDARG00000056642	hdac9b	28183
chr16	20679377	20679916	6.43	5.7	6.91	-1.21	0.000411	0.00201	ENSDARG00000011845	chn2	6961
chr16	20826201	20827073	7.33	6.26	7.93	-1.67	4.49e-08	6.76e-07	ENSDARG00000070536	creb5b	56139
chr16	20946760	20947467	6.08	5.31	6.58	-1.27	0.000486	0.00232	ENSDARG00000056793	jazf1b	13839
chr16	20960906	20961819	7.18	6.27	7.74	-1.46	3.49e-07	4.13e-06	ENSDARG00000056793	jazf1b	27985
chr16	21009315	21009864	5.57	4.25	6.24	-1.99	3.93e-05	0.000262	ENSDARG00000056856	tax1bp1b	54522
chr16	21289412	21290018	5.72	4.73	6.3	-1.57	0.000215	0.00115	ENSDARG00000091627	si:dkey-271j15.3	38274
chr16	21338994	21339426	6	5.05	6.57	-1.52	9.03e-05	0.000542	ENSDARG00000006151	pde11al	1378
chr16	21654353	21654678	5.26	4.4	5.79	-1.39	0.00198	0.00767	ENSDARG00000056892	mpp6a	1178
chr16	21946890	21947571	5.75	4.81	6.31	-1.5	0.00031	0.00158	ENSDARG00000099965	FP085428.1	12948
chr16	22698479	22699120	6.49	5.46	7.09	-1.62	4.54e-07	5.22e-06	ENSDARG00000017790	chrnb2b	-3917
chr16	22702614	22703655	6.68	5.92	7.17	-1.26	3.38e-05	0.000229	ENSDARG00000017790	chrnb2b	0
chr16	22849595	22850162	5.03	3.98	5.63	-1.65	0.000696	0.00316	ENSDARG00000011824	pbxip1b	9920
chr16	23082449	23083020	5.78	4.96	6.3	-1.34	0.000662	0.00303	ENSDARG00000090427	EFNA4	-10719
chr16	23321212	23321659	5.3	3.5	6.08	-2.58	4.1e-07	4.77e-06	ENSDARG00000018787	efna1b	-45965
chr16	23653975	23654320	4.69	2.94	5.46	-2.52	6.43e-05	0.000403	ENSDARG00000104544	5S_rRNA	23247
chr16	23729828	23730285	5.11	3.95	5.74	-1.79	0.000349	0.00174	ENSDARG00000080572	5S_rRNA	37629
chr16	23746063	23747015	6.16	5.34	6.69	-1.34	0.000201	0.00109	ENSDARG00000080572	5S_rRNA	53864
chr16	24872823	24873400	5.95	4.96	6.53	-1.58	4.41e-05	0.00029	ENSDARG00000086091	kcnn4	26503
chr16	24927132	24927908	6.81	5.65	7.44	-1.78	4.62e-07	5.31e-06	ENSDARG00000097225	si:dkey-79d12.6	0
chr16	24997340	24998184	6.07	5.36	6.54	-1.17	0.0011	0.00468	ENSDARG00000097454	si:dkeyp-84f3.4	6816
chr16	25007555	25008260	6.26	4.88	6.95	-2.07	7.4e-07	8.02e-06	ENSDARG00000097454	si:dkeyp-84f3.4	17031
chr16	25055002	25055522	5.64	4.7	6.2	-1.5	0.000343	0.00172	ENSDARG00000042984	fpr1	-1164
chr16	25906212	25906668	5.92	4.64	6.59	-1.95	2.37e-06	2.23e-05	ENSDARG00000070317	irge4	8079
chr16	26297865	26298121	4.89	3.38	5.61	-2.23	5.94e-05	0.000376	ENSDARG00000037473	cd79a	-30540
chr16	27021405	27022098	5.93	4.81	6.55	-1.74	1.3e-05	0.0001	ENSDARG00000061335	galnt1	31433
chr16	27048158	27048882	6.21	5.49	6.69	-1.2	0.000651	0.00298	ENSDARG00000061335	galnt1	-15085
chr16	27141841	27142591	6.02	4.01	6.83	-2.82	3.1e-11	1.07e-09	ENSDARG00000061335	galnt1	77875
chr16	27326103	27326591	5.75	4.68	6.36	-1.67	6.36e-05	0.000399	ENSDARG00000076568	sec61b	35542
chr16	27335488	27336086	6.37	5.45	6.93	-1.48	5.54e-05	0.000354	ENSDARG00000076568	sec61b	44927
chr16	27522927	27523771	6	5.03	6.57	-1.54	0.000132	0.000753	ENSDARG00000002213	invs	15001
chr16	27680211	27680676	5.81	5.13	6.28	-1.15	0.00266	0.00981	ENSDARG00000016837	glipr2l	0
chr16	28365808	28366229	6.62	5.99	7.06	-1.07	0.000771	0.00344	ENSDARG00000028715	fam188a	30394
chr16	28449047	28449309	4.83	3.27	5.56	-2.29	5.61e-05	0.000357	ENSDARG00000078717	itga8	0
chr16	28473352	28473620	4.88	2.39	5.74	-3.35	3.02e-07	3.64e-06	ENSDARG00000080842	5S_rRNA	19929
chr16	28694533	28694986	5.51	4.63	6.05	-1.42	0.00063	0.0029	ENSDARG00000040352	crot	27182
chr16	28767211	28767782	5.5	3.77	6.26	-2.49	6.98e-07	7.63e-06	ENSDARG00000089213	adam15	7469
chr16	28805200	28806058	7	5.4	7.73	-2.34	7.58e-13	3.79e-11	ENSDARG00000088693	dcst2	2371
chr16	28938132	28938730	6.75	5.97	7.25	-1.27	0.00014	0.000795	ENSDARG00000070428	si:dkey-239n17.4	3134
chr16	30125123	30125878	6.22	5.07	6.85	-1.79	1.91e-06	1.85e-05	ENSDARG00000085572	5S_rRNA	-33800
chr16	30193502	30194066	5.65	4.36	6.32	-1.96	2.18e-05	0.000157	ENSDARG00000000189	sema6e	-2867
chr16	30311679	30312097	5.5	4.7	6.02	-1.32	0.00153	0.00617	ENSDARG00000086226	AL645743.1	-53961
chr16	30501129	30501598	5.76	4.32	6.46	-2.14	1.7e-06	1.67e-05	ENSDARG00000060753	pear1	21015
chr16	30508467	30509429	6.48	5.4	7.09	-1.68	8.78e-06	7.06e-05	ENSDARG00000060753	pear1	28353
chr16	30588435	30588931	6.46	5.65	6.97	-1.33	9.26e-05	0.000555	ENSDARG00000013415	lmna	16268
chr16	30691404	30692443	7.95	7.23	8.43	-1.2	3.54e-07	4.18e-06	ENSDARG00000084959	5S_rRNA	-828
chr16	30704184	30705314	8.33	6.95	9.03	-2.08	1.76e-25	1.15e-22	ENSDARG00000054941	ldlrad4	-6132
chr16	30726057	30726770	5.93	5.14	6.44	-1.3	0.000468	0.00225	ENSDARG00000054941	ldlrad4	18926
chr16	30792657	30793011	5.22	4.27	5.78	-1.51	0.00194	0.00754	ENSDARG00000004672	ptk2ab	2999
chr16	31432385	31432843	5.77	3.35	6.63	-3.28	2.95e-11	1.02e-09	ENSDARG00000094776	si:ch211-251p5.6	1715
chr16	31570158	31570549	5.44	3.83	6.19	-2.36	9.33e-06	7.45e-05	ENSDARG00000076685	wisp1b	-2796
chr16	31613000	31613368	4.93	3.14	5.71	-2.56	6.01e-06	5.08e-05	ENSDARG00000020084	tg	27476
chr16	32182364	32183106	6.67	5.29	7.36	-2.06	2.37e-10	6.5e-09	ENSDARG00000069893	sphk2	0
chr16	32448634	32449089	5.31	4.49	5.83	-1.34	0.00213	0.00816	ENSDARG00000097514	si:ch211-209o12.2	97411
chr16	32534953	32535333	5.04	4.07	5.62	-1.55	0.00166	0.0066	ENSDARG00000076262	pou3f2b	-70459
chr16	32982813	32983412	5.47	3.63	6.26	-2.63	1.33e-08	2.3e-07	ENSDARG00000053215	me1	38474
chr16	33115683	33116394	6.18	4.54	6.93	-2.39	5.64e-09	1.08e-07	ENSDARG00000098809	snap91	-10445
chr16	33622524	33623039	5.7	4.93	6.2	-1.28	0.00166	0.00659	ENSDARG00000092272	si:dkey-248g17.3	14934
chr16	33765805	33766359	5.68	4.92	6.18	-1.25	0.00154	0.0062	ENSDARG00000034643	fhl3a	0
chr16	33785068	33785704	6.19	4.16	7	-2.85	2.43e-12	1.09e-10	ENSDARG00000093958	si:ch211-232m19.4	-12369
chr16	34021093	34021630	6.04	4.48	6.77	-2.29	1.53e-07	2e-06	ENSDARG00000101952	pigv	-12201
chr16	34120578	34121811	7.06	6.35	7.54	-1.19	4.97e-05	0.000322	ENSDARG00000083433	FP102461.1	-15205
chr16	34183994	34184836	6.56	5.81	7.05	-1.24	0.000201	0.00109	ENSDARG00000037159	oprd1b	-21970
chr16	34360718	34361166	6.08	5.37	6.56	-1.19	0.00172	0.00681	ENSDARG00000091368	si:dkey-18h14.2	-8408
chr16	35111127	35111760	6.37	5.05	7.05	-2.01	3.22e-07	3.85e-06	ENSDARG00000099707	si:ch211-200n15.2	-142221
chr16	35799619	35799978	5.53	4.34	6.18	-1.84	3.58e-05	0.000242	ENSDARG00000098802	map7d1a	23502
chr16	35860470	35861486	6.4	4.92	7.11	-2.2	1.02e-08	1.82e-07	ENSDARG00000098223	si:ch211-207m11.3	9585
chr16	36007815	36008382	5.57	4.74	6.09	-1.36	0.00263	0.00972	ENSDARG00000102701	eva1ba	13900
chr16	36050938	36051389	5.74	4.39	6.42	-2.03	2.3e-06	2.18e-05	ENSDARG00000102701	eva1ba	-28560
chr16	36407864	36408648	6.63	5.93	7.09	-1.16	0.000295	0.00151	ENSDARG00000102416	CR974440.1	12454
chr16	37033937	37034358	6.08	4.42	6.84	-2.41	4.1e-09	8.1e-08	ENSDARG00000039989	snrnp48	-8194
chr16	37432019	37432654	6.13	5.42	6.6	-1.17	0.00161	0.00644	ENSDARG00000088650		-13291
chr16	38095744	38096228	5.25	4.22	5.84	-1.62	0.000344	0.00173	ENSDARG00000077499	plekho1b	21692
chr16	38102671	38103328	5.93	4.9	6.52	-1.63	2.41e-05	0.000171	ENSDARG00000077499	plekho1b	14592
chr16	38108821	38109497	6.26	4.97	6.93	-1.95	9.9e-07	1.04e-05	ENSDARG00000077499	plekho1b	8423
chr16	38523468	38523899	5.59	4.39	6.23	-1.84	2.56e-05	0.00018	ENSDARG00000079570	rspo2	44339
chr16	38625085	38625580	5.19	3.69	5.91	-2.22	8.81e-06	7.08e-05	ENSDARG00000090697	eif3ea	8250
chr16	38633770	38634937	6.89	6.07	7.41	-1.35	4.14e-06	3.66e-05	ENSDARG00000090697	eif3ea	0
chr16	38722483	38723086	5.96	4.41	6.69	-2.28	4.5e-08	6.77e-07	ENSDARG00000003308	emc2	13040
chr16	38775359	38775821	6.09	4.64	6.8	-2.16	1.84e-07	2.36e-06	ENSDARG00000003308	emc2	65916
chr16	39001885	39003127	6.75	6.07	7.22	-1.15	0.000953	0.00413	ENSDARG00000070046	eny2	11131
chr16	39111628	39112592	6.43	5.15	7.09	-1.94	1.23e-07	1.65e-06	ENSDARG00000094302	si:ch211-69o18.1	-56282
chr16	39323747	39324281	5.98	4.88	6.6	-1.73	3.74e-06	3.34e-05	ENSDARG00000040027	osbpl10	2529
chr16	39375925	39376469	5.55	3.78	6.32	-2.54	2.91e-08	4.59e-07	ENSDARG00000040027	osbpl10	54707
chr16	39696205	39696483	4.58	3.21	5.26	-2.05	0.000527	0.00248	ENSDARG00000034541	tgfbr2	-40577
chr16	39708585	39709530	5.93	5.15	6.43	-1.28	0.000956	0.00414	ENSDARG00000034541	tgfbr2	-52957
chr16	39732389	39733137	5.84	5.02	6.36	-1.34	0.000817	0.00361	ENSDARG00000034541	tgfbr2	-76761
chr16	39883151	39883947	5.8	4.84	6.37	-1.53	0.000273	0.00142	ENSDARG00000097794	si:dkey-103m22.1	-24694
chr16	39890555	39891304	5.95	5.1	6.49	-1.39	0.000446	0.00215	ENSDARG00000097794	si:dkey-103m22.1	-17337
chr16	39895973	39896832	6.3	5.66	6.75	-1.09	0.00102	0.00438	ENSDARG00000097794	si:dkey-103m22.1	-11809
chr16	39941060	39942025	6.71	5.47	7.37	-1.91	8.07e-09	1.48e-07	ENSDARG00000083807	5S_rRNA	-5842
chr16	39999825	40000413	5.84	4.55	6.52	-1.97	1.99e-05	0.000144	ENSDARG00000044574	rbms3	-49193
chr16	40108563	40109085	6	5.1	6.55	-1.45	0.000152	0.000853	ENSDARG00000040033	trmt11	14800
chr16	40312022	40312661	5.75	4.49	6.42	-1.92	8.23e-06	6.68e-05	ENSDARG00000070081	rspo3	-38364
chr16	40877365	40878183	5.98	5.15	6.5	-1.35	0.000241	0.00127	ENSDARG00000102445	si:dkey-22o22.2	-99943
chr16	41842176	41842594	7.35	6.54	7.86	-1.33	6.07e-06	5.13e-05	ENSDARG00000018853	si:dkey-199f5.8	-4788
chr16	42441936	42442545	6.39	5.04	7.08	-2.03	2.53e-08	4.06e-07	ENSDARG00000086682	CU104784.2	-25676
chr16	42846890	42847171	5.42	3.45	6.23	-2.78	6.42e-08	9.26e-07	ENSDARG00000073952	slc4a7	19135
chr16	43053578	43054286	7.51	5.68	8.29	-2.62	4.16e-16	4.47e-14	ENSDARG00000025500	mtx1a	7148
chr16	43057507	43058038	6.09	4.2	6.88	-2.68	3.39e-11	1.15e-09	ENSDARG00000025500	mtx1a	3396
chr16	43650360	43650709	4.82	3.59	5.47	-1.89	0.000415	0.00203	ENSDARG00000089665	OXR1	-62588
chr16	43696530	43697143	6.35	5.46	6.89	-1.43	0.000113	0.00066	ENSDARG00000100474	CABZ01056592.1	37515
chr16	43841513	43842166	7.55	6.8	8.04	-1.23	4.9e-06	4.24e-05	ENSDARG00000095821	si:dkey-122a22.2	22968
chr16	44353686	44354194	5.34	4.44	5.89	-1.45	0.00116	0.00488	ENSDARG00000079543	dpys	4513
chr16	44390928	44391523	6.79	6.01	7.29	-1.29	8.03e-05	0.00049	ENSDARG00000101606	rims2a	-6008
chr16	44393500	44394087	6.46	4.92	7.19	-2.27	1.75e-08	2.93e-07	ENSDARG00000101606	rims2a	-8580
chr16	46041734	46042486	6.78	4.95	7.56	-2.61	1.49e-12	7.09e-11	ENSDARG00000069755	mtmr11	7469
chr16	46044300	46045071	6.65	5.4	7.32	-1.92	2.26e-08	3.69e-07	ENSDARG00000069755	mtmr11	10035
chr16	46144834	46145362	8.22	7.53	8.68	-1.15	4.26e-06	3.75e-05	ENSDARG00000059945	sv2a	0
chr16	46541847	46542200	5.03	3.74	5.7	-1.96	0.0001	0.000593	ENSDARG00000039871	rpz4	11409
chr16	47532257	47532694	6.04	4.31	6.8	-2.5	1.52e-08	2.59e-07	ENSDARG00000001971	cthrc1b	15362
chr16	48235986	48236724	5.85	4.81	6.45	-1.65	4.71e-05	0.000307	ENSDARG00000080241	5S_rRNA	-78272
chr16	48452614	48452908	5.2	4.13	5.81	-1.68	0.00184	0.00722	ENSDARG00000102452	eif3ha	5713
chr16	48556003	48556470	5.93	4.83	6.55	-1.73	5.84e-05	0.00037	ENSDARG00000103155	ext1a	37148
chr16	48585481	48586135	6.5	5.81	6.96	-1.15	0.00066	0.00302	ENSDARG00000103155	ext1a	66626
chr16	48871855	48872411	5.83	4.79	6.43	-1.64	4.33e-05	0.000286	ENSDARG00000097239	si:ch73-31d8.2	60209
chr16	49298915	49299582	5.75	3.75	6.56	-2.81	1.93e-10	5.44e-09	ENSDARG00000062621	SATB1	-17821
chr16	49658075	49659099	6.61	5.79	7.13	-1.34	1.27e-05	9.74e-05	ENSDARG00000086162	znf385d	14002
chr16	49667403	49667803	5.15	3.92	5.81	-1.88	0.000128	0.000736	ENSDARG00000086162	znf385d	5298
chr16	49813277	49813810	5.44	4.48	6.01	-1.53	0.000781	0.00348	ENSDARG00000034670	ube2e2	16262
chr16	49850012	49850482	6.58	5.05	7.31	-2.27	7.12e-12	2.87e-10	ENSDARG00000003820	nr1d2a	-29294
chr16	50139125	50139812	6.79	5.63	7.42	-1.79	1.24e-08	2.16e-07	ENSDARG00000103034	CRISP3	-17614
chr16	50210089	50210790	7.09	6.16	7.66	-1.49	1.01e-05	8e-05	ENSDARG00000098826	PLCL2	20948
chr16	50273697	50274197	5.86	4.57	6.53	-1.96	1.54e-06	1.53e-05	ENSDARG00000102916	CABZ01087111.1	-81524
chr16	50489348	50490221	7.19	6.36	7.71	-1.35	8.67e-07	9.22e-06	ENSDARG00000083781	5S_rRNA	-71686
chr16	51179996	51180425	5.97	4.89	6.58	-1.69	1.21e-05	9.33e-05	ENSDARG00000059888	AGO3	27838
chr16	51183810	51184225	6.36	4.27	7.18	-2.91	1.62e-13	9.46e-12	ENSDARG00000059888	AGO3	24038
chr16	51450006	51450796	5.69	4.62	6.29	-1.67	9.03e-05	0.000543	ENSDARG00000103312	CU469384.1	-11299
chr16	51534995	51535577	6.01	4.41	6.76	-2.34	8.29e-09	1.51e-07	ENSDARG00000062517		7805
chr16	51591543	51591954	5.56	4.5	6.16	-1.65	8.17e-05	0.000497	ENSDARG00000067784	SLC9A1	-6525
chr16	51718867	51719643	5.79	4.8	6.37	-1.56	8.17e-05	0.000497	ENSDARG00000067784	SLC9A1	81596
chr16	51764497	51765048	6.37	4.93	7.08	-2.15	1.18e-08	2.07e-07	ENSDARG00000101258	col27a1a	-111659
chr16	52287718	52288128	5.47	3.87	6.21	-2.34	6.18e-07	6.85e-06	ENSDARG00000067912	MAN1C1	75237
chr16	52778916	52779371	6.02	5	6.62	-1.62	3.18e-05	0.000218	ENSDARG00000018192	ubr5	-17734
chr16	53145474	53146044	5.42	4.07	6.1	-2.04	6.98e-06	5.79e-05	ENSDARG00000055271	nkd2a	33470
chr16	54058783	54059313	7	6.27	7.49	-1.22	0.000266	0.00139	ENSDARG00000036308	nod1	33844
chr16	54554154	54554798	6.2	5.36	6.72	-1.36	0.000118	0.000686	ENSDARG00000100043	CABZ01111454.1	42080
chr16	54602975	54603510	5.44	3.56	6.23	-2.68	7.34e-08	1.04e-06	ENSDARG00000100043	CABZ01111454.1	-6098
chr16	54609505	54609971	5.73	4.59	6.36	-1.77	0.000111	0.00065	ENSDARG00000100043	CABZ01111454.1	-12628
chr17	321814	322233	7.9	7.19	8.37	-1.19	5.58e-08	8.18e-07	ENSDARG00000100491	si:rp71-62i8.2	-47098
chr17	331632	332130	5.7	4.99	6.17	-1.17	0.00262	0.0097	ENSDARG00000100491	si:rp71-62i8.2	-37201
chr17	720898	721366	5.71	4.96	6.2	-1.24	0.00171	0.00677	ENSDARG00000103598	siva1	21131
chr17	877214	877664	5.82	5.08	6.3	-1.22	0.00254	0.00946	ENSDARG00000098588	gchfr	17181
chr17	962788	963353	5.63	4.79	6.16	-1.36	0.00102	0.00439	ENSDARG00000104959	dnajc17	7689
chr17	989786	990660	6.49	5.73	6.99	-1.26	0.000106	0.000623	ENSDARG00000103671		0
chr17	1110654	1111314	6.53	4.19	7.38	-3.19	1.66e-17	2.44e-15	ENSDARG00000103671		120692
chr17	1177953	1178674	6.45	4.83	7.19	-2.36	2.84e-09	5.86e-08	ENSDARG00000077725		184887
chr17	1387252	1388848	7.31	6.69	7.74	-1.05	6.25e-05	0.000393	ENSDARG00000077725		-23692
chr17	1644265	1644885	5.72	4.71	6.31	-1.59	7.33e-05	0.000452	ENSDARG00000101066	srp14	-16071
chr17	3130996	3131335	4.78	3.56	5.43	-1.87	0.000381	0.00188	ENSDARG00000079878	tmem151bb	-16243
chr17	3892274	3892689	5.6	4.65	6.17	-1.51	0.000366	0.00182	ENSDARG00000024160	hao1	12818
chr17	3918193	3918769	5.58	4.28	6.25	-1.97	1.57e-05	0.000118	ENSDARG00000024160	hao1	38737
chr17	3976209	3977107	6.83	5.95	7.38	-1.42	1.9e-06	1.84e-05	ENSDARG00000013409	bmp2a	96024
chr17	3995637	3996274	8.96	7.86	9.58	-1.72	0.000664	0.00303	ENSDARG00000013409	bmp2a	76857
chr17	4030128	4030842	7.39	4.77	8.27	-3.5	2.72e-25	1.72e-22	ENSDARG00000013409	bmp2a	42289
chr17	4036826	4037204	5.22	3.84	5.91	-2.06	1.48e-05	0.000112	ENSDARG00000013409	bmp2a	35927
chr17	4042758	4043214	5.29	4.15	5.91	-1.76	0.000719	0.00325	ENSDARG00000013409	bmp2a	29917
chr17	4072537	4073178	6.09	5.12	6.66	-1.54	1.78e-05	0.000131	ENSDARG00000013409	bmp2a	0
chr17	4073693	4074319	6.92	5.57	7.6	-2.03	1.37e-10	4e-09	ENSDARG00000013409	bmp2a	-563
chr17	4111561	4111985	5.71	3.35	6.56	-3.21	8.76e-10	2.08e-08	ENSDARG00000037995	gdf3	-17742
chr17	4979781	4980330	6.09	5.03	6.69	-1.66	9.47e-06	7.55e-05	ENSDARG00000043797	cdc5l	76761
chr17	4984101	4985011	6.37	5.19	7	-1.81	1.02e-06	1.07e-05	ENSDARG00000043797	cdc5l	81081
chr17	5051721	5052556	7	4.87	7.82	-2.95	1.3e-17	1.93e-15	ENSDARG00000098141	supt3h	86909
chr17	5077760	5078401	6	5.07	6.55	-1.48	0.000532	0.0025	ENSDARG00000098141	supt3h	61064
chr17	5134631	5135078	5.22	4.15	5.82	-1.67	0.000257	0.00135	ENSDARG00000098141	supt3h	4387
chr17	5148909	5149581	5.4	3.93	6.11	-2.18	5.96e-05	0.000377	ENSDARG00000098141	supt3h	-9445
chr17	5154195	5155289	7.4	5.72	8.16	-2.44	0.000309	0.00157	ENSDARG00000098141	supt3h	-14731
chr17	5162293	5162612	5.42	4.26	6.05	-1.79	0.000298	0.00153	ENSDARG00000098141	supt3h	-22829
chr17	5164464	5165155	6.28	4.7	7.01	-2.32	2.79e-08	4.43e-07	ENSDARG00000098141	supt3h	-25000
chr17	5193977	5195134	7.46	6.14	8.14	-2.01	1.65e-11	6.07e-10	ENSDARG00000040261	runx2a	0
chr17	5228852	5229696	6.53	5.81	7	-1.2	0.000442	0.00214	ENSDARG00000098141	supt3h	-33025
chr17	5922352	5922804	6.61	5.92	7.07	-1.16	0.000184	0.00101	ENSDARG00000006602	chrna2a	0
chr17	6248047	6249191	6.6	5.75	7.13	-1.38	0.000485	0.00231	ENSDARG00000018773	HIVEP2	-5458
chr17	8221324	8222008	6.52	5.76	7.01	-1.26	0.000706	0.0032	ENSDARG00000104283	cdc42bpaa	55097
chr17	8278427	8278963	5.97	4.96	6.56	-1.61	0.000122	0.000705	ENSDARG00000084211	5S_rRNA	86887
chr17	8280247	8280664	5.17	3.66	5.89	-2.23	1.05e-05	8.24e-05	ENSDARG00000084211	5S_rRNA	85186
chr17	8480226	8481671	6.7	5.77	7.27	-1.5	6.82e-06	5.67e-05	ENSDARG00000044062	ctbp2a	0
chr17	8569746	8570879	7.1	6.43	7.55	-1.11	0.00014	0.000791	ENSDARG00000044062	ctbp2a	0
chr17	9191601	9192160	6.23	5.4	6.75	-1.35	0.000144	0.000814	ENSDARG00000097974	si:ch211-172e9.1	-38145
chr17	9472031	9472503	5.63	4.58	6.23	-1.64	7.94e-05	0.000485	ENSDARG00000079182	NPAS3	-218573
chr17	9477464	9477918	5.74	4.22	6.46	-2.24	1.09e-06	1.13e-05	ENSDARG00000079182	NPAS3	-213158
chr17	9493216	9493742	6.45	4.02	7.31	-3.3	0.000108	0.000634	ENSDARG00000079182	NPAS3	-197334
chr17	9515191	9515589	4.86	3.48	5.55	-2.07	9.16e-05	0.000549	ENSDARG00000079182	NPAS3	-175487
chr17	10153704	10154339	6.62	6.02	7.05	-1.03	0.00073	0.00329	ENSDARG00000104125	ttc6	0
chr17	10170036	10170534	5.28	4.43	5.81	-1.38	0.00213	0.00816	ENSDARG00000102138	foxa1	7983
chr17	10300836	10301055	4.31	3.13	4.95	-1.82	0.00248	0.00925	ENSDARG00000104845	mipol1	41179
chr17	10365150	10365687	6	5.2	6.51	-1.31	0.000318	0.00161	ENSDARG00000005356	tyro3	19537
chr17	10547344	10548106	6.36	5.12	7.02	-1.89	8.07e-08	1.14e-06	ENSDARG00000035546	jmjd7	33861
chr17	11053530	11054695	6.23	5.36	6.77	-1.4	9.72e-05	0.000578	ENSDARG00000096963	si:ch211-185a18.2	-55942
chr17	11155946	11156406	5.36	4.44	5.91	-1.48	0.000741	0.00334	ENSDARG00000004297	irf2bpl	19487
chr17	11164548	11164902	5.76	4.6	6.4	-1.79	0.000312	0.00159	ENSDARG00000004297	irf2bpl	10991
chr17	11169337	11169629	5.31	3.31	6.11	-2.8	1.78e-07	2.28e-06	ENSDARG00000004297	irf2bpl	6264
chr17	11186317	11186906	6.67	5.32	7.35	-2.03	8.12e-10	1.94e-08	ENSDARG00000004297	irf2bpl	-10425
chr17	11352996	11353329	5.29	3.77	6.01	-2.24	2.13e-05	0.000153	ENSDARG00000013343	kif26ba	0
chr17	11588274	11589146	6.51	5.4	7.12	-1.72	1.73e-07	2.23e-06	ENSDARG00000013343	kif26ba	61672
chr17	11607626	11608515	6.22	5.27	6.79	-1.51	0.000169	0.000937	ENSDARG00000013343	kif26ba	81024
chr17	11961358	11961835	5.29	4.31	5.87	-1.56	0.00179	0.00702	ENSDARG00000075053	SCCPDH	-22815
chr17	12292905	12293235	4.92	2.92	5.73	-2.8	5.29e-06	4.54e-05	ENSDARG00000029874	khk	31566
chr17	12355423	12356403	7.18	5.83	7.87	-2.04	9.77e-11	2.96e-09	ENSDARG00000026166	emilin1b	-11394
chr17	12362478	12363125	6.16	4.47	6.91	-2.44	9.68e-09	1.74e-07	ENSDARG00000026166	emilin1b	-18449
chr17	12432852	12433180	4.77	3.63	5.39	-1.77	0.00129	0.00531	ENSDARG00000043928	gpn1	-71166
chr17	12466119	12466907	5.89	5.12	6.39	-1.26	0.00103	0.0044	ENSDARG00000043928	gpn1	-37439
chr17	12826895	12827456	6.97	4.95	7.78	-2.83	2.37e-05	0.000168	ENSDARG00000019398	psma6a	-14055
chr17	12891583	12892261	6.47	5.59	7.01	-1.43	3.56e-05	0.00024	ENSDARG00000099973	ctage5	5993
chr17	13344477	13345162	6.06	5.15	6.61	-1.46	0.000191	0.00104	ENSDARG00000082447	BX005308.1	-36476
chr17	14630594	14631286	5.69	4.72	6.26	-1.53	0.000233	0.00124	ENSDARG00000004377	ppp1r13ba	-17280
chr17	14779735	14780434	6.52	5.78	7	-1.22	0.00185	0.00724	ENSDARG00000009253	zgc:56576	-1122
chr17	14843816	14844555	6.01	4.57	6.72	-2.15	6.52e-08	9.39e-07	ENSDARG00000075707	nid2a	-15430
chr17	14974693	14975270	5.67	4.84	6.19	-1.36	0.00199	0.00771	ENSDARG00000032256	txndc16	-16243
chr17	15099957	15100723	6.22	5.35	6.75	-1.4	0.00011	0.000643	ENSDARG00000070453	gch1	22781
chr17	15322481	15323144	5.83	5.03	6.34	-1.31	0.000697	0.00316	ENSDARG00000097256	si:ch211-270g19.5	33016
chr17	15535017	15536515	7.83	6.15	8.59	-2.43	2.73e-16	3.05e-14	ENSDARG00000054753	col10a1a	2414
chr17	15538805	15539107	5.78	4.36	6.48	-2.12	2.12e-06	2.03e-05	ENSDARG00000054753	col10a1a	0
chr17	15545055	15545736	6.17	4.74	6.87	-2.13	1.1e-07	1.5e-06	ENSDARG00000054753	col10a1a	-6127
chr17	15687419	15687888	6.11	4.94	6.75	-1.81	1.38e-05	0.000105	ENSDARG00000036569	bach2a	21300
chr17	15725326	15725742	5.65	4.29	6.34	-2.05	6.49e-06	5.43e-05	ENSDARG00000057792	cx52.7	13223
chr17	16198211	16199040	6.31	5.51	6.82	-1.31	0.000127	0.000729	ENSDARG00000079731	kif13ba	13658
chr17	16510865	16511554	5.78	4.97	6.3	-1.33	0.000619	0.00286	ENSDARG00000012833	foxn3	-45435
chr17	16762151	16762976	6.69	6.03	7.14	-1.11	0.000325	0.00164	ENSDARG00000057452	ston2	14797
chr17	17822578	17823434	6.13	5.43	6.6	-1.16	0.000963	0.00417	ENSDARG00000018976	sptlc2a	2700
chr17	17932080	17932418	6.09	4.6	6.8	-2.2	7.89e-09	1.45e-07	ENSDARG00000005232	ccdc85ca	-2810
chr17	18329348	18330137	5.79	4.49	6.46	-1.97	8.46e-07	9.03e-06	ENSDARG00000082787	5S_rRNA	872
chr17	18504198	18505024	6.48	5.43	7.08	-1.65	3.43e-06	3.1e-05	ENSDARG00000082787	5S_rRNA	-173190
chr17	18553971	18554811	5.86	4.77	6.47	-1.7	2.76e-05	0.000192	ENSDARG00000018006	vrk1	199847
chr17	19722486	19723353	7.7	6.29	8.39	-2.1	2.56e-13	1.43e-11	ENSDARG00000056057	grem2a	-4972
chr17	19759697	19760145	5.73	4.27	6.44	-2.18	7.51e-07	8.12e-06	ENSDARG00000023318	fmn2a	-123
chr17	19762905	19763453	5.83	4.49	6.52	-2.03	1.82e-06	1.78e-05	ENSDARG00000023318	fmn2a	-3331
chr17	19786233	19786710	6.15	4.36	6.93	-2.57	2.26e-09	4.77e-08	ENSDARG00000023318	fmn2a	21959
chr17	20146750	20147415	5.99	4.88	6.61	-1.73	1.55e-05	0.000116	ENSDARG00000071082	p4ha1b	0
chr17	20537973	20538796	6.49	4.73	7.26	-2.53	6.99e-12	2.82e-10	ENSDARG00000061758	sh3pxd2ab	329
chr17	20643125	20643631	6.05	4.67	6.74	-2.07	2.83e-07	3.43e-06	ENSDARG00000013926	slc16a9a	2459
chr17	20874956	20875453	6.59	5.56	7.18	-1.63	1.97e-06	1.9e-05	ENSDARG00000061736	ank3a	2118
chr17	20938022	20938396	5.14	4.1	5.73	-1.63	0.000592	0.00275	ENSDARG00000077979	tmem26a	0
chr17	20980032	20980650	5.84	4.72	6.46	-1.74	6.5e-05	0.000407	ENSDARG00000003998	phyhipla	-20792
chr17	21024265	21025033	6.6	4.99	7.34	-2.34	6.67e-10	1.63e-08	ENSDARG00000061682	bicc1a	4391
chr17	21711598	21711886	4.69	3.32	5.38	-2.06	0.000272	0.00141	ENSDARG00000070954	hmx2	52430
chr17	21899129	21899368	5.54	4.53	6.12	-1.59	0.000609	0.00282	ENSDARG00000032831	htra1a	0
chr17	21914940	21915702	6.02	4.28	6.78	-2.5	1.06e-09	2.45e-08	ENSDARG00000032831	htra1a	15645
chr17	21915758	21916019	4.39	1.94	5.26	-3.32	2.86e-06	2.63e-05	ENSDARG00000032831	htra1a	16463
chr17	21917809	21918177	5.22	3.63	5.96	-2.33	3.27e-05	0.000223	ENSDARG00000032831	htra1a	18514
chr17	22936495	22936940	5.46	4.05	6.17	-2.12	1.85e-06	1.8e-05	ENSDARG00000056922	ltbp1	0
chr17	22937010	22937309	5.34	4.36	5.91	-1.55	0.000545	0.00256	ENSDARG00000056922	ltbp1	394
chr17	22954369	22954769	5.23	4.21	5.83	-1.62	0.00122	0.00508	ENSDARG00000056922	ltbp1	17753
chr17	22958656	22959151	5.77	4.7	6.38	-1.67	0.000127	0.000729	ENSDARG00000056922	ltbp1	22040
chr17	22980461	22981144	5.87	4.65	6.52	-1.87	3.59e-06	3.23e-05	ENSDARG00000056922	ltbp1	43845
chr17	23022301	23022811	6.04	3.88	6.87	-3	1.55e-12	7.34e-11	ENSDARG00000097768	ltbp1	-56493
chr17	23024910	23025516	6.26	5.16	6.87	-1.71	6.93e-06	5.75e-05	ENSDARG00000097768	ltbp1	-53788
chr17	23030585	23031089	5.88	4.61	6.55	-1.94	2.19e-06	2.08e-05	ENSDARG00000097768	ltbp1	-48215
chr17	23048812	23049711	6.44	5.33	7.06	-1.73	4.67e-07	5.35e-06	ENSDARG00000097768	ltbp1	-29593
chr17	23080078	23080726	6.76	5.66	7.37	-1.71	1.36e-07	1.8e-06	ENSDARG00000097768	ltbp1	775
chr17	23228218	23228669	5.99	5.06	6.56	-1.5	6.77e-05	0.000422	ENSDARG00000038237	tbc1d12a	5182
chr17	24486652	24487079	6.07	5	6.68	-1.68	5.07e-06	4.38e-05	ENSDARG00000044083	peli1b	15902
chr17	24668727	24669413	6.88	6.16	7.36	-1.2	4.96e-05	0.000321	ENSDARG00000033616	sepn1	0
chr17	24677408	24677731	5.17	3.55	5.91	-2.37	2.78e-06	2.57e-05	ENSDARG00000033616	sepn1	5274
chr17	25141499	25142045	6.53	5.78	7.03	-1.25	0.000194	0.00106	ENSDARG00000075525	cln8	-21572
chr17	25425882	25426434	6.14	5.19	6.71	-1.51	1.83e-05	0.000134	ENSDARG00000022995	clic4	0
chr17	25442156	25442753	7.1	5.13	7.91	-2.77	2.6e-16	2.93e-14	ENSDARG00000022995	clic4	-12700
chr17	26194625	26195341	6.08	5.09	6.67	-1.58	2.31e-05	0.000164	ENSDARG00000074583	grid1a	4322
chr17	26486495	26487280	6.26	5.11	6.9	-1.79	4.17e-06	3.68e-05	ENSDARG00000087749	ccser2a	1618
chr17	27038723	27039381	6.61	6.01	7.03	-1.03	0.000798	0.00355	ENSDARG00000033437	rps6ka1	-6521
chr17	27262555	27262924	5.64	4.56	6.25	-1.69	3.62e-05	0.000244	ENSDARG00000054823	id3	-7651
chr17	27306511	27307010	5.56	4.8	6.06	-1.26	0.00253	0.00944	ENSDARG00000054823	id3	-51607
chr17	27347004	27347589	5.56	4.18	6.26	-2.07	2.9e-06	2.67e-05	ENSDARG00000055270	si:ch1073-358c10.1	18291
chr17	27450837	27451430	6.08	4.96	6.71	-1.74	2.03e-05	0.000147	ENSDARG00000003902	ctsl.1	10599
chr17	27671037	27671949	6.67	5.16	7.39	-2.24	2.26e-10	6.23e-09	ENSDARG00000097478	qkia	-34579
chr17	27840730	27841403	5.83	4.67	6.46	-1.79	1.56e-05	0.000117	ENSDARG00000097478	qkia	54085
chr17	28046637	28047129	6.07	4.13	6.87	-2.74	0.000556	0.0026	ENSDARG00000060679	kdm1a	33668
chr17	28067860	28068630	6.29	5.44	6.82	-1.38	0.000293	0.0015	ENSDARG00000060679	kdm1a	12167
chr17	28580504	28581506	7.43	6.24	8.08	-1.84	2.67e-12	1.19e-10	ENSDARG00000042563	mis18bp1	-13278
chr17	28635339	28635692	5.56	4.13	6.26	-2.13	8.65e-06	6.98e-05	ENSDARG00000093993	heatr5a	0
chr17	29182900	29183499	5.64	4.57	6.25	-1.69	0.000242	0.00127	ENSDARG00000097683	sptbn5	-5645
chr17	29885052	29885605	6.94	4.88	7.76	-2.88	3.12e-15	2.76e-13	ENSDARG00000004861	esrrga	0
chr17	30362226	30362673	5.51	3.95	6.25	-2.3	8.48e-07	9.05e-06	ENSDARG00000070794	greb1	9793
chr17	30394737	30395461	6.38	5.29	6.99	-1.7	3.4e-06	3.08e-05	ENSDARG00000070794	greb1	0
chr17	30531925	30532632	6.86	4.72	7.68	-2.97	1.54e-05	0.000116	ENSDARG00000054537	nhsl1a	2309
chr17	30927240	30927706	5.71	4.24	6.42	-2.18	5.46e-06	4.67e-05	ENSDARG00000035650	evla	31038
chr17	30953162	30953652	6.08	4.97	6.71	-1.74	6.08e-06	5.13e-05	ENSDARG00000035650	evla	5092
chr17	31135593	31136447	6.06	4.8	6.72	-1.92	6.74e-07	7.4e-06	ENSDARG00000038235	pkdccb	10809
chr17	32435912	32436239	5.35	3.56	6.12	-2.57	3.03e-07	3.65e-06	ENSDARG00000061391	grhl1	12938
chr17	32618804	32619471	5.83	4.98	6.36	-1.38	0.000331	0.00167	ENSDARG00000061405	eva1a	0
chr17	33336214	33336961	7.36	6.29	7.96	-1.67	1.04e-10	3.14e-09	ENSDARG00000033516	efr3ba	0
chr17	33787906	33788574	8.18	7.43	8.66	-1.23	7.11e-08	1.01e-06	ENSDARG00000015449	fut8a	21002
chr17	34600916	34601541	6.26	4.83	6.97	-2.14	3.33e-09	6.75e-08	ENSDARG00000097163	si:dkey-182i1.1	256271
chr17	34626734	34627368	5.65	4.67	6.23	-1.56	0.000175	0.000965	ENSDARG00000097163	si:dkey-182i1.1	230444
chr17	35476312	35477116	6.08	5.2	6.62	-1.42	0.000279	0.00144	ENSDARG00000031359	cmpk2	61407
chr17	35563990	35564442	5.87	4.44	6.57	-2.13	1.95e-07	2.48e-06	ENSDARG00000081487	5S_rRNA	106057
chr17	35658369	35659124	6.56	5.8	7.06	-1.26	0.000371	0.00184	ENSDARG00000081487	5S_rRNA	11375
chr17	35912335	35912787	5.27	4.29	5.85	-1.56	0.00177	0.00698	ENSDARG00000077811,ENSDARG00000092907	AL929378.1,sox11a	21449
chr17	36988790	36989230	6.8	5.97	7.32	-1.35	4.2e-06	3.71e-05	ENSDARG00000011141	dpysl5a	0
chr17	37594976	37595413	5.04	3.49	5.77	-2.28	7.57e-06	6.21e-05	ENSDARG00000007198	mta1	31540
chr17	37783421	37783844	5.88	5.02	6.42	-1.39	0.000391	0.00193	ENSDARG00000016154	zfp36l1a	64436
chr17	37984904	37985560	5.88	4.82	6.48	-1.66	2.97e-05	0.000205	ENSDARG00000053835	plekhh1	0
chr17	37986852	37987384	5.67	4.75	6.23	-1.48	0.000772	0.00345	ENSDARG00000053835	plekhh1	1731
chr17	38013063	38013931	7.81	6.47	8.5	-2.03	1.32e-16	1.6e-14	ENSDARG00000053835	plekhh1	27942
chr17	38835986	38836372	5.19	4.24	5.76	-1.52	0.00115	0.00483	ENSDARG00000005179	c17h14orf159	-4549
chr17	39191427	39192082	6.35	5.7	6.79	-1.09	0.00236	0.00888	ENSDARG00000029668	crim1	45669
chr17	39198470	39198975	5.4	4.07	6.08	-2.01	1.35e-05	0.000103	ENSDARG00000029668	crim1	38776
chr17	39236259	39237740	7.55	6.92	7.98	-1.06	0.000222	0.00119	ENSDARG00000029668	crim1	11
chr17	39258154	39258792	6.12	4.98	6.75	-1.76	7.08e-06	5.86e-05	ENSDARG00000029668	crim1	-20404
chr17	41063030	41063761	6.1	5.39	6.57	-1.17	0.000859	0.00378	ENSDARG00000104031	mrpl33	28380
chr17	41078606	41079429	6.63	5.92	7.11	-1.19	0.000266	0.00138	ENSDARG00000104031	mrpl33	43956
chr17	41171879	41172225	4.95	3.89	5.55	-1.66	0.00222	0.00843	ENSDARG00000038863	bre	45192
chr17	41175684	41176234	6.59	5.29	7.26	-1.96	8.84e-08	1.23e-06	ENSDARG00000038863	bre	48997
chr17	42360152	42360597	5.66	4.55	6.29	-1.74	2.43e-05	0.000172	ENSDARG00000003411	foxa2	-67061
chr17	42360816	42361228	6.23	4.71	6.96	-2.25	8.21e-09	1.5e-07	ENSDARG00000003411	foxa2	-67725
chr17	42891881	42892382	6.64	5.74	7.19	-1.46	1e-05	7.93e-05	ENSDARG00000105180	si:ch73-167o17.1	-20010
chr17	43209669	43210638	6.54	5.73	7.05	-1.32	0.000298	0.00152	ENSDARG00000053517	EML5	-20383
chr17	43475691	43475980	6.72	5.95	7.23	-1.28	2.87e-05	0.000199	ENSDARG00000053544	hspa4l	0
chr17	43945274	43946292	6.79	5.39	7.49	-2.09	3.25e-10	8.67e-09	ENSDARG00000029045	peli2	28347
chr17	44736960	44737709	5.86	5.05	6.38	-1.33	0.0016	0.0064	ENSDARG00000004158	tmem63c	16891
chr17	44746390	44747005	6.3	4.44	7.08	-2.64	1.42e-09	3.18e-08	ENSDARG00000004158	tmem63c	26321
chr17	44927992	44928475	5.9	4.33	6.63	-2.3	1.62e-07	2.1e-06	ENSDARG00000053481	entpd5a	-945
chr17	45501837	45502434	6.17	4.89	6.83	-1.94	1.24e-06	1.27e-05	ENSDARG00000070487	2019-03-02	12435
chr17	45866730	45867333	6.11	4.99	6.73	-1.74	7.24e-06	5.97e-05	ENSDARG00000015016	kif26ab	32455
chr17	48242255	48242875	5.61	4.71	6.17	-1.46	0.000477	0.00228	ENSDARG00000088255	smoc1	-30803
chr17	48733783	48734684	5.72	4.88	6.25	-1.37	0.000527	0.00248	ENSDARG00000053240	kif6	-11254
chr17	48998883	48999596	6.52	4.94	7.25	-2.31	5.94e-10	1.47e-08	ENSDARG00000087780	tiam2a	30
chr17	49689915	49691055	6.99	6.19	7.5	-1.31	2.09e-06	2e-05	ENSDARG00000078322	col12a1a	9909
chr17	49722704	49723122	5.68	4.04	6.43	-2.4	1.03e-07	1.41e-06	ENSDARG00000078322	col12a1a	-21741
chr17	50013411	50013834	5.11	4.15	5.68	-1.53	0.00116	0.00486	ENSDARG00000074471	vps39	15979
chr17	50125083	50125935	6.59	5.81	7.09	-1.28	0.000265	0.00138	ENSDARG00000040137	jdp2a	15224
chr17	50636857	50637683	6	4.66	6.69	-2.03	6.48e-06	5.42e-05	ENSDARG00000020242	fermt2	14031
chr17	50667915	50668377	5.79	4.62	6.43	-1.81	0.000135	0.000769	ENSDARG00000020242	fermt2	45089
chr17	50723973	50724391	5.73	4.91	6.25	-1.34	0.000805	0.00357	ENSDARG00000088862		3981
chr17	51218502	51219214	6.1	5.21	6.65	-1.44	5.99e-05	0.000379	ENSDARG00000043417	tssc1	44986
chr17	51272303	51272912	5.61	4.83	6.12	-1.3	0.0021	0.00806	ENSDARG00000043417	tssc1	98787
chr17	51437383	51438046	5.65	4.76	6.2	-1.44	0.000347	0.00174	ENSDARG00000098733	PXDN	6467
chr17	51489099	51489710	6.1	4.97	6.73	-1.76	4.9e-06	4.25e-05	ENSDARG00000038969	zgc:113142	-48465
chr17	51500417	51500936	5.92	5	6.47	-1.47	0.000144	0.000811	ENSDARG00000038969	zgc:113142	-37239
chr17	51768916	51769216	5.87	5.07	6.39	-1.32	0.00124	0.00515	ENSDARG00000027279	numb	-28642
chr17	51877893	51878804	6.74	5.93	7.25	-1.32	4.94e-05	0.00032	ENSDARG00000036793	ttll5	26146
chr17	52232584	52233335	6.8	5.84	7.37	-1.53	1.43e-06	1.43e-05	ENSDARG00000100847	ESRRB	18849
chr17	52371339	52372036	6.14	5.5	6.58	-1.07	0.00261	0.00968	ENSDARG00000041952	prox2	62613
chr17	52860389	52861111	5.78	5.03	6.27	-1.24	0.00134	0.00549	ENSDARG00000070461	zgc:154061	-5028
chr18	409186	410261	7.1	6.07	7.69	-1.63	2.59e-07	3.19e-06	ENSDARG00000100553	lsm14ab	-3343
chr18	477872	478327	6.01	4.94	6.62	-1.68	1.34e-05	0.000102	ENSDARG00000105288	si:ch211-79l17.1	2741
chr18	571310	571916	5.88	4.75	6.51	-1.76	7.75e-05	0.000475	ENSDARG00000103607	wtip	-16361
chr18	580595	581353	5.97	4.76	6.62	-1.85	1.2e-06	1.23e-05	ENSDARG00000103607	wtip	24035
chr18	600471	600717	5.6	4.59	6.19	-1.61	0.000159	0.000889	ENSDARG00000103607	wtip	4671
chr18	782415	782797	5.86	4.67	6.5	-1.82	2.58e-06	2.41e-05	ENSDARG00000105140	si:dkey-205h23.1	0
chr18	1472388	1473110	6.15	4.86	6.81	-1.95	1.12e-06	1.15e-05	ENSDARG00000101233	unc13c	63849
chr18	1789762	1790350	5.71	4.63	6.32	-1.69	6.06e-05	0.000382	ENSDARG00000102249	PEPD	-54209
chr18	2320530	2321271	5.76	4.73	6.35	-1.63	0.000173	0.000955	ENSDARG00000104569		109476
chr18	2452205	2452490	4.86	3.71	5.5	-1.79	0.000733	0.0033	ENSDARG00000100204	5S_rRNA	85562
chr18	2728295	2728841	5.55	4.77	6.06	-1.28	0.00227	0.00859	ENSDARG00000099724	relt	-27805
chr18	2809432	2810034	5.78	4.81	6.35	-1.54	0.000221	0.00118	ENSDARG00000101644		-49876
chr18	3296200	3296588	5.46	4.56	6.01	-1.45	0.000579	0.00269	ENSDARG00000103959	pak1	-11883
chr18	3327147	3327435	5.13	4.03	5.74	-1.71	0.000836	0.00369	ENSDARG00000103959	pak1	-14507
chr18	3538033	3538558	5.64	4.33	6.31	-1.98	5.24e-06	4.5e-05	ENSDARG00000100679	lrch3	466
chr18	3659046	3659482	5.98	4.09	6.78	-2.69	1.32e-10	3.87e-09	ENSDARG00000099480	CU856137.1	33123
chr18	4074493	4074817	4.89	3.63	5.55	-1.93	0.000259	0.00135	ENSDARG00000087073	5S_rRNA	240113
chr18	5337689	5338271	6.36	4.45	7.16	-2.71	1.67e-12	7.85e-11	ENSDARG00000101210	glg1b	5702
chr18	5346108	5346485	5.57	3.88	6.33	-2.45	1.1e-07	1.49e-06	ENSDARG00000101210	glg1b	14121
chr18	5492381	5493114	5.75	4.89	6.29	-1.39	0.00177	0.00697	ENSDARG00000100084		25220
chr18	5642925	5643760	7.34	6.3	7.94	-1.64	2.56e-08	4.11e-07	ENSDARG00000101844	mibp2	5329
chr18	5651065	5651723	6.55	4.94	7.3	-2.36	4.05e-10	1.05e-08	ENSDARG00000042933	bloc1s6	5031
chr18	5958441	5959409	6.52	5.33	7.16	-1.84	4.44e-08	6.68e-07	ENSDARG00000088549	si:ch1073-390k14.1	-26733
chr18	6568311	6569240	6.43	5.22	7.08	-1.86	8.41e-07	8.98e-06	ENSDARG00000098832	fam168a	16342
chr18	6692856	6693338	6.15	5.49	6.6	-1.11	0.00242	0.00906	ENSDARG00000100878	P2RY6	14572
chr18	6702429	6703028	6.26	4.66	7.01	-2.35	1.6e-09	3.53e-08	ENSDARG00000094590	c2cd5	-12966
chr18	6707180	6707748	6.3	5.35	6.86	-1.51	4.34e-05	0.000286	ENSDARG00000094590	c2cd5	-8246
chr18	7208724	7209103	6.91	5.97	7.47	-1.5	4.49e-06	3.93e-05	ENSDARG00000077231	vwf	15903
chr18	7379253	7379812	7.02	4.46	7.89	-3.44	1.34e-07	1.78e-06	ENSDARG00000058486	caps2	4203
chr18	7512820	7513494	5.69	4.35	6.38	-2.03	3.03e-06	2.78e-05	ENSDARG00000069537	si:dkey-238c7.16	8607
chr18	7520304	7520577	6.01	4.02	6.82	-2.8	5.33e-10	1.34e-08	ENSDARG00000069537	si:dkey-238c7.16	1524
chr18	7946406	7946909	5.4	4.05	6.08	-2.04	6.03e-06	5.1e-05	ENSDARG00000087928	5S_rRNA	29312
chr18	7965581	7966582	6.84	5.49	7.52	-2.03	3.51e-10	9.29e-09	ENSDARG00000087928	5S_rRNA	48487
chr18	8572502	8573082	6.48	4.81	7.23	-2.42	8.73e-10	2.07e-08	ENSDARG00000042249	FRMD4A	48806
chr18	8577395	8578373	6.78	5.71	7.39	-1.68	4.81e-07	5.49e-06	ENSDARG00000042249	FRMD4A	43515
chr18	8611608	8612122	5.83	4.9	6.39	-1.48	0.00118	0.00496	ENSDARG00000042249	FRMD4A	9766
chr18	8625614	8626768	6.98	6.29	7.44	-1.15	0.000191	0.00104	ENSDARG00000042249	FRMD4A	-3727
chr18	8632090	8632748	5.94	4.65	6.62	-1.97	3.84e-07	4.5e-06	ENSDARG00000042249	FRMD4A	-10203
chr18	8638678	8639184	5.51	4.21	6.18	-1.97	8.3e-06	6.73e-05	ENSDARG00000042249	FRMD4A	-16791
chr18	8646760	8647165	5.79	4.82	6.36	-1.54	0.000181	0.000993	ENSDARG00000042249	FRMD4A	-24873
chr18	8647257	8648168	6.54	5.59	7.11	-1.52	2.81e-06	2.6e-05	ENSDARG00000042249	FRMD4A	-25370
chr18	8709812	8710347	5.66	4.71	6.22	-1.52	0.000269	0.0014	ENSDARG00000042249	FRMD4A	-12423
chr18	8728872	8729608	6.2	5.09	6.82	-1.73	2.68e-06	2.49e-05	ENSDARG00000042249	FRMD4A	-31483
chr18	8963723	8964488	6.42	5.81	6.85	-1.04	0.00207	0.00797	ENSDARG00000042213	si:ch211-233h19.2	3976
chr18	9524038	9524689	6.81	5.68	7.44	-1.76	1.27e-06	1.3e-05	ENSDARG00000036571	sema3e	0
chr18	9561270	9561760	5.6	4.22	6.3	-2.07	4.97e-05	0.000322	ENSDARG00000036571	sema3e	36740
chr18	9637186	9637480	4.84	3.44	5.53	-2.09	0.000213	0.00114	ENSDARG00000104585	5S_rRNA	-1247
chr18	9739337	9739750	5.66	4.82	6.19	-1.37	0.00119	0.00498	ENSDARG00000098880	pclob	0
chr18	9854674	9855170	5.78	3.43	6.63	-3.2	2.75e-11	9.57e-10	ENSDARG00000085521	5S_rRNA	12844
chr18	9989305	9989863	5.49	4.46	6.08	-1.63	0.00163	0.00649	ENSDARG00000084729	5S_rRNA	-35688
chr18	10021145	10021683	5.8	4.75	6.4	-1.64	4.41e-05	0.00029	ENSDARG00000079076	hgfb	-63282
chr18	10586365	10586917	5.79	4.84	6.35	-1.51	0.000295	0.00151	ENSDARG00000089649	BX927136.1	-115036
chr18	10789249	10789889	6.23	5.31	6.78	-1.47	4.36e-05	0.000287	ENSDARG00000021979	mical3a	-12561
chr18	10862438	10863053	5.88	4.88	6.47	-1.59	0.000223	0.00119	ENSDARG00000097017	mical3a	-8301
chr18	11369512	11370135	5.8	4.63	6.44	-1.81	2.25e-05	0.000161	ENSDARG00000094024	si:dkey-101p2.2	-21250
chr18	11425897	11426511	5.91	4.57	6.59	-2.02	7.85e-07	8.45e-06	ENSDARG00000080790	5S_rRNA	-61985
chr18	11428534	11429241	6.44	5.68	6.93	-1.25	0.000535	0.00252	ENSDARG00000080790	5S_rRNA	-59255
chr18	11638232	11638476	4.28	1.84	5.14	-3.3	6.91e-06	5.74e-05	ENSDARG00000068231	CRACR2A	-11480
chr18	11747087	11747980	6.68	5.69	7.26	-1.57	5.04e-07	5.73e-06	ENSDARG00000035273	tmtc2b	56
chr18	11757477	11758070	5.75	4.2	6.48	-2.28	2.7e-07	3.31e-06	ENSDARG00000035273	tmtc2b	10446
chr18	11828208	11828679	5.38	4.39	5.97	-1.57	0.000287	0.00148	ENSDARG00000035273	tmtc2b	-61001
chr18	12047036	12047512	5.73	4.83	6.28	-1.46	0.000218	0.00117	ENSDARG00000052497	zgc:110789	35902
chr18	12196736	12197086	5.01	2.92	5.83	-2.91	1.92e-07	2.45e-06	ENSDARG00000101471	fgd4a	17483
chr18	12787151	12788069	6.31	5.67	6.76	-1.09	0.00128	0.00528	ENSDARG00000095548	si:dkey-16j24.1	5905
chr18	12990988	12991473	5.85	4.33	6.57	-2.24	9.47e-08	1.31e-06	ENSDARG00000007461	srgap1a	-2256
chr18	13008494	13009140	6.15	4.6	6.88	-2.29	3.3e-08	5.14e-07	ENSDARG00000007461	srgap1a	-19762
chr18	13083000	13083507	6.39	4.84	7.13	-2.29	4.66e-09	9.1e-08	ENSDARG00000007461	srgap1a	4774
chr18	13085513	13086457	6.96	6.17	7.46	-1.29	4.26e-06	3.75e-05	ENSDARG00000007461	srgap1a	1824
chr18	13200784	13201473	6.15	5.25	6.7	-1.45	9.59e-05	0.000572	ENSDARG00000069630	tat	6774
chr18	13312305	13312793	5.31	3.66	6.06	-2.39	2.37e-05	0.000168	ENSDARG00000068763	plcg2	5082
chr18	13877723	13878467	6.66	5.12	7.39	-2.27	8.38e-11	2.58e-09	ENSDARG00000014215	cdh13	8450
chr18	14509021	14509350	5.6	4.84	6.1	-1.26	0.00226	0.00856	ENSDARG00000062967	kcng4a	0
chr18	14774492	14775192	6.76	5.81	7.33	-1.52	3e-05	0.000207	ENSDARG00000087394	tshz3a	0
chr18	14839896	14840431	5.54	3.87	6.3	-2.43	1.3e-06	1.32e-05	ENSDARG00000028943	mtss1la	27919
chr18	14868219	14868748	6.29	4.76	7.02	-2.25	2.86e-09	5.89e-08	ENSDARG00000028943	mtss1la	0
chr18	14953792	14954559	5.84	4.9	6.41	-1.52	0.000165	0.000918	ENSDARG00000063019	panx2	0
chr18	15057552	15058021	6	4.38	6.75	-2.37	7.96e-09	1.46e-07	ENSDARG00000080407	5S_rRNA	9736
chr18	15062691	15063548	6.48	5.26	7.13	-1.87	1.22e-08	2.14e-07	ENSDARG00000080407	5S_rRNA	4209
chr18	15107163	15108459	6.59	5.08	7.31	-2.23	2.04e-10	5.7e-09	ENSDARG00000063040	btbd11b	24222
chr18	15558158	15558513	5.21	4.3	5.76	-1.46	0.00247	0.00924	ENSDARG00000100057	ppfibp1b	4991
chr18	15563006	15563712	5.52	4.47	6.12	-1.66	0.000108	0.000636	ENSDARG00000100057	ppfibp1b	0
chr18	15604840	15605456	5.83	3.77	6.64	-2.87	2.45e-11	8.6e-10	ENSDARG00000041379	si:ch211-245j22.3	-13536
chr18	16134239	16134710	7.05	6.26	7.56	-1.3	2.23e-05	0.00016	ENSDARG00000041747	sspn	-84
chr18	16585864	16586192	4.89	3.87	5.48	-1.61	0.00209	0.00804	ENSDARG00000041791	mgat4c	14798
chr18	16920397	16920763	5.58	3.56	6.39	-2.83	3.5e-08	5.41e-07	ENSDARG00000057286	swap70b	-2028
chr18	16924855	16925509	6.61	4.69	7.4	-2.71	1.82e-11	6.62e-10	ENSDARG00000057286	swap70b	2265
chr18	17498355	17498679	5.07	3.84	5.72	-1.88	0.000483	0.00231	ENSDARG00000008133	foxl1	-2003
chr18	17527089	17527480	5.32	4.26	5.92	-1.66	0.000351	0.00175	ENSDARG00000041616	b3gnt9	-2605
chr18	17674395	17674823	5.83	4.84	6.41	-1.57	8.86e-05	0.000534	ENSDARG00000007753	cpne2	-10
chr18	17829490	17830201	5.46	4.64	5.98	-1.34	0.0016	0.00639	ENSDARG00000059707	ZNF423	32007
chr18	17835484	17836082	5.88	5.02	6.41	-1.39	0.000583	0.00271	ENSDARG00000059707	ZNF423	38001
chr18	17842252	17843229	6.96	5.57	7.66	-2.09	1.06e-09	2.45e-08	ENSDARG00000059707	ZNF423	44769
chr18	17876968	17877397	6.16	5.14	6.75	-1.61	4.24e-05	0.00028	ENSDARG00000059707	ZNF423	79485
chr18	17918679	17919081	5.63	4.33	6.31	-1.98	7.72e-06	6.32e-05	ENSDARG00000095732	znf423	-51535
chr18	17946025	17946683	6.47	5.3	7.11	-1.81	2.4e-07	2.98e-06	ENSDARG00000095732	znf423	-23933
chr18	18545623	18546009	5.28	3.02	6.12	-3.11	1.2e-08	2.1e-07	ENSDARG00000091003	il34	8283
chr18	19106016	19106839	6.51	5.48	7.11	-1.63	3.36e-06	3.04e-05	ENSDARG00000062721	dennd4a	0
chr18	19518398	19518745	4.84	3.73	5.47	-1.74	0.00178	0.00702	ENSDARG00000062476	snapc5	-16303
chr18	19564237	19565007	6.6	5.49	7.23	-1.74	1e-06	1.05e-05	ENSDARG00000083675	7SK	-11073
chr18	19587020	19587888	5.99	4.93	6.6	-1.67	2.3e-05	0.000164	ENSDARG00000083675	7SK	-33856
chr18	19633577	19633867	4.84	3.12	5.6	-2.48	5.01e-05	0.000324	ENSDARG00000031763	smad6b	-25343
chr18	19637980	19638752	6.05	4.2	6.84	-2.64	4.82e-10	1.22e-08	ENSDARG00000031763	smad6b	-20458
chr18	19643338	19644192	6.38	5.29	6.99	-1.71	5.06e-07	5.74e-06	ENSDARG00000031763	smad6b	-15018
chr18	19668209	19668945	5.94	5.27	6.4	-1.13	0.00218	0.00831	ENSDARG00000031763	smad6b	9000
chr18	19702023	19702767	6.25	4.79	6.96	-2.17	3.33e-09	6.75e-08	ENSDARG00000031763	smad6b	42814
chr18	19716839	19717514	6.5	5.36	7.13	-1.77	1.39e-07	1.84e-06	ENSDARG00000031763	smad6b	57630
chr18	19723686	19724255	5.82	4.9	6.38	-1.48	0.000145	0.00082	ENSDARG00000010207	smad3b	-59554
chr18	19791664	19792417	6.49	5.74	6.98	-1.24	0.000124	0.000716	ENSDARG00000010207	smad3b	7856
chr18	20108243	20109028	6.52	5.76	7.01	-1.25	0.000574	0.00267	ENSDARG00000069250	uacaa	49935
chr18	20195533	20197285	7.21	6.39	7.74	-1.35	1.09e-06	1.13e-05	ENSDARG00000080093	5S_rRNA	32008
chr18	20203793	20204544	6.91	5.69	7.56	-1.87	1.78e-08	2.98e-07	ENSDARG00000080093	5S_rRNA	24749
chr18	20207715	20208692	7.1	5.78	7.78	-2	1.61e-09	3.54e-08	ENSDARG00000080093	5S_rRNA	20601
chr18	20312143	20312762	5.77	4.69	6.38	-1.69	0.000184	0.00101	ENSDARG00000002787	tle3a	74402
chr18	20325818	20326377	6.19	5.33	6.73	-1.39	6.42e-05	0.000402	ENSDARG00000002787	tle3a	88077
chr18	20338920	20339967	6.35	5.15	6.99	-1.84	1.18e-05	9.15e-05	ENSDARG00000002787	tle3a	101179
chr18	20771030	20771548	5.81	4.89	6.37	-1.48	0.000165	0.000914	ENSDARG00000040991	cttnbp2	55489
chr18	20903139	20904050	6.55	5.73	7.07	-1.34	0.000183	0.001	ENSDARG00000041092	pgpep1l	21072
chr18	20919130	20919877	6.49	5.01	7.2	-2.2	2.47e-09	5.18e-08	ENSDARG00000041092	pgpep1l	37063
chr18	20954669	20955455	6.4	5.3	7.01	-1.71	1.28e-06	1.3e-05	ENSDARG00000041092	pgpep1l	72602
chr18	20980223	20981147	6.8	5.35	7.5	-2.15	0.000855	0.00377	ENSDARG00000092247	si:ch211-200o3.1	-51487
chr18	21745595	21746500	7.01	5.77	7.66	-1.89	5.14e-08	7.61e-07	ENSDARG00000062269	fan1	-9024
chr18	21974852	21975275	5.83	3.89	6.63	-2.74	3.32e-09	6.73e-08	ENSDARG00000062138	ranbp10	12333
chr18	22224744	22225212	5.52	4.46	6.13	-1.67	6.96e-05	0.000431	ENSDARG00000062178	fam65a	-3491
chr18	22267929	22268787	7.01	5.51	7.73	-2.22	1.21e-13	7.33e-12	ENSDARG00000056621	ctcf	-28140
chr18	22363096	22363586	5.68	4.75	6.25	-1.5	0.000336	0.00169	ENSDARG00000056639	rltpr	31392
chr18	22445255	22445961	5.97	5.18	6.48	-1.29	0.000478	0.00229	ENSDARG00000095086	cfdp1	18270
chr18	22514529	22515002	5.66	4.64	6.25	-1.6	9.46e-05	0.000564	ENSDARG00000094495	si:dkey-11d18.2	48188
chr18	22520677	22521564	6.07	5.35	6.54	-1.19	0.000814	0.00361	ENSDARG00000094495	si:dkey-11d18.2	41626
chr18	22616873	22617430	6.83	5.09	7.6	-2.51	1.02e-12	4.97e-11	ENSDARG00000056525	bcar1	0
chr18	22806650	22806840	4.78	3.8	5.36	-1.56	0.00267	0.00987	ENSDARG00000016676	gnao1a	1961
chr18	22812649	22813208	5.55	4.42	6.17	-1.75	3.29e-05	0.000224	ENSDARG00000016676	gnao1a	7960
chr18	22823982	22824994	6.32	5.65	6.78	-1.13	0.000957	0.00414	ENSDARG00000016676	gnao1a	19293
chr18	23211841	23212339	5.83	5.04	6.34	-1.3	0.000779	0.00348	ENSDARG00000031756	mef2aa	7087
chr18	23261954	23262632	7.13	5.3	7.91	-2.61	3.59e-17	4.92e-15	ENSDARG00000031756	mef2aa	1501
chr18	23269522	23269964	6.16	5.36	6.67	-1.31	0.000506	0.0024	ENSDARG00000031756	mef2aa	9069
chr18	23317659	23318228	6.93	5.67	7.59	-1.92	1.93e-07	2.46e-06	ENSDARG00000001414	mctp2a	-56948
chr18	23918824	23919154	4.78	3.76	5.38	-1.62	0.00196	0.00758	ENSDARG00000092402	si:ch211-208h1.1	27732
chr18	23979243	23980196	6.4	5.36	7	-1.64	6.64e-06	5.54e-05	ENSDARG00000040926	nr2f2	56285
chr18	24637159	24637496	6.06	5.33	6.55	-1.22	0.00208	0.00798	ENSDARG00000068702	lysmd4	61503
chr18	24762634	24763189	6.29	5.38	6.85	-1.47	1.35e-05	0.000103	ENSDARG00000092636	si:ch211-260c23.1	9824
chr18	25032424	25032964	5.84	4.51	6.52	-2.01	1.07e-05	8.43e-05	ENSDARG00000068709	fam174b	15627
chr18	25696621	25697176	7.22	6.5	7.7	-1.2	7.65e-05	0.000469	ENSDARG00000001976	fkbp16	29554
chr18	25722338	25722920	5.65	4.59	6.26	-1.67	4.3e-05	0.000284	ENSDARG00000075881	si:ch211-39k3.2	-43141
chr18	25758580	25758992	5.41	4.05	6.1	-2.05	3.88e-05	0.000259	ENSDARG00000075881	si:ch211-39k3.2	-7069
chr18	25883616	25884190	6.72	4.93	7.49	-2.56	9e-15	7.18e-13	ENSDARG00000074414	sema4ba	-14664
chr18	25910758	25911593	6.21	5.51	6.68	-1.17	0.00065	0.00298	ENSDARG00000074414	sema4ba	7449
chr18	25951226	25951911	5.78	4.96	6.3	-1.34	0.000944	0.00409	ENSDARG00000074414	sema4ba	-32161
chr18	26497178	26497805	6.4	4.8	7.14	-2.35	1e-08	1.79e-07	ENSDARG00000075942	FRMD5	30362
chr18	26591474	26591661	4.33	2.64	5.09	-2.45	0.000238	0.00126	ENSDARG00000075942	FRMD5	-63236
chr18	27691001	27691787	6.15	5.28	6.69	-1.41	8.47e-05	0.000513	ENSDARG00000015015	tspan18b	-62259
chr18	27934003	27934382	5.42	4.54	5.97	-1.44	0.00151	0.0061	ENSDARG00000062082	hipk3b	7728
chr18	29305651	29306313	6.59	5.46	7.22	-1.76	1.36e-07	1.8e-06	ENSDARG00000015890	mafa	-118057
chr18	29424148	29425497	7.27	6.47	7.78	-1.31	2.61e-05	0.000183	ENSDARG00000015890,ENSDARG00000099127	CU041396.1,mafa	0
chr18	30213641	30214412	6.63	5.48	7.26	-1.78	3.32e-08	5.17e-07	ENSDARG00000062020	gse1	34697
chr18	30230467	30231143	6.78	5.79	7.36	-1.57	1.68e-05	0.000125	ENSDARG00000062020	gse1	51523
chr18	30648846	30649615	6.96	4.82	7.78	-2.96	1.28e-15	1.26e-13	ENSDARG00000056407	irf8	59155
chr18	34228448	34229089	6.19	4.97	6.85	-1.88	2.56e-06	2.39e-05	ENSDARG00000079848	gmps	15152
chr18	34862060	34862607	5.28	4.32	5.85	-1.54	0.000881	0.00386	ENSDARG00000100141		167585
chr18	34907831	34908336	5.32	4.38	5.89	-1.51	0.000732	0.0033	ENSDARG00000071407	si:ch211-195m9.2	-189768
chr18	34919249	34919701	6.19	4.8	6.88	-2.07	1.27e-08	2.21e-07	ENSDARG00000071407	si:ch211-195m9.2	-178403
chr18	35910616	35911281	7.1	6.49	7.53	-1.04	0.000389	0.00192	ENSDARG00000013777	ppp1r13l	48599
chr18	35929596	35930479	6.81	5.95	7.35	-1.4	2.34e-06	2.21e-05	ENSDARG00000013777	ppp1r13l	67579
chr18	35975950	35976435	5.62	3.44	6.45	-3.01	1.78e-10	5.06e-09	ENSDARG00000068456	tmem91	-57220
chr18	36020521	36020903	5.46	4.57	6.01	-1.44	0.00184	0.0072	ENSDARG00000068456	tmem91	-12752
chr18	36271557	36272075	5.73	4.81	6.28	-1.47	0.000292	0.0015	ENSDARG00000092309	si:dkey-22o20.2	111332
chr18	37186245	37187327	6.95	6.13	7.47	-1.34	1.41e-05	0.000107	ENSDARG00000061699	sipa1l3	47157
chr18	37326448	37326772	5.86	4.74	6.48	-1.74	1.1e-05	8.62e-05	ENSDARG00000095674	tmem123	34888
chr18	37338910	37339693	6.6	5.28	7.28	-2	3.92e-08	6e-07	ENSDARG00000068401	yap1	34965
chr18	38819126	38819602	6.27	5.48	6.78	-1.3	0.000157	0.000875	ENSDARG00000040452	fam214a	25550
chr18	39244950	39245469	6.23	5.22	6.81	-1.6	6.42e-06	5.38e-05	ENSDARG00000092119	si:ch211-235f12.2	-25402
chr18	39418526	39419032	5.2	3.86	5.89	-2.03	9.11e-05	0.000547	ENSDARG00000091771	lysmd2	-16465
chr18	39592131	39592535	5.35	4.28	5.96	-1.68	0.000261	0.00136	ENSDARG00000088709	tnfaip8l3	10058
chr18	39602512	39602840	5.25	3.89	5.94	-2.04	0.00017	0.000938	ENSDARG00000088709	tnfaip8l3	0
chr18	39809549	39810039	5.05	3.68	5.74	-2.06	3.53e-05	0.000239	ENSDARG00000091293	dmxl2	-12322
chr18	40129485	40130202	5.99	4.67	6.66	-1.99	1.41e-06	1.42e-05	ENSDARG00000093591	si:ch211-282k23.2	182452
chr18	40330368	40331037	6.58	5.34	7.23	-1.89	1.83e-08	3.05e-07	ENSDARG00000011533	sema6dl	-33770
chr18	40331106	40331428	5.05	3.65	5.74	-2.1	3.02e-05	0.000208	ENSDARG00000011533	sema6dl	-33379
chr18	40352536	40353033	6.03	5.17	6.57	-1.39	0.000307	0.00157	ENSDARG00000011533	sema6dl	-11774
chr18	40357250	40357672	5.49	4.67	6.01	-1.34	0.00201	0.00776	ENSDARG00000011533	sema6dl	-7135
chr18	40364226	40365383	7.99	7.33	8.43	-1.1	1.46e-05	0.00011	ENSDARG00000011533	sema6dl	0
chr18	40420045	40420656	6.75	5.76	7.33	-1.56	2.44e-07	3.02e-06	ENSDARG00000096826	si:ch211-278n20.8	-13160
chr18	41165063	41165777	6.44	5.44	7.03	-1.59	5.04e-06	4.36e-05	ENSDARG00000078775	RASA2	33628
chr18	41229017	41229692	6.64	5.8	7.17	-1.37	7.98e-06	6.5e-05	ENSDARG00000100607	zbtb38	-76
chr18	41365603	41366077	5.83	4.58	6.49	-1.91	2.32e-06	2.2e-05	ENSDARG00000068275	ptx3a	18851
chr18	42031588	42032319	6.82	6.11	7.3	-1.19	5.61e-05	0.000358	ENSDARG00000010654	ARHGAP42	-137788
chr18	43085973	43086564	6.23	5.57	6.68	-1.11	0.00114	0.00479	ENSDARG00000086034	pvrl1b	-71112
chr18	43105342	43105674	5.55	4.61	6.12	-1.51	0.000344	0.00173	ENSDARG00000086034	pvrl1b	-52002
chr18	43195776	43196472	6.03	5.14	6.57	-1.43	9.26e-05	0.000555	ENSDARG00000086034	pvrl1b	10931
chr18	44016658	44017205	6.15	5.41	6.64	-1.22	0.00266	0.00982	ENSDARG00000055054	bcl9l	-16479
chr18	44135232	44136009	7.12	6.19	7.68	-1.49	2.82e-07	3.42e-06	ENSDARG00000061328	cdon	0
chr18	44276230	44277197	6.59	5.46	7.22	-1.76	2.49e-07	3.07e-06	ENSDARG00000095386	pimr179	14888
chr18	44301397	44301839	5.1	4.08	5.69	-1.61	0.00271	0.00999	ENSDARG00000095386	pimr179	-9055
chr18	44472601	44473491	7.59	6.57	8.19	-1.62	8.2e-10	1.95e-08	ENSDARG00000054864	aplp2	59995
chr18	45120794	45121461	6.53	5.84	6.99	-1.15	0.00147	0.00594	ENSDARG00000017058	gyltl1b	0
chr18	45604912	45605427	5.09	3.67	5.79	-2.12	0.00012	0.000693	ENSDARG00000007990	wt1b	14765
chr18	45819741	45820370	5.55	4.6	6.12	-1.53	0.000704	0.00319	ENSDARG00000061233	abcc5	7042
chr18	46113146	46113694	5.67	4.47	6.32	-1.85	1.67e-05	0.000124	ENSDARG00000092624	SPTBN4	5865
chr18	46669611	46670138	6.48	5.24	7.14	-1.9	2.78e-08	4.42e-07	ENSDARG00000098984	pid1	16196
chr18	46970925	46971390	6.01	4.16	6.79	-2.63	4.16e-10	1.07e-08	ENSDARG00000099067	CABZ01039298.1	44584
chr18	46994061	46994600	6.42	4.96	7.13	-2.17	3.25e-10	8.68e-09	ENSDARG00000099067	CABZ01039298.1	21374
chr18	47133789	47134413	6.86	4.99	7.64	-2.65	5.98e-05	0.000378	ENSDARG00000074258	GRAMD1B	-107352
chr18	47180232	47180904	6.4	5.76	6.85	-1.09	0.00181	0.0071	ENSDARG00000020841	rbm7	-124791
chr18	47186591	47187399	6.23	4.19	7.05	-2.86	1.32e-13	7.88e-12	ENSDARG00000020841	rbm7	-118296
chr18	47890153	47890815	6.35	5.34	6.94	-1.61	3.13e-06	2.86e-05	ENSDARG00000085196	5S_rRNA	-53816
chr18	48017897	48018528	5.58	4.48	6.19	-1.71	0.000278	0.00144	ENSDARG00000038191	smtla	-154887
chr18	48200405	48200984	5.91	4.4	6.63	-2.23	8.74e-08	1.22e-06	ENSDARG00000038191	smtla	26991
chr18	48227258	48227970	6.2	4.92	6.86	-1.94	4.99e-06	4.31e-05	ENSDARG00000038191	smtla	53844
chr18	48285129	48285887	6.01	5.16	6.55	-1.39	0.000148	0.000833	ENSDARG00000024431		18931
chr18	48318715	48320383	7.46	6.43	8.06	-1.62	6.34e-08	9.16e-07	ENSDARG00000024431		-13898
chr18	48431752	48432103	5.32	4.04	5.98	-1.94	9.31e-05	0.000557	ENSDARG00000054632	fli1a	-1327
chr18	49083369	49084009	5.93	4.48	6.64	-2.16	1.99e-07	2.52e-06	ENSDARG00000099137	LTBP4	0
chr18	49090269	49090686	5.44	4.07	6.13	-2.06	1.02e-05	8.04e-05	ENSDARG00000099137	LTBP4	-6712
chr18	49121294	49121864	6.67	5.07	7.41	-2.34	1.39e-12	6.63e-11	ENSDARG00000098044	si:ch211-136a13.3	-8170
chr18	49229209	49229622	5.31	4.14	5.95	-1.81	0.000261	0.00136	ENSDARG00000060927	si:ch211-136a13.1	-1145
chr18	49230375	49230977	6.58	4.53	7.39	-2.86	1.17e-12	5.65e-11	ENSDARG00000060927	si:ch211-136a13.1	0
chr18	49235469	49236144	6.92	5.33	7.66	-2.33	2.09e-10	5.83e-09	ENSDARG00000060927	si:ch211-136a13.1	4694
chr18	49505509	49505848	5.17	3.86	5.85	-1.99	0.000204	0.0011	ENSDARG00000039500	LRFN3	88815
chr18	49931441	49931957	5.27	4.14	5.89	-1.75	0.000357	0.00178	ENSDARG00000039232	DUSP8	-13779
chr18	50029856	50030214	6.32	4.79	7.05	-2.26	1.56e-08	2.65e-07	ENSDARG00000012005	mob2b	9457
chr18	50125421	50125942	4.99	3.63	5.68	-2.06	6.14e-05	0.000387	ENSDARG00000054451	loxl1	29470
chr18	50329789	50330396	5.85	3.4	6.72	-3.31	5.06e-11	1.64e-09	ENSDARG00000026247	si:dkey-105e17.1	49700
chr18	50506631	50507403	6.1	5.13	6.67	-1.53	3.16e-05	0.000217	ENSDARG00000102656	CU896640.1	13243
chr18	50765073	50765483	5.39	3.07	6.23	-3.16	9.39e-10	2.2e-08	ENSDARG00000098870	zgc:158464	4881
chr19	120384	120704	5.9	5.04	6.44	-1.4	0.00263	0.00974	ENSDARG00000078529	adgrb1b	-13193
chr19	257882	258099	5.83	5.02	6.35	-1.33	0.00239	0.00898	ENSDARG00000063713	syngap1a	25553
chr19	275841	276797	6.55	5.3	7.21	-1.91	5.45e-07	6.13e-06	ENSDARG00000094908	lingo4a	30242
chr19	723983	724315	4.96	3.83	5.58	-1.76	0.00042	0.00205	ENSDARG00000063682	fhod3a	11665
chr19	881068	881589	5.72	5.01	6.19	-1.18	0.00266	0.00982	ENSDARG00000006640	eomesa	-5990
chr19	1229263	1229752	4.82	3.27	5.55	-2.28	2.47e-05	0.000174	ENSDARG00000059363	TGFBR2	-50496
chr19	1269479	1270018	5.97	4.32	6.72	-2.4	2.8e-08	4.45e-07	ENSDARG00000059363	TGFBR2	-10230
chr19	1452765	1453274	5.96	5.08	6.51	-1.42	0.000235	0.00124	ENSDARG00000059361	slc39a4	-40731
chr19	1797232	1798052	6.85	6.09	7.34	-1.25	9.69e-05	0.000577	ENSDARG00000100456	ptk2aa	-46737
chr19	1840359	1840916	5.31	4.31	5.9	-1.6	0.000475	0.00228	ENSDARG00000100456	ptk2aa	-3873
chr19	1867710	1868337	5.8	4.17	6.55	-2.38	2.71e-08	4.31e-07	ENSDARG00000100456	ptk2aa	-13720
chr19	2070541	2071135	6.68	5.99	7.14	-1.15	0.000186	0.00102	ENSDARG00000086326	ANKRD28	8456
chr19	2078949	2079644	6.99	6.21	7.49	-1.28	2.17e-05	0.000156	ENSDARG00000086326	ANKRD28	0
chr19	2199917	2200303	5.29	4.38	5.84	-1.46	0.00169	0.00669	ENSDARG00000024416	twistnb	21860
chr19	2278866	2279652	7.32	5.54	8.09	-2.56	1.08e-14	8.46e-13	ENSDARG00000099596	btd	35045
chr19	2398788	2399634	6.67	4.91	7.44	-2.52	1.44e-12	6.87e-11	ENSDARG00000030402	twist1a	0
chr19	2457478	2457850	5.6	4.63	6.18	-1.56	0.000348	0.00174	ENSDARG00000028222	itgb8	14204
chr19	2542207	2542689	6.38	5.74	6.82	-1.08	0.00214	0.00817	ENSDARG00000011870	sp8a	-55562
chr19	2662226	2662963	7.41	6.2	8.06	-1.86	1.1e-10	3.29e-09	ENSDARG00000101218	si:ch73-345f18.3	2928
chr19	2968415	2969129	6.03	4.98	6.63	-1.65	1.63e-05	0.000122	ENSDARG00000096274	si:ch211-251g8.5	13125
chr19	2980806	2982217	7.12	6.17	7.69	-1.51	3.2e-07	3.83e-06	ENSDARG00000096274	si:ch211-251g8.5	25516
chr19	3024358	3025072	6.47	4.47	7.27	-2.81	6.35e-13	3.22e-11	ENSDARG00000035695	scxa	-35504
chr19	3029624	3030179	4.76	3.21	5.49	-2.28	0.000121	0.000698	ENSDARG00000035695	scxa	-30397
chr19	3040470	3041178	5.86	4.91	6.43	-1.52	8.01e-05	0.000489	ENSDARG00000035695	scxa	-19398
chr19	3060314	3061214	6.57	5.91	7.02	-1.11	0.000662	0.00302	ENSDARG00000035695	scxa	0
chr19	3601752	3602065	5.17	4.12	5.77	-1.65	0.00101	0.00435	ENSDARG00000095731	si:dkey-184j23.1	-30939
chr19	3645453	3646096	5.73	4.96	6.23	-1.28	0.00103	0.0044	ENSDARG00000071205	tmem170b	-12292
chr19	3712707	3713282	7.27	6.41	7.8	-1.39	1.9e-07	2.43e-06	ENSDARG00000089878	nedd9	0
chr19	3729296	3730213	6.09	5.06	6.69	-1.63	1.78e-05	0.000131	ENSDARG00000089878	nedd9	16218
chr19	3773508	3773812	5.26	4.07	5.9	-1.83	0.000227	0.00121	ENSDARG00000089204	smim13	9895
chr19	3924828	3925331	5.82	3.97	6.6	-2.63	1.01e-08	1.8e-07	ENSDARG00000100698	eva1bb	-3893
chr19	3927248	3927728	6.37	4.98	7.06	-2.08	4.07e-08	6.2e-07	ENSDARG00000100698	eva1bb	-1496
chr19	4079346	4079740	5.45	3.82	6.2	-2.38	3.47e-07	4.12e-06	ENSDARG00000104701	map7d1b	0
chr19	4290914	4291523	6.38	4.46	7.18	-2.72	4.89e-13	2.54e-11	ENSDARG00000099118	TRAPPC9	82675
chr19	4362310	4362856	6.84	6.06	7.34	-1.28	1.18e-05	9.17e-05	ENSDARG00000099118	TRAPPC9	154071
chr19	5156172	5156864	5.3	4.42	5.84	-1.43	0.00162	0.00645	ENSDARG00000014287	eno2	0
chr19	5546040	5546290	4.27	2.46	5.05	-2.58	0.000345	0.00173	ENSDARG00000059067	jupb	-15786
chr19	5561910	5562775	6.65	6.05	7.07	-1.02	0.000998	0.00429	ENSDARG00000059067	jupb	0
chr19	6252463	6253525	7.26	6.68	7.68	-1.01	0.000208	0.00112	ENSDARG00000063417	erf	20585
chr19	7306152	7306704	6.34	4.77	7.07	-2.3	5.03e-09	9.73e-08	ENSDARG00000012422	col11a2	0
chr19	7312892	7313498	6.63	4.05	7.51	-3.46	1.03e-16	1.27e-14	ENSDARG00000012422	col11a2	-6412
chr19	8491861	8492825	6.53	4.99	7.26	-2.28	4.25e-11	1.4e-09	ENSDARG00000030326	efna1a	-70053
chr19	8655578	8656305	6.09	5.38	6.56	-1.18	0.00116	0.00489	ENSDARG00000058649	trim46b	29068
chr19	9122264	9122989	6.46	5.76	6.93	-1.17	0.000331	0.00167	ENSDARG00000094631	si:ch211-81a5.2	-4823
chr19	9139473	9139881	5.43	4.29	6.06	-1.76	8.18e-05	0.000497	ENSDARG00000070981	ash1l	7546
chr19	9462376	9463565	6.81	5.47	7.49	-2.02	3.01e-09	6.17e-08	ENSDARG00000070960	si:ch211-288g17.4	37122
chr19	9483184	9484067	6.17	5.45	6.65	-1.2	0.00182	0.00714	ENSDARG00000080038	dre-let-7d-2	-26866
chr19	9626643	9627158	5.57	4.58	6.16	-1.58	0.000148	0.000832	ENSDARG00000070952	fam131ba	-9238
chr19	10789880	10790217	5.3	4.34	5.88	-1.54	0.00095	0.00412	ENSDARG00000058498	slc9a3.1	21336
chr19	11198730	11199309	5.97	3.67	6.81	-3.14	1.75e-12	8.19e-11	ENSDARG00000040380	arhgef1a	-10414
chr19	11207288	11207923	5.84	4.87	6.41	-1.54	0.000105	0.000617	ENSDARG00000040380	arhgef1a	-18972
chr19	11368543	11369082	5.96	5.28	6.42	-1.14	0.0024	0.00902	ENSDARG00000101686	si:ch73-171o20.2	21957
chr19	11457971	11458741	6.62	6.02	7.05	-1.02	0.00147	0.00597	ENSDARG00000087647	sept7a	21654
chr19	11530293	11530847	5.94	4.56	6.64	-2.08	2.94e-07	3.56e-06	ENSDARG00000088768	PQLC1	41332
chr19	11549063	11549407	5.64	4.01	6.39	-2.38	4.32e-08	6.53e-07	ENSDARG00000088768	PQLC1	60102
chr19	12648557	12649532	6.25	5.45	6.76	-1.31	0.000111	0.000649	ENSDARG00000070555	LDLRAD4	-14518
chr19	12663514	12664617	7.45	6.15	8.12	-1.98	1.21e-10	3.58e-09	ENSDARG00000070555	LDLRAD4	0
chr19	12683225	12683967	6.35	5.06	7.02	-1.96	7.94e-08	1.12e-06	ENSDARG00000070555	LDLRAD4	19176
chr19	12721532	12721907	5.37	4.07	6.04	-1.96	1.87e-05	0.000137	ENSDARG00000035985	FAM210A	6687
chr19	12850407	12850878	5.2	3.77	5.9	-2.13	1.08e-05	8.44e-05	ENSDARG00000031348	mc5ra	7048
chr19	13678745	13679429	6.04	5.23	6.55	-1.33	0.00089	0.00389	ENSDARG00000104305	si:dkey-200c24.1	110180
chr19	13911864	13912465	5.86	5.1	6.35	-1.26	0.00144	0.00585	ENSDARG00000099283	epb41a	0
chr19	13964727	13965354	5.94	4.44	6.66	-2.21	1.42e-07	1.87e-06	ENSDARG00000104292	ctgfb	-18293
chr19	14158213	14158620	5.91	5.07	6.44	-1.38	0.000524	0.00247	ENSDARG00000104097	tmem222b	25845
chr19	14196898	14197564	6.1	5.27	6.62	-1.34	0.000736	0.00331	ENSDARG00000099609	tpbga	0
chr19	14235543	14236281	5.9	5.05	6.43	-1.38	0.000271	0.00141	ENSDARG00000103024	zgc:175136	-10873
chr19	14482853	14483277	5.58	4.73	6.11	-1.38	0.000692	0.00314	ENSDARG00000101891	arid1ab	-6861
chr19	14592147	14593167	7.1	6.39	7.57	-1.18	4.38e-05	0.000288	ENSDARG00000105034	zdhhc18b	0
chr19	14633101	14633674	6.23	4.6	6.97	-2.38	1.17e-09	2.68e-08	ENSDARG00000011797	fam46bb	-35963
chr19	14816684	14817399	6.03	5.34	6.49	-1.15	0.002	0.00773	ENSDARG00000093404	si:dkey-46c2.2	-129073
chr19	15824187	15824670	5.44	4.06	6.13	-2.07	7.13e-06	5.9e-05	ENSDARG00000035990	cited4a	126395
chr19	15869822	15870415	6.08	5.27	6.6	-1.33	0.000519	0.00245	ENSDARG00000035990	cited4a	80650
chr19	15991558	15992015	5.64	4.6	6.24	-1.63	0.000598	0.00277	ENSDARG00000035990	cited4a	-40494
chr19	16318090	16318455	5.03	3.69	5.71	-2.02	5.66e-05	0.00036	ENSDARG00000092638	ptprua	0
chr19	17739767	17740152	5.68	4.4	6.35	-1.95	1.97e-05	0.000143	ENSDARG00000100668	si:ch211-197k14.2	-30425
chr19	17748913	17749608	6.92	5.29	7.66	-2.37	3e-11	1.04e-09	ENSDARG00000100668	si:ch211-197k14.2	-20969
chr19	17757947	17758580	5.96	4.67	6.64	-1.96	5.71e-06	4.86e-05	ENSDARG00000100668	si:ch211-197k14.2	-11997
chr19	17788132	17788633	6.65	6.01	7.08	-1.07	0.000422	0.00206	ENSDARG00000100668	si:ch211-197k14.2	17556
chr19	19029115	19029822	6.72	5.92	7.23	-1.32	4.06e-05	0.00027	ENSDARG00000104089	p3h4	0
chr19	19964510	19964910	5.82	5	6.35	-1.35	0.00072	0.00325	ENSDARG00000098288	tax1bp1a	18917
chr19	20041397	20042216	6.87	5.77	7.49	-1.72	1.9e-07	2.42e-06	ENSDARG00000102906	hibadha	13998
chr19	20047168	20047859	5.9	4.76	6.53	-1.78	3.99e-06	3.54e-05	ENSDARG00000102906	hibadha	19769
[truncated: 2,901 more rows]

## Sheet: b DARs decreasing in sp7+
chr	start	end	Conc	Conc_sp7po0dpa	Conc_sp7po4dpa	Fold	p.value	FDR	Gene_ID	Gene_Symbol	Distance_from_TSS
chr1	102188	102343	6.02	6.69	4.72	1.97	1.24e-06	1.26e-05	ENSDARG00000100782	F7	-7456
chr1	222053	222482	10.59	11.05	9.93	1.11	4.08e-19	8.16e-17	ENSDARG00000075108	tmco3	-864
chr1	340738	341322	8.81	9.25	8.19	1.06	2.1e-07	2.65e-06	ENSDARG00000007804	gas6	1944
chr1	341442	341610	5.71	6.27	4.79	1.48	0.000312	0.00159	ENSDARG00000007804	gas6	1656
chr1	562962	563296	7.62	8.16	6.76	1.4	5.6e-09	1.07e-07	ENSDARG00000058991		599
chr1	565057	565370	7	7.43	6.38	1.06	0.000491	0.00234	ENSDARG00000058991		-1163
chr1	619036	619706	8.51	8.94	7.9	1.04	1.26e-07	1.68e-06	ENSDARG00000014313	atp5j	0
chr1	660567	661761	9.4	9.96	8.46	1.5	1.61e-15	1.55e-13	ENSDARG00000104279	appa	0
chr1	966330	966682	7.45	7.91	6.78	1.13	4.3e-06	3.78e-05	ENSDARG00000035776	n6amt1	0
chr1	1565576	1565783	7.97	8.41	7.33	1.08	1.54e-06	1.53e-05	ENSDARG00000002791	atp1a1a.1	1217
chr1	1792753	1792894	5.5	6.06	4.57	1.5	0.000487	0.00233	ENSDARG00000075505	PTGFRN	-344
chr1	1878948	1879142	6.81	7.26	6.17	1.09	0.00017	0.000939	ENSDARG00000010376	slc5a3a	1657
chr1	1882489	1882686	7.22	7.77	6.31	1.46	7.4e-08	1.05e-06	ENSDARG00000010376	slc5a3a	5198
chr1	1884066	1884561	8.02	8.54	7.19	1.34	1.64e-09	3.6e-08	ENSDARG00000010376	slc5a3a	6775
chr1	1892123	1892660	9.62	10.28	8.38	1.9	3.84e-27	3.26e-24	ENSDARG00000033684	oxgr1a.1	11145
chr1	1896078	1896556	9.42	9.85	8.82	1.03	6.69e-12	2.71e-10	ENSDARG00000033684	oxgr1a.1	7249
chr1	1908968	1909097	6.34	6.84	5.56	1.28	0.000786	0.0035	ENSDARG00000040247	oxgr1a.3	4528
chr1	1918257	1918530	8.36	8.95	7.35	1.6	4.97e-15	4.24e-13	ENSDARG00000040247	oxgr1a.3	-4633
chr1	1919754	1919900	5.85	6.33	5.12	1.2	0.00141	0.00576	ENSDARG00000040247	oxgr1a.3	-6130
chr1	1954639	1955298	10.12	10.54	9.52	1.02	5.45e-11	1.75e-09	ENSDARG00000018460	mbnl2	892
chr1	2175703	2176618	9.57	10.05	8.85	1.2	1.85e-11	6.71e-10	ENSDARG00000095179	si:ch211-235f1.3	9842
chr1	2251211	2251823	8.01	8.44	7.4	1.03	7.08e-07	7.72e-06	ENSDARG00000084484	5S_rRNA	-3487
chr1	2301522	2301932	7.84	8.37	6.99	1.38	1.26e-07	1.69e-06	ENSDARG00000070579	ggact.3	0
chr1	2305104	2305213	5.64	6.36	4.14	2.22	4.42e-06	3.87e-05	ENSDARG00000038248	ggact.2	167
chr1	2305297	2305488	7.11	7.85	5.54	2.31	3.52e-12	1.51e-10	ENSDARG00000038248,ENSDARG00000070579	ggact.2,ggact.3	0
chr1	2309690	2310200	7.57	8.27	6.14	2.12	3.6e-13	1.93e-11	ENSDARG00000070581	ggact.1	0
chr1	2873740	2874158	8.5	9.25	6.86	2.39	6.91e-08	9.89e-07	ENSDARG00000103647	gpc5a	1037
chr1	3740698	3741054	6.36	6.91	5.47	1.44	1.9e-05	0.000139	ENSDARG00000098769	slitrk6	16791
chr1	3804834	3805278	7.91	8.58	6.59	1.99	7.14e-19	1.33e-16	ENSDARG00000102013	si:ch73-243e13.1	18707
chr1	3898170	3898656	7.35	7.91	6.41	1.49	3.6e-09	7.22e-08	ENSDARG00000102013	si:ch73-243e13.1	-74186
chr1	4512519	4513107	8.65	9.15	7.87	1.28	3.63e-12	1.56e-10	ENSDARG00000078308	spry2	-44429
chr1	4673335	4673589	5.4	5.97	4.44	1.53	0.00188	0.00732	ENSDARG00000033928	ndfip2	23356
chr1	4712338	4713159	9.92	10.41	9.17	1.23	1.78e-13	1.03e-11	ENSDARG00000031164	tuba8l2	7609
chr1	4738632	4738854	5.48	6.06	4.5	1.56	0.000222	0.00119	ENSDARG00000016706	atic	-732
chr1	5284565	5285138	8.76	9.28	7.93	1.35	7.38e-15	6.03e-13	ENSDARG00000092671	PARD3B	102825
chr1	5318209	5318626	7.67	8.21	6.79	1.42	8.2e-09	1.5e-07	ENSDARG00000092671	PARD3B	69337
chr1	5342304	5342585	6.34	7.02	5.02	2	4.29e-09	8.44e-08	ENSDARG00000092671	PARD3B	45378
chr1	5393497	5394191	7.8	8.32	7	1.32	6.86e-09	1.28e-07	ENSDARG00000092671	PARD3B	-5526
chr1	5450705	5451304	8.65	9.08	8.03	1.06	8.43e-09	1.54e-07	ENSDARG00000027078	cnppd1	-12849
chr1	6686241	6686434	4.8	5.5	3.43	2.07	0.00012	0.000693	ENSDARG00000090408	ERBB4	-44452
chr1	6832619	6832891	7.62	8.05	7	1.05	8.48e-06	6.85e-05	ENSDARG00000013741	lancl1	-1126
chr1	6885922	6886157	6.14	6.75	5.07	1.68	3.79e-06	3.39e-05	ENSDARG00000021688	mxa	591
chr1	6886716	6887096	8.49	8.94	7.83	1.11	2.44e-07	3.03e-06	ENSDARG00000021688	mxa	0
chr1	7246392	7246809	7.05	7.52	6.33	1.2	1.12e-05	8.77e-05	ENSDARG00000093857	si:dkey-79f11.10	0
chr1	7335532	7335734	6.27	6.79	5.44	1.36	0.000113	0.000661	ENSDARG00000029720	si:dkeyp-9d4.2	744
chr1	7449603	7450500	8.94	9.37	8.32	1.05	1.33e-10	3.89e-09	ENSDARG00000062929	FAM83G	6350
chr1	7466264	7466500	5.77	6.43	4.54	1.88	2.99e-06	2.74e-05	ENSDARG00000062929	FAM83G	-9241
chr1	7466743	7467165	6.72	7.39	5.42	1.97	2.38e-09	5.01e-08	ENSDARG00000062929	FAM83G	-9720
chr1	7473778	7473974	7.11	7.8	5.72	2.08	5.58e-14	3.72e-12	ENSDARG00000062929	FAM83G	-16755
chr1	7475823	7476496	9.73	10.32	8.71	1.61	1.32e-31	1.97e-28	ENSDARG00000062929	FAM83G	-18800
chr1	7485684	7485952	8.53	9.07	7.64	1.43	1e-12	4.89e-11	ENSDARG00000022668	grapb	22355
chr1	7641604	7642029	6.2	6.82	5.09	1.73	8.31e-06	6.73e-05	ENSDARG00000099708	cacna1hb	10889
chr1	7669327	7669705	7.16	7.84	5.85	1.99	1.25e-10	3.69e-09	ENSDARG00000099708	cacna1hb	38612
chr1	7962762	7963012	7.75	8.37	6.65	1.72	1.25e-11	4.75e-10	ENSDARG00000007443	fbxl18	0
chr1	7963400	7963604	7.54	8.22	6.23	1.99	8.09e-16	8.3e-14	ENSDARG00000007443	fbxl18	-571
chr1	7963994	7965519	10.81	11.52	9.36	2.16	9.51e-70	2.13e-65	ENSDARG00000104252	AL928650.1	381
chr1	7969223	7969325	7.54	8.03	6.79	1.24	6.13e-07	6.81e-06	ENSDARG00000037746	actb1	-603
chr1	7972797	7972982	7.03	7.69	5.76	1.93	6.03e-12	2.47e-10	ENSDARG00000037746	actb1	-4177
chr1	8266717	8267045	5.95	6.47	5.14	1.33	0.000281	0.00145	ENSDARG00000094298	si:ch73-191k20.1	0
chr1	8276224	8276906	8.73	9.2	8.04	1.15	3.35e-10	8.91e-09	ENSDARG00000089873	socs1b	5029
chr1	8283803	8283986	6.18	6.65	5.47	1.18	0.00099	0.00426	ENSDARG00000089873	socs1b	-1869
chr1	8285975	8286323	9.06	9.62	8.15	1.47	6.94e-17	8.91e-15	ENSDARG00000089873	socs1b	-4041
chr1	8286440	8286624	7.32	7.92	6.25	1.67	1.03e-08	1.83e-07	ENSDARG00000089873	socs1b	-4506
chr1	8327269	8327717	8.15	8.68	7.32	1.37	4.15e-11	1.37e-09	ENSDARG00000008723	prkcba	6628
chr1	8336750	8337677	9.82	10.33	9.02	1.3	2.79e-17	3.9e-15	ENSDARG00000008723	prkcba	16109
chr1	8341466	8341631	6.01	6.5	5.28	1.21	0.000683	0.00311	ENSDARG00000008723	prkcba	20825
chr1	8348576	8348771	5.39	5.98	4.38	1.6	0.000227	0.00121	ENSDARG00000008723	prkcba	27935
chr1	8511107	8511237	6.63	7.07	5.99	1.08	0.000354	0.00177	ENSDARG00000058475	ern2	281
chr1	8798839	8799113	6.47	6.96	5.72	1.24	0.000106	0.000622	ENSDARG00000017834	micall2b	2856
chr1	8799650	8799852	6.29	6.73	5.64	1.09	0.000974	0.00421	ENSDARG00000017834	micall2b	2117
chr1	8804892	8805101	7.05	7.47	6.45	1.02	0.000327	0.00165	ENSDARG00000017834	micall2b	-2790
chr1	8843512	8843614	5.22	5.79	4.28	1.51	0.000971	0.0042	ENSDARG00000074282	si:ch73-12o23.1	-424
chr1	9174749	9175008	6.84	7.26	6.24	1.02	0.00247	0.00922	ENSDARG00000033852	mad1l1	-340
chr1	9238655	9239343	8.07	8.59	7.26	1.32	1.01e-08	1.8e-07	ENSDARG00000032795	tmem8a	17040
chr1	9246352	9246535	6.56	7.04	5.81	1.23	0.00021	0.00113	ENSDARG00000032795	tmem8a	9848
chr1	9257487	9257678	6.98	7.45	6.3	1.15	7.67e-05	0.00047	ENSDARG00000032795	tmem8a	-549
chr1	9282084	9282335	7.93	8.43	7.16	1.27	4.97e-09	9.63e-08	ENSDARG00000077542	si:dkeyp-75b4.8	0
chr1	9282525	9282656	5.53	6.02	4.77	1.25	0.00214	0.00817	ENSDARG00000077542	si:dkeyp-75b4.8	252
chr1	9282743	9282866	5.33	5.83	4.54	1.3	0.00271	0.00997	ENSDARG00000077542	si:dkeyp-75b4.8	470
chr1	9621265	9622110	8.78	9.21	8.17	1.04	7.99e-08	1.12e-06	ENSDARG00000030563	zgc:77880	0
chr1	9731836	9732260	7.16	7.86	5.72	2.14	9.55e-14	5.97e-12	ENSDARG00000034785	dachb	37241
chr1	9789251	9789685	9.36	9.83	8.67	1.16	6.85e-12	2.77e-10	ENSDARG00000070512	tnrc5	0
chr1	9948043	9948775	8.94	9.54	7.92	1.62	7.99e-22	2.7e-19	ENSDARG00000062057	zgc:174945	7862
chr1	9958424	9958628	6.08	6.8	4.58	2.22	2.08e-07	2.62e-06	ENSDARG00000062057	zgc:174945	-1788
chr1	9985117	9985621	7.04	7.48	6.4	1.08	0.000325	0.00164	ENSDARG00000067992	si:dkey-31e10.5	0
chr1	9988757	9989038	5.72	6.46	4.14	2.32	3.11e-06	2.84e-05	ENSDARG00000067992	si:dkey-31e10.5	-3133
chr1	9996265	9996463	5.5	6.21	4.07	2.14	6.27e-06	5.27e-05	ENSDARG00000096564	si:dkey-31e10.6	1575
chr1	9996558	9996670	4.78	5.43	3.55	1.88	0.000348	0.00174	ENSDARG00000096564	si:dkey-31e10.6	1368
chr1	9997590	9998155	7.57	8.11	6.7	1.41	1.86e-07	2.38e-06	ENSDARG00000096564	si:dkey-31e10.6	0
chr1	10011846	10012433	8.16	8.6	7.54	1.06	1.72e-05	0.000127	ENSDARG00000037679	MPC2	11962
chr1	10024479	10025003	6.34	6.8	5.68	1.12	0.000689	0.00313	ENSDARG00000076833	atp1b1b	-11181
chr1	10136265	10136773	8.25	8.75	7.49	1.26	8.34e-11	2.56e-09	ENSDARG00000099342	crfb15	700
chr1	10907065	10907260	6.08	6.63	5.2	1.43	0.000232	0.00123	ENSDARG00000092242	si:dkey-26i13.7	2724
chr1	10917166	10917833	9.03	9.45	8.42	1.04	7.43e-09	1.37e-07	ENSDARG00000092200	si:dkey-26i13.6	2270
chr1	10923395	10923558	5.9	6.38	5.19	1.19	0.00118	0.00493	ENSDARG00000092200	si:dkey-26i13.6	-3293
chr1	10926235	10927118	9.55	10.07	8.73	1.34	7.53e-19	1.39e-16	ENSDARG00000093636	si:dkey-26i13.5	2224
chr1	10944115	10944409	5.83	6.39	4.91	1.49	0.000197	0.00107	ENSDARG00000095482	si:dkey-26i13.3	425
chr1	10946524	10946725	5.22	5.93	3.8	2.12	7.27e-06	5.99e-05	ENSDARG00000095482	si:dkey-26i13.3	-1691
chr1	10985985	10986403	7.97	8.6	6.83	1.77	1.7e-15	1.62e-13	ENSDARG00000037619		12805
chr1	11049039	11049436	6.37	6.81	5.73	1.09	0.000839	0.0037	ENSDARG00000077198	chst12b	-158
chr1	11171662	11172184	6.56	7.13	5.62	1.51	3.87e-05	0.000258	ENSDARG00000007678	ttyh3b	-8110
chr1	11231019	11232058	7.68	8.13	7.03	1.09	3.62e-06	3.25e-05	ENSDARG00000070448	grk4	-4650
chr1	11430962	11431550	8.62	9.08	7.96	1.11	2.67e-08	4.26e-07	ENSDARG00000008637	mtp	8185
chr1	11457529	11458050	7.8	8.38	6.81	1.57	4.86e-12	2.03e-10	ENSDARG00000091609	spink4	9200
chr1	11458129	11458482	7.92	8.55	6.77	1.79	2.85e-16	3.18e-14	ENSDARG00000091609	spink4	9800
chr1	11467276	11467713	5.77	6.28	4.96	1.32	0.000716	0.00323	ENSDARG00000002634	b4galt1	6634
chr1	11614610	11614834	5.89	6.52	4.75	1.77	8.74e-06	7.04e-05	ENSDARG00000099771	gne	-280
chr1	11619182	11619400	5.61	6.13	4.79	1.34	0.00115	0.00485	ENSDARG00000099771	gne	4059
chr1	11651427	11652027	8.87	9.36	8.1	1.26	1.36e-09	3.06e-08	ENSDARG00000045620	nansa	2411
chr1	11842984	11843462	9.44	10.01	8.47	1.54	1.37e-23	6.31e-21	ENSDARG00000057248	sclt1	-132527
chr1	13292049	13292284	7.44	7.97	6.61	1.36	2.38e-07	2.96e-06	ENSDARG00000079626	elf2b	-10410
chr1	13292384	13293128	9.08	9.49	8.48	1.01	2.14e-10	5.94e-09	ENSDARG00000079626	elf2b	9851
chr1	13303575	13303749	6.22	6.89	4.93	1.96	3.94e-07	4.61e-06	ENSDARG00000079626	elf2b	-597
chr1	13321632	13322014	5.73	6.23	4.97	1.26	0.00199	0.00768	ENSDARG00000057114	HPF1	-11883
chr1	13708626	13709128	6.72	7.34	5.61	1.74	1.14e-07	1.54e-06	ENSDARG00000022690	chic2	-10458
chr1	13724916	13725132	5.52	6.21	4.15	2.06	2.94e-06	2.7e-05	ENSDARG00000022690	chic2	5331
chr1	13846593	13847862	9.05	9.53	8.32	1.21	1.09e-13	6.73e-12	ENSDARG00000099726	CR847936.4	-17469
chr1	13911698	13911841	4.79	5.46	3.51	1.94	0.000192	0.00105	ENSDARG00000103921	CR847936.9	-4414
chr1	13982878	13983039	5.85	6.5	4.64	1.86	1.96e-05	0.000142	ENSDARG00000104056	CR847936.10	-4226
chr1	13983130	13983277	6.15	6.75	5.09	1.67	6.37e-06	5.34e-05	ENSDARG00000104056	CR847936.10	-3988
chr1	14619169	14619808	9.64	10.17	8.79	1.39	2.25e-22	8.54e-20	ENSDARG00000079317	DLC1	22929
chr1	14622302	14622551	6.66	7.19	5.8	1.4	4.43e-06	3.88e-05	ENSDARG00000079317	DLC1	20186
chr1	14769509	14770061	7.17	7.74	6.21	1.53	9.18e-09	1.66e-07	ENSDARG00000079317	DLC1	-126773
chr1	14782658	14783179	6.96	7.45	6.2	1.24	7.04e-06	5.83e-05	ENSDARG00000079317	DLC1	-139922
chr1	15747532	15748118	7.59	8.02	6.96	1.06	4.58e-05	0.0003	ENSDARG00000101840	U3	-17471
chr1	15878244	15878868	9.67	10.11	9.05	1.06	1.6e-14	1.21e-12	ENSDARG00000034105	mtus1b	-2178
chr1	15904780	15904983	8.17	8.76	7.15	1.61	1.1e-15	1.11e-13	ENSDARG00000034105	mtus1b	-2771
chr1	15908782	15909188	7.98	8.53	7.09	1.44	1.55e-11	5.73e-10	ENSDARG00000034105	mtus1b	1021
chr1	17196273	17196578	6.3	6.77	5.6	1.17	0.00186	0.00728	ENSDARG00000016065	tlr3	-3430
chr1	17576147	17576824	8.34	8.8	7.64	1.16	6.27e-09	1.19e-07	ENSDARG00000094943	si:ch211-161c21.2	-31414
chr1	17913406	17913670	6.43	6.96	5.58	1.39	1.87e-05	0.000137	ENSDARG00000015495	klf3	8367
chr1	17915278	17915895	8.97	9.39	8.36	1.03	1.45e-10	4.22e-09	ENSDARG00000015495	klf3	6142
chr1	17927379	17927613	8	8.42	7.41	1.01	2.41e-06	2.27e-05	ENSDARG00000015495	klf3	-5254
chr1	17942671	17942856	8.75	9.19	8.12	1.08	6.95e-09	1.3e-07	ENSDARG00000015495	klf3	-20546
chr1	17949083	17949357	7.86	8.44	6.87	1.57	7.23e-13	3.63e-11	ENSDARG00000015495	klf3	-26958
chr1	17993697	17994300	9.71	10.24	8.86	1.39	7.13e-21	2.05e-18	ENSDARG00000062081	tbc1d1	54381
chr1	17996820	17997011	6.71	7.29	5.73	1.56	3.81e-06	3.4e-05	ENSDARG00000062081	tbc1d1	51670
chr1	18002099	18002671	9.27	9.79	8.47	1.32	4.26e-14	2.93e-12	ENSDARG00000062081	tbc1d1	46010
chr1	18179385	18179562	6.46	6.99	5.6	1.39	3.2e-05	0.000219	ENSDARG00000062055	rnf38	9262
chr1	18669384	18669793	7.5	7.97	6.79	1.17	1.72e-06	1.68e-05	ENSDARG00000061985	rbm47	3444
chr1	18678388	18679146	9.58	10.06	8.84	1.22	3.09e-14	2.2e-12	ENSDARG00000061985	rbm47	-5152
chr1	18697942	18698054	5.73	6.22	5.01	1.21	0.00235	0.00886	ENSDARG00000061985	rbm47	11811
chr1	18729520	18729977	9.89	10.37	9.15	1.22	2.5e-15	2.27e-13	ENSDARG00000061981	lap3	8596
chr1	18839314	18839605	5.07	5.62	4.16	1.45	0.00198	0.00765	ENSDARG00000017744	smc2	-2579
chr1	18955205	18955383	6.71	7.13	6.12	1.02	0.000642	0.00295	ENSDARG00000006434	polr1e	0
chr1	18964144	18964661	7.36	7.98	6.27	1.71	7.52e-11	2.33e-09	ENSDARG00000037484	tmem192	7536
chr1	19379005	19379306	6.63	7.11	5.9	1.21	0.00018	0.000988	ENSDARG00000061830	prss12	2604
chr1	19899155	19899406	9.15	9.62	8.45	1.17	1.54e-09	3.4e-08	ENSDARG00000093816	si:ch211-142c4.1	-1311
chr1	19899669	19899803	6.55	7.11	5.64	1.47	5.05e-06	4.36e-05	ENSDARG00000093816	si:ch211-142c4.1	-914
chr1	20487625	20487889	8.37	8.82	7.72	1.1	1.97e-08	3.25e-07	ENSDARG00000061459	RAPGEF2	-14792
chr1	20509702	20510237	8.76	9.24	8.03	1.2	8.84e-10	2.09e-08	ENSDARG00000061459	RAPGEF2	940
chr1	20510732	20510896	6.78	7.31	5.93	1.39	3.23e-05	0.00022	ENSDARG00000061459	RAPGEF2	281
chr1	20511066	20511237	7.14	7.59	6.47	1.13	2.47e-05	0.000174	ENSDARG00000061459	RAPGEF2	0
chr1	20623236	20623585	8.52	9.27	6.87	2.4	1.39e-27	1.28e-24	ENSDARG00000037409	tmem144a	4913
chr1	21019221	21019344	4.11	4.83	2.59	2.24	0.000777	0.00347	ENSDARG00000055443	zcchc7	1744
chr1	21177026	21177609	8.21	8.71	7.43	1.28	7.09e-08	1.01e-06	ENSDARG00000030759	melk	11222
chr1	21960496	21960682	6.76	7.24	6.04	1.21	0.000108	0.000634	ENSDARG00000026871	uchl1	605
chr1	22111896	22112538	9.13	9.58	8.48	1.1	1.37e-12	6.54e-11	ENSDARG00000061143	tapt1b	0
chr1	22574204	22574442	6.23	6.76	5.38	1.38	5.74e-05	0.000365	ENSDARG00000054799	rfc1	2550
chr1	23656742	23657091	7.04	7.59	6.14	1.44	1.68e-06	1.65e-05	ENSDARG00000031108	lrba	1839
chr1	23715973	23716369	7.05	7.59	6.16	1.43	6e-07	6.68e-06	ENSDARG00000090118	qdprb2	19143
chr1	23723856	23724411	9.14	9.6	8.46	1.14	1.32e-10	3.87e-09	ENSDARG00000090118	qdprb2	27026
chr1	23765015	23765126	6.26	6.76	5.5	1.26	0.000207	0.00111	ENSDARG00000088202	sh3d19	2102
chr1	23775477	23775792	8.69	9.17	7.99	1.18	4.87e-08	7.25e-07	ENSDARG00000061021	fam160a1a	-2761
chr1	23780633	23780768	6.4	6.84	5.75	1.09	0.00149	0.00603	ENSDARG00000061021	fam160a1a	2081
chr1	23787312	23787938	10.45	10.9	9.77	1.13	3.53e-19	7.15e-17	ENSDARG00000061021	fam160a1a	-3640
chr1	23797576	23797818	5.64	6.14	4.88	1.26	0.00155	0.00622	ENSDARG00000061021	fam160a1a	5999
chr1	23996880	23997059	5.45	5.99	4.59	1.4	0.00213	0.00815	ENSDARG00000037309	gatb	-128872
chr1	24209265	24209877	9.14	9.57	8.53	1.04	3.25e-11	1.11e-09	ENSDARG00000060994	fbxw7	17980
chr1	24220690	24220901	6.59	7.33	4.97	2.36	8.39e-12	3.31e-10	ENSDARG00000060994	fbxw7	6956
chr1	24242039	24242305	8.63	9.13	7.85	1.28	4.47e-11	1.46e-09	ENSDARG00000060994	fbxw7	-14183
chr1	24242829	24243227	9.03	9.65	7.92	1.73	1.71e-26	1.3e-23	ENSDARG00000060994	fbxw7	-14973
chr1	24244035	24244728	10.32	10.78	9.66	1.12	3.47e-20	8.64e-18	ENSDARG00000060994	fbxw7	-16179
chr1	24314812	24315177	6.38	6.82	5.74	1.08	0.00114	0.0048	ENSDARG00000060994	fbxw7	52087
chr1	24396490	24396831	6.7	7.21	5.9	1.32	1.39e-05	0.000106	ENSDARG00000060994	fbxw7	-29227
chr1	24473712	24474162	8.74	9.36	7.66	1.7	2.12e-18	3.58e-16	ENSDARG00000074776	tmem154	12095
chr1	24533713	24534143	6.54	7.06	5.73	1.33	4.18e-05	0.000277	ENSDARG00000079434	si:ch211-208h7.4	5415
chr1	24536851	24537390	7.65	8.12	6.95	1.17	3.98e-07	4.64e-06	ENSDARG00000079434	si:ch211-208h7.4	8553
chr1	24543348	24544259	8.14	8.61	7.45	1.16	2.2e-08	3.59e-07	ENSDARG00000079434	si:ch211-208h7.4	15050
chr1	24590068	24590321	7.98	8.42	7.33	1.1	4.78e-07	5.46e-06	ENSDARG00000079434	si:ch211-208h7.4	61770
chr1	24595331	24596010	6.96	7.38	6.36	1.01	0.000831	0.00367	ENSDARG00000079434	si:ch211-208h7.4	67033
chr1	24649216	24649689	9.06	9.69	7.93	1.75	5.63e-27	4.7e-24	ENSDARG00000031817	trim2a	29763
chr1	24650580	24650747	6.38	6.87	5.61	1.26	0.000278	0.00144	ENSDARG00000031817	trim2a	28705
chr1	24652009	24652176	6.07	6.53	5.39	1.14	0.00169	0.0067	ENSDARG00000031817	trim2a	27276
chr1	24705723	24706168	8.03	8.5	7.31	1.2	1.53e-08	2.61e-07	ENSDARG00000031817	trim2a	-26272
chr1	24747634	24748355	8.78	9.26	8.05	1.21	2.03e-12	9.3e-11	ENSDARG00000074812	fhdc1	0
chr1	24959627	24959755	5.86	6.47	4.76	1.72	8.58e-06	6.93e-05	ENSDARG00000037286	DCHS2	172
chr1	24959869	24960212	7.73	8.19	7.04	1.15	3.09e-07	3.72e-06	ENSDARG00000037283,ENSDARG00000037286	DCHS2,plrg1	0
chr1	25377512	25377675	8.08	8.51	7.45	1.06	6.35e-07	7.02e-06	ENSDARG00000054031	mxd4	-481
chr1	25521550	25522088	6.26	6.7	5.62	1.07	0.00158	0.00634	ENSDARG00000104309	si:dkey-123o10.3	-29671
chr1	25634393	25634778	7.29	7.76	6.57	1.2	2.2e-06	2.09e-05	ENSDARG00000076928	tet2	-27869
chr1	25648987	25649224	5.77	6.51	4.16	2.36	3.17e-07	3.8e-06	ENSDARG00000076928	tet2	-13423
chr1	25664535	25664661	5.76	6.26	4.99	1.28	0.00137	0.00563	ENSDARG00000076928	tet2	1889
chr1	25677457	25677901	7.82	8.27	7.17	1.1	2.23e-06	2.12e-05	ENSDARG00000076928	tet2	14811
chr1	25678747	25678947	6.76	7.24	6.06	1.18	6.73e-05	0.000419	ENSDARG00000076928	tet2	16101
chr1	25705312	25705526	7.67	8.12	7	1.12	1.49e-06	1.49e-05	ENSDARG00000009685	ppa2	-666
chr1	25717594	25717808	8.51	9.08	7.55	1.54	3.94e-16	4.26e-14	ENSDARG00000079377	arhgef38	0
chr1	25717899	25718003	6.66	7.21	5.78	1.44	2.26e-06	2.15e-05	ENSDARG00000079377	arhgef38	117
chr1	25718325	25718505	7.16	7.68	6.34	1.34	9.22e-07	9.73e-06	ENSDARG00000079377	arhgef38	543
chr1	25720160	25720552	8.58	9.06	7.83	1.23	2.04e-09	4.36e-08	ENSDARG00000079377	arhgef38	2378
chr1	25721972	25722171	7.65	8.34	6.27	2.07	5.42e-18	8.55e-16	ENSDARG00000079377	arhgef38	4190
chr1	25786136	25786535	7.32	7.82	6.57	1.24	4.18e-06	3.68e-05	ENSDARG00000019581	uso1	-642
chr1	25810448	25810986	7.74	8.21	7.03	1.18	3.93e-07	4.59e-06	ENSDARG00000019581	uso1	8521
chr1	25912746	25912927	6.36	6.99	5.22	1.77	3.68e-06	3.3e-05	ENSDARG00000005210	coro2a	1246
chr1	25944155	25944590	8.03	8.6	7.08	1.53	1.72e-11	6.27e-10	ENSDARG00000005210	coro2a	-10724
chr1	25951832	25952446	9.29	9.72	8.68	1.04	7.75e-11	2.4e-09	ENSDARG00000005210	coro2a	-2868
chr1	25966156	25966426	7.42	7.97	6.53	1.43	3.46e-08	5.37e-07	ENSDARG00000023330	anp32b	3283
chr1	26047527	26048101	7.5	8.03	6.67	1.36	1.46e-07	1.92e-06	ENSDARG00000079266	foxe1	-38250
chr1	26320754	26321287	7.18	7.64	6.52	1.12	3.36e-05	0.000228	ENSDARG00000033345	cntln	0
chr1	27395461	27396240	8.91	9.36	8.25	1.11	1.75e-11	6.38e-10	ENSDARG00000101474,ENSDARG00000104710	psip1,snapc3	0
chr1	27694716	27695413	9.01	9.44	8.4	1.04	1.47e-10	4.27e-09	ENSDARG00000095895	si:dkey-281i15.10	-23833
chr1	27697166	27697417	7.21	7.72	6.42	1.3	3.21e-06	2.92e-05	ENSDARG00000095895	si:dkey-281i15.10	-26283
chr1	28146439	28146622	6.29	6.77	5.55	1.22	0.000259	0.00135	ENSDARG00000037109	pwp2h	0
chr1	28226285	28226501	5.74	6.42	4.41	2	2.64e-06	2.46e-05	ENSDARG00000005739	gpm6ba	15090
chr1	28406566	28406713	7.06	7.67	5.98	1.7	1.17e-08	2.05e-07	ENSDARG00000037099	irs2a	-897
chr1	28406821	28407106	7.47	8.05	6.47	1.58	1.19e-10	3.54e-09	ENSDARG00000037099	irs2a	-504
chr1	28407272	28407683	10.06	10.58	9.24	1.33	1.14e-21	3.7e-19	ENSDARG00000037099	irs2a	0
chr1	28411608	28411738	6.83	7.42	5.82	1.6	3.58e-07	4.23e-06	ENSDARG00000037099	irs2a	3999
chr1	28412011	28412492	9.58	10.11	8.71	1.4	3.18e-19	6.49e-17	ENSDARG00000037099	irs2a	4402
chr1	28426545	28427198	7.32	7.75	6.7	1.04	0.000387	0.00191	ENSDARG00000037099	irs2a	18936
chr1	28442868	28443328	6.73	7.21	5.99	1.22	4.48e-05	0.000294	ENSDARG00000060620	lig4	-20583
chr1	28993955	28994841	8.89	9.31	8.3	1.01	1.09e-08	1.93e-07	ENSDARG00000003866	tm9sf2	0
chr1	29057840	29058499	8.03	8.47	7.4	1.07	1.35e-06	1.36e-05	ENSDARG00000028982	pcca	0
chr1	29279525	29279902	7.04	7.51	6.35	1.16	1.64e-05	0.000122	ENSDARG00000060477	vps8	0
chr1	29650175	29650368	6.38	7.11	4.82	2.29	2.22e-10	6.15e-09	ENSDARG00000099758	igf2bp2b	2763
chr1	29651616	29651823	7.46	7.99	6.62	1.37	1.94e-08	3.21e-07	ENSDARG00000099758	igf2bp2b	1308
chr1	29654066	29654525	8.6	9.02	7.99	1.03	2.52e-07	3.11e-06	ENSDARG00000099758	igf2bp2b	-936
chr1	29675190	29675372	5.17	5.79	4.06	1.74	0.000172	0.000951	ENSDARG00000099758	igf2bp2b	-5700
chr1	29699934	29700795	9.58	10.08	8.82	1.26	4.36e-14	2.99e-12	ENSDARG00000099758	igf2bp2b	6113
chr1	29703041	29703276	7.78	8.29	6.98	1.31	4.62e-08	6.93e-07	ENSDARG00000099758	igf2bp2b	3632
chr1	29705203	29705369	6.91	7.34	6.3	1.05	0.000253	0.00133	ENSDARG00000099758	igf2bp2b	1539
chr1	29705960	29706280	7.08	7.55	6.39	1.16	1.85e-05	0.000136	ENSDARG00000099758	igf2bp2b	628
chr1	29706763	29707141	9.11	9.55	8.48	1.07	1.48e-09	3.3e-08	ENSDARG00000099758	igf2bp2b	0
chr1	29708602	29708743	6.13	6.61	5.42	1.19	0.000656	0.003	ENSDARG00000099758	igf2bp2b	-1695
chr1	30186534	30186917	8.13	8.74	7.06	1.68	1.29e-12	6.2e-11	ENSDARG00000017174	dlx2b	-10759
chr1	30195602	30195814	7.05	7.63	6.09	1.54	1.86e-08	3.09e-07	ENSDARG00000069946	itga6b	-19406
chr1	30203292	30203818	8.51	9.07	7.57	1.5	3.57e-13	1.92e-11	ENSDARG00000069946	itga6b	-11402
chr1	30209468	30209570	5.11	5.66	4.2	1.46	0.00215	0.00821	ENSDARG00000069946	itga6b	-5650
chr1	30209655	30209878	7.31	8.02	5.88	2.14	2.19e-13	1.23e-11	ENSDARG00000069946	itga6b	-5342
chr1	30212402	30213126	8.79	9.34	7.89	1.45	2.69e-12	1.19e-10	ENSDARG00000069946	itga6b	-2094
chr1	30218101	30218672	10.26	10.81	9.33	1.49	2.13e-23	9.46e-21	ENSDARG00000069946	itga6b	2867
chr1	30222936	30223197	6.45	7.09	5.27	1.82	8.91e-08	1.24e-06	ENSDARG00000069946	itga6b	7702
chr1	30272017	30272539	9.73	10.29	8.8	1.49	2.05e-23	9.18e-21	ENSDARG00000074575	si:ch211-269i23.2	7065
chr1	30273926	30274059	5.33	6.08	3.7	2.38	2.74e-07	3.34e-06	ENSDARG00000074575	si:ch211-269i23.2	5545
chr1	30287317	30287783	6.88	7.44	5.97	1.47	5.29e-07	5.97e-06	ENSDARG00000074575	si:ch211-269i23.2	-7714
chr1	30292664	30293085	8.12	8.59	7.41	1.18	4.91e-07	5.59e-06	ENSDARG00000074575	si:ch211-269i23.2	8360
chr1	30971090	30971298	6.01	6.58	5.06	1.52	5.91e-05	0.000374	ENSDARG00000027572	as3mt	-2803
chr1	31075342	31075734	6.84	7.34	6.05	1.29	9.72e-05	0.000578	ENSDARG00000058231	nt5c2b	48320
chr1	31079747	31080196	8.12	8.64	7.3	1.34	1.56e-10	4.51e-09	ENSDARG00000058231	nt5c2b	43858
chr1	31080581	31080844	6.38	7.07	5.03	2.04	2.2e-07	2.76e-06	ENSDARG00000058231	nt5c2b	43210
chr1	31101084	31102049	9.63	10.13	8.87	1.26	6.53e-20	1.55e-17	ENSDARG00000058231	nt5c2b	22005
chr1	31104843	31105273	8.24	8.7	7.56	1.13	5.09e-08	7.55e-07	ENSDARG00000058231	nt5c2b	18781
chr1	31110378	31111225	8.99	9.41	8.39	1.02	2.22e-07	2.78e-06	ENSDARG00000058231	nt5c2b	12829
chr1	31184707	31185208	9.75	10.26	8.96	1.3	2.1e-18	3.56e-16	ENSDARG00000012896	anos1a	-25186
chr1	31210225	31210670	8.2	8.69	7.45	1.24	9.89e-10	2.3e-08	ENSDARG00000012896	anos1a	0
chr1	31212580	31212892	7.8	8.39	6.79	1.6	2.61e-11	9.13e-10	ENSDARG00000012896	anos1a	2187
chr1	31239124	31239967	7.99	8.6	6.91	1.7	9.94e-16	1e-13	ENSDARG00000012896	anos1a	28731
chr1	31241038	31241183	4.64	5.28	3.44	1.84	0.000732	0.0033	ENSDARG00000012896	anos1a	30645
chr1	31290628	31291513	9.93	10.45	9.12	1.33	7.69e-23	3.19e-20	ENSDARG00000096540	si:dkey-148e3.2	5759
chr1	31318658	31319283	9.4	9.9	8.63	1.27	4.7e-16	5e-14	ENSDARG00000053241	sts	0
chr1	31324409	31324649	5.43	6.08	4.22	1.86	1.76e-05	0.00013	ENSDARG00000053241	sts	5364
chr1	32469350	32470200	9.36	9.87	8.54	1.33	1.13e-15	1.13e-13	ENSDARG00000094318	si:dkeyp-86f8.2	-12474
chr1	32493568	32494112	8.36	8.82	7.68	1.13	3.52e-09	7.09e-08	ENSDARG00000060716	prkx	8225
chr1	32628265	32628497	7.86	8.44	6.9	1.53	7.78e-12	3.1e-10	ENSDARG00000033380	gyg2	-7056
chr1	32645324	32645753	8.43	8.91	7.72	1.19	8.95e-10	2.11e-08	ENSDARG00000051975	cd99	1647
chr1	32647641	32647806	7.06	7.53	6.37	1.16	1.46e-05	0.00011	ENSDARG00000051975	cd99	-186
chr1	32835825	32836619	6.6	7.15	5.69	1.46	2.62e-06	2.44e-05	ENSDARG00000002190	chmp2bb	9838
chr1	32935139	32936111	9.4	9.84	8.76	1.08	2.43e-12	1.09e-10	ENSDARG00000012763	arl13b	0
chr1	33701776	33702065	5.03	5.64	3.94	1.7	0.000791	0.00352	ENSDARG00000053535	lmo7b	12882
chr1	33826309	33826473	5.63	6.12	4.88	1.24	0.00175	0.00692	ENSDARG00000015506	klf5a	53572
chr1	33834277	33834482	7.37	7.92	6.45	1.48	4.96e-09	9.61e-08	ENSDARG00000015506	klf5a	45563
chr1	33875507	33875684	7.16	7.63	6.44	1.19	1.25e-05	9.61e-05	ENSDARG00000015506	klf5a	4361
chr1	33885072	33885418	7.14	7.68	6.27	1.4	1.96e-07	2.49e-06	ENSDARG00000015506	klf5a	-5028
chr1	33886754	33886957	6.9	7.45	6.01	1.45	9.09e-07	9.59e-06	ENSDARG00000015506	klf5a	-6710
chr1	33928538	33929225	10.38	10.84	9.72	1.12	2.31e-19	4.91e-17	ENSDARG00000013006	pibf1	20176
chr1	33936382	33936763	7.7	8.25	6.81	1.44	1.41e-07	1.86e-06	ENSDARG00000013006	pibf1	12638
chr1	33946811	33947035	6.58	7	5.97	1.03	0.000769	0.00344	ENSDARG00000013006	pibf1	2366
chr1	33979930	33980210	8.21	8.76	7.32	1.44	2.93e-13	1.61e-11	ENSDARG00000082811	SNORD58	0
chr1	34761681	34761886	6.83	7.28	6.18	1.11	0.000119	0.000692	ENSDARG00000037018	gab1	-925
chr1	34763365	34763818	7.38	7.8	6.79	1.01	0.000118	0.000682	ENSDARG00000037018	gab1	55
chr1	34768345	34768781	6.99	7.43	6.35	1.08	0.000432	0.0021	ENSDARG00000037018	gab1	5035
chr1	34816508	34816680	5.44	6	4.53	1.47	0.00091	0.00397	ENSDARG00000037018	gab1	53198
chr1	34817283	34817707	8.34	8.79	7.69	1.1	8.31e-09	1.52e-07	ENSDARG00000037018	gab1	53973
chr1	34823170	34823694	9.05	9.55	8.26	1.3	5.06e-15	4.32e-13	ENSDARG00000037018	gab1	59860
chr1	34825751	34826136	7.4	7.88	6.69	1.19	1.33e-06	1.34e-05	ENSDARG00000074677	frem3	59748
chr1	34853171	34853637	8.12	8.66	7.25	1.41	2.81e-10	7.61e-09	ENSDARG00000074677	frem3	32247
chr1	34853801	34854003	6.39	7.08	4.99	2.09	4.26e-09	8.38e-08	ENSDARG00000074677	frem3	31881
chr1	34854237	34854485	7.92	8.34	7.33	1.01	1.73e-06	1.69e-05	ENSDARG00000074677	frem3	31399
chr1	35063447	35063993	6.8	7.23	6.18	1.04	0.00182	0.00713	ENSDARG00000060397	hhip	4582
chr1	35217483	35217739	4.9	5.53	3.76	1.77	0.000446	0.00216	ENSDARG00000060383	mmaa	-6670
chr1	35224177	35224520	7	7.49	6.25	1.24	1.29e-05	9.9e-05	ENSDARG00000060383	mmaa	0
chr1	35417004	35417208	5.85	6.33	5.1	1.23	0.00224	0.00852	ENSDARG00000076171	znf827	2142
chr1	35491290	35491553	6.34	6.84	5.57	1.27	0.002	0.00773	ENSDARG00000036995	lsm6	28536
chr1	36091463	36091942	6.89	7.31	6.29	1.02	0.00115	0.00485	ENSDARG00000036755	prmt9	-51344
chr1	36222519	36222849	8.89	9.37	8.17	1.2	9.92e-10	2.31e-08	ENSDARG00000078326	arhgap10	43005
chr1	36325169	36326640	8.46	8.98	7.63	1.34	1.75e-11	6.38e-10	ENSDARG00000102082	nr3c2	29369
chr1	36331172	36331373	5.96	6.57	4.87	1.7	7.31e-06	6.03e-05	ENSDARG00000102082	nr3c2	24636
chr1	36333261	36333825	6.99	7.44	6.34	1.1	9.3e-05	0.000556	ENSDARG00000102082	nr3c2	22184
chr1	36449243	36449487	7.14	7.64	6.39	1.25	2.08e-06	1.99e-05	ENSDARG00000034093	dclk2a	-26812
chr1	36592779	36592908	5.98	6.48	5.23	1.25	0.000878	0.00385	ENSDARG00000102787	fam193a	-344
chr1	36649310	36649826	6.67	7.09	6.07	1.02	0.000864	0.0038	ENSDARG00000102787	fam193a	-8001
chr1	37427654	37427871	8.49	8.95	7.82	1.14	5.99e-10	1.48e-08	ENSDARG00000057303	galnt7	424
chr1	37429166	37429636	9.12	9.55	8.5	1.05	6.88e-11	2.15e-09	ENSDARG00000057303	galnt7	1936
chr1	37430398	37430577	7.52	7.94	6.93	1.01	2.72e-05	0.000189	ENSDARG00000057303	galnt7	3168
chr1	37431031	37431192	6.87	7.46	5.84	1.62	9.75e-08	1.34e-06	ENSDARG00000057303	galnt7	-3575
chr1	37431378	37431629	7.6	8.22	6.47	1.75	1.86e-10	5.26e-09	ENSDARG00000057303	galnt7	-3138
chr1	37655282	37655683	7.95	8.37	7.36	1.01	5.66e-06	4.82e-05	ENSDARG00000053106	cep44	12048
chr1	37668818	37669426	10.25	10.76	9.46	1.3	3.13e-27	2.68e-24	ENSDARG00000053106	cep44	25584
chr1	37673327	37673544	7.27	7.88	6.22	1.65	5.09e-08	7.54e-07	ENSDARG00000012016	hpgd	22436
chr1	37694400	37694837	7.68	8.25	6.71	1.54	1.8e-10	5.12e-09	ENSDARG00000012016	hpgd	1143
chr1	37936104	37936501	6.97	7.6	5.79	1.81	2.75e-10	7.46e-09	ENSDARG00000095811	si:ch211-103d13.3	-10950
chr1	38234085	38234576	7.06	7.67	5.98	1.69	9.99e-09	1.78e-07	ENSDARG00000069640	vegfc	-43962
chr1	38563362	38563950	7.77	8.34	6.84	1.49	7.65e-08	1.08e-06	ENSDARG00000085733	dre-mir-2197	91888
chr1	38962183	38962565	6.29	6.94	5.08	1.86	2.88e-07	3.49e-06	ENSDARG00000093919	si:ch211-42a2.2	-2337
chr1	39147302	39148223	8.31	8.72	7.71	1.01	6.94e-06	5.76e-05	ENSDARG00000007387	irf2a	0
chr1	39186813	39187279	8.58	9.01	7.97	1.05	9.7e-08	1.34e-06	ENSDARG00000024828	tmem134	-8969
chr1	39192253	39192636	7	7.48	6.29	1.19	3.32e-05	0.000226	ENSDARG00000024828	tmem134	-14409
chr1	39237816	39238244	7.35	7.9	6.43	1.47	9.19e-09	1.66e-07	ENSDARG00000070162	stox2a	-12294
chr1	39429660	39430222	7.67	8.14	6.97	1.17	4.83e-07	5.51e-06	ENSDARG00000078182	zgc:194443	0
chr1	39440183	39440355	6.65	7.1	6	1.11	0.000228	0.00121	ENSDARG00000095065	si:ch211-113e8.9	0
chr1	39483070	39483333	7.65	8.14	6.91	1.23	3.35e-07	3.99e-06	ENSDARG00000069707	si:ch211-113e8.5	2060
chr1	39485299	39485566	7.13	7.6	6.41	1.2	5.52e-06	4.71e-05	ENSDARG00000069707	si:ch211-113e8.5	4289
chr1	39841712	39842037	7.82	8.27	7.16	1.11	3.61e-07	4.26e-06	ENSDARG00000087333	scoca	-2431
chr1	39844581	39844909	8.05	8.49	7.42	1.07	6.3e-07	6.97e-06	ENSDARG00000087333	scoca	114
chr1	39908829	39909406	6.6	7.08	5.87	1.21	0.000304	0.00155	ENSDARG00000030368	naa15b	13533
chr1	39950962	39951405	6.77	7.41	5.6	1.81	9.77e-09	1.75e-07	ENSDARG00000088337	wu:fc34e06	-14077
chr1	39961253	39961454	7.55	8.11	6.63	1.48	1.24e-08	2.17e-07	ENSDARG00000088337	wu:fc34e06	-4028
chr1	39961546	39961872	9.27	9.77	8.48	1.3	1.9e-12	8.76e-11	ENSDARG00000088337	wu:fc34e06	-3610
chr1	39967773	39968795	9.45	9.91	8.77	1.14	7.02e-14	4.55e-12	ENSDARG00000088337	wu:fc34e06	2292
chr1	39993709	39994107	8.21	8.67	7.53	1.14	2.6e-07	3.2e-06	ENSDARG00000088337	wu:fc34e06	28228
chr1	40775849	40776782	9.95	10.43	9.21	1.21	1.03e-13	6.38e-12	ENSDARG00000078108	dok1a	0
chr1	40857646	40858108	8.59	9.25	7.36	1.89	1.35e-24	7.53e-22	ENSDARG00000092551	si:dkey-56e3.2	-28800
chr1	40861335	40861934	8.57	9.11	7.69	1.41	2.04e-14	1.52e-12	ENSDARG00000092551	si:dkey-56e3.2	-24974
chr1	40871347	40871687	7.18	7.65	6.47	1.18	3.48e-05	0.000236	ENSDARG00000092551	si:dkey-56e3.2	-15221
chr1	40892006	40893084	9.32	9.91	8.28	1.64	8.58e-22	2.88e-19	ENSDARG00000075194	si:dkey-56e3.3	-1852
chr1	40893412	40894071	7.8	8.26	7.14	1.12	3.76e-07	4.42e-06	ENSDARG00000075194	si:dkey-56e3.3	-865
chr1	41024001	41024283	6.27	6.8	5.44	1.36	7.05e-05	0.000436	ENSDARG00000078908	fbxo41	34763
chr1	41059563	41059819	6.01	6.64	4.86	1.78	1.81e-06	1.76e-05	ENSDARG00000036965	rnf24	56759
chr1	41136261	41136468	7.34	7.89	6.46	1.43	7.04e-07	7.69e-06	ENSDARG00000036967	smox	-11521
chr1	41138139	41138367	7.29	7.82	6.46	1.36	8.55e-08	1.2e-06	ENSDARG00000036967	smox	-9622
chr1	41157432	41158071	8.52	9.06	7.65	1.41	1.53e-12	7.24e-11	ENSDARG00000036967	smox	9290
chr1	41380516	41381077	8.11	8.85	6.54	2.3	8.96e-27	7.21e-24	ENSDARG00000024101	adra1d	-99099
chr1	42275916	42276445	7.77	8.32	6.87	1.45	1.49e-09	3.32e-08	ENSDARG00000024785	ctnna2	126882
chr1	42288196	42288673	7.28	7.85	6.3	1.55	1.92e-06	1.85e-05	ENSDARG00000024785	ctnna2	139162
chr1	42983303	42983635	7.64	8.07	7.02	1.05	6.42e-06	5.38e-05	ENSDARG00000052712	suclg1	0
chr1	43025980	43026612	7.13	7.56	6.53	1.03	9.03e-05	0.000543	ENSDARG00000052696	bdh2	0
chr1	43281374	43281573	4.93	5.64	3.47	2.17	4.69e-05	0.000306	ENSDARG00000095949	si:dkey-22i16.9	668
chr1	43752494	43752778	5.27	5.9	4.12	1.78	8.69e-05	0.000525	ENSDARG00000014803	cryba1l2	-11018
chr1	44013221	44013782	8.08	8.52	7.44	1.07	8.01e-06	6.53e-05	ENSDARG00000016994	ssrp1b	3549
chr1	44218987	44219224	6.31	6.73	5.71	1.03	0.00269	0.00992	ENSDARG00000094133	wu:fc21g02	1069
chr1	44305431	44305613	6.59	7.12	5.73	1.39	6.37e-06	5.34e-05	ENSDARG00000030972	dnaja1	-488
chr1	44326690	44326975	6.56	7.13	5.6	1.53	8.1e-06	6.58e-05	ENSDARG00000051970	smu1b	10062
chr1	44331666	44332242	8.47	8.96	7.73	1.23	4.9e-10	1.24e-08	ENSDARG00000051970	smu1b	4795
chr1	44348664	44348895	5.41	5.94	4.58	1.36	0.0013	0.00536	ENSDARG00000019778	rps6	-365
chr1	44368968	44369330	6.25	6.77	5.4	1.37	0.000119	0.000689	ENSDARG00000051965	btr01	-2146
chr1	44369570	44369743	4.55	5.22	3.28	1.94	0.000763	0.00342	ENSDARG00000051965	btr01	-1733
chr1	44395316	44395487	7.08	7.68	6.01	1.67	4.62e-09	9.03e-08	ENSDARG00000087426	si:ch211-151p13.8	15722
chr1	44396970	44397195	7.55	8.09	6.68	1.41	7.35e-09	1.36e-07	ENSDARG00000087426	si:ch211-151p13.8	17376
chr1	44398383	44398540	5.83	6.31	5.13	1.18	0.0023	0.00869	ENSDARG00000087426	si:ch211-151p13.8	18789
chr1	44398816	44399241	9.25	9.67	8.65	1.02	2.29e-09	4.83e-08	ENSDARG00000087426	si:ch211-151p13.8	19222
chr1	44412689	44412917	6.68	7.1	6.08	1.02	0.000938	0.00407	ENSDARG00000069559	muc13a	-7174
chr1	44414566	44415147	8.75	9.34	7.7	1.65	2.53e-21	7.74e-19	ENSDARG00000069559	muc13a	-4944
chr1	44415222	44415413	7.54	8.14	6.5	1.64	8.72e-12	3.43e-10	ENSDARG00000069559	muc13a	-4678
chr1	44419614	44419758	6.37	6.86	5.62	1.25	0.000124	0.000716	ENSDARG00000069559	muc13a	-333
chr1	44422871	44423127	7.02	7.68	5.77	1.9	4.14e-10	1.07e-08	ENSDARG00000069559	muc13a	2781
chr1	44424600	44425048	7.42	7.99	6.47	1.52	3.96e-08	6.05e-07	ENSDARG00000069559	muc13a	4510
chr1	44464710	44465571	6.91	7.52	5.83	1.69	2.66e-08	4.25e-07	ENSDARG00000095108	si:ch211-239f4.4	-3173
chr1	44480710	44480824	6.83	7.37	5.95	1.42	7.74e-06	6.34e-05	ENSDARG00000006588	zgc:111983	-4613
chr1	44490080	44490569	9.53	9.97	8.89	1.09	2.48e-10	6.78e-09	ENSDARG00000006588	zgc:111983	-13983
chr1	44500911	44501257	7.09	7.68	6.08	1.6	1.61e-08	2.72e-07	ENSDARG00000100998	AL953855.1	6439
chr1	44923835	44924051	7.63	8.05	7.04	1.02	2.23e-05	0.00016	ENSDARG00000069619	atf7ip	396
chr1	44984632	44984741	5.67	6.19	4.84	1.35	0.00115	0.00483	ENSDARG00000002285	mcoln1a	4740
chr1	44987194	44987462	8.68	9.19	7.89	1.3	2.65e-13	1.47e-11	ENSDARG00000002285	mcoln1a	7302
chr1	44987548	44987733	7.32	7.84	6.5	1.34	3.25e-07	3.88e-06	ENSDARG00000002285	mcoln1a	7656
chr1	45012104	45012522	7.69	8.16	6.98	1.18	1.86e-07	2.38e-06	ENSDARG00000069595	si:ch211-214c7.4	-2903
chr1	45083106	45083629	9.7	10.12	9.1	1.02	3.32e-11	1.13e-09	ENSDARG00000060184	pkn1a	-8463
chr1	45087775	45088041	9.17	9.6	8.54	1.07	1.15e-09	2.63e-08	ENSDARG00000060184	pkn1a	-4051
chr1	45225286	45226418	10.47	10.94	9.76	1.18	8.76e-25	5.11e-22	ENSDARG00000010773	pnpla6	2419
chr1	45230301	45230469	7	7.5	6.24	1.26	3.84e-06	3.42e-05	ENSDARG00000025233	lipt1	-436
chr1	45279551	45280217	8.11	8.61	7.31	1.3	1.67e-10	4.79e-09	ENSDARG00000073848	arhgef7b	2106
chr1	45626145	45626590	7.51	8.15	6.35	1.8	1.28e-13	7.68e-12	ENSDARG00000008413	atp11a	8424
chr1	45685141	45685676	7.4	7.94	6.54	1.4	2.47e-08	3.99e-07	ENSDARG00000095860	si:dkey-263l8.2	-23705
chr1	45794371	45794610	5.03	5.61	4.06	1.55	0.00249	0.00929	ENSDARG00000075859	mcf2la	-8103
chr1	45961167	45961414	8.78	9.22	8.13	1.09	1.72e-09	3.77e-08	ENSDARG00000036637	arl11	0
chr1	45972220	45972955	9.09	9.51	8.49	1.02	1.72e-07	2.22e-06	ENSDARG00000036636	ebpl	0
chr1	46055570	46055913	6.93	7.38	6.27	1.11	6.42e-05	0.000402	ENSDARG00000092950	si:dkey-7a20.9	-3251
chr1	46069983	46070424	9.62	10.04	9.02	1.02	1.8e-12	8.38e-11	ENSDARG00000092950	si:dkey-7a20.9	-17664
chr1	46277468	46278022	8.03	8.66	6.87	1.79	1.12e-13	6.86e-12	ENSDARG00000036542	pknox1.2	14888
chr1	46299959	46300574	8.66	9.13	7.97	1.16	5.11e-07	5.8e-06	ENSDARG00000089853		-1347
chr1	46324220	46324735	7.71	8.22	6.92	1.3	2.03e-07	2.58e-06	ENSDARG00000089853		-25608
chr1	46443594	46443768	7.12	7.57	6.46	1.11	4.37e-05	0.000288	ENSDARG00000086877	mhc1zaa	203
chr1	46446592	46446746	8.19	8.61	7.6	1.01	2.44e-06	2.29e-05	ENSDARG00000086877	mhc1zaa	-2484
chr1	46447127	46447456	8.17	8.63	7.51	1.12	5.65e-08	8.26e-07	ENSDARG00000086877	mhc1zaa	-3019
chr1	46463051	46464179	10.44	10.99	9.55	1.44	3.54e-22	1.27e-19	ENSDARG00000069471	mhc1zca	-2494
chr1	46471005	46471201	8.95	9.38	8.34	1.04	1.2e-09	2.73e-08	ENSDARG00000036588	mhc1zba	-242
chr1	46477097	46477460	8.41	8.92	7.61	1.32	1.3e-11	4.89e-10	ENSDARG00000036587	cbr1	2316
chr1	46641120	46641715	7.99	8.45	7.3	1.15	3.04e-08	4.78e-07	ENSDARG00000036687	bcl9	708
chr1	46643111	46643379	7.74	8.24	6.96	1.29	2.95e-08	4.66e-07	ENSDARG00000036687	bcl9	2699
chr1	46691134	46692007	9.93	10.45	9.13	1.32	6.85e-25	4.12e-22	ENSDARG00000036687	bcl9	-7788
chr1	47077969	47078201	7.49	8.16	6.2	1.96	2.56e-11	8.96e-10	ENSDARG00000069438	neurl1aa	2309
chr1	47079716	47080705	10.21	10.65	9.57	1.07	1.92e-15	1.81e-13	ENSDARG00000069438	neurl1aa	0
chr1	47177089	47177654	6.47	7.02	5.55	1.47	4.01e-05	0.000267	ENSDARG00000069435	cfap58	36702
chr1	48610864	48611413	7.5	8.21	6.03	2.18	0.000278	0.00144	ENSDARG00000096031	si:ch73-6k14.2	-4795
chr1	48759357	48759876	9.84	10.29	9.19	1.1	1.2e-11	4.59e-10	ENSDARG00000052468	GSK3B	5253
chr1	48886257	48886560	5.39	5.94	4.5	1.44	0.000961	0.00416	ENSDARG00000074052	si:ch211-281g13.5	-63
chr1	49649872	49650458	8.89	9.32	8.28	1.04	3.82e-10	9.99e-09	ENSDARG00000013667,ENSDARG00000060036	aimp1,tbck	0
chr1	49966565	49966682	6.11	6.57	5.45	1.12	0.00174	0.00687	ENSDARG00000010655	ppm1k	523
chr1	49969900	49970172	7.5	8.15	6.29	1.85	5.05e-13	2.61e-11	ENSDARG00000075785	HERC5	0
chr1	50393130	50393302	5.71	6.17	5	1.17	0.00264	0.00977	ENSDARG00000024933	spast	1784
chr1	50422593	50423250	8.6	9.19	7.59	1.59	3.58e-16	3.91e-14	ENSDARG00000043587	srd5a2a	0
chr1	50438484	50438647	6.01	6.57	5.07	1.49	0.000106	0.000623	ENSDARG00000043587	srd5a2a	15467
chr1	50746510	50747019	9.64	10.18	8.77	1.41	1.02e-23	4.77e-21	ENSDARG00000043548	atg4da	-265
chr1	51097460	51097658	7.05	7.53	6.31	1.22	8.56e-06	6.92e-05	ENSDARG00000074378	junba	2502
chr1	51180621	51180821	7.37	7.92	6.46	1.46	4.74e-09	9.23e-08	ENSDARG00000096092	si:ch211-145g9.7	-8540
chr1	51261440	51261866	9.27	9.73	8.59	1.14	3.45e-14	2.43e-12	ENSDARG00000043226	nfixa	-7184
chr1	51356618	51357177	9.14	9.71	8.19	1.52	1.32e-21	4.21e-19	ENSDARG00000043226	nfixa	31753
chr1	51359937	51360759	7.92	8.38	7.24	1.14	9.45e-08	1.31e-06	ENSDARG00000043226	nfixa	35072
chr1	51499142	51499353	7.65	8.24	6.64	1.61	3.38e-11	1.15e-09	ENSDARG00000010442	rnf11a	3054
chr1	51692101	51692376	8.01	8.51	7.24	1.27	1.72e-08	2.88e-07	ENSDARG00000059948	HS3ST6	-33992
chr1	51702404	51702647	7.75	8.38	6.61	1.77	9.18e-14	5.77e-12	ENSDARG00000059948	HS3ST6	-44295
chr1	51704484	51705332	9.43	9.97	8.56	1.41	8.08e-21	2.29e-18	ENSDARG00000059948	HS3ST6	-46375
chr1	51706364	51706608	7.13	7.79	5.86	1.92	3.19e-11	1.09e-09	ENSDARG00000059948	HS3ST6	-48255
chr1	51765350	51767246	11.06	11.7	9.88	1.82	4.36e-49	4.07e-45	ENSDARG00000093494	si:ch211-217k17.9	1346
chr1	51767389	51767611	8.37	8.91	7.48	1.43	1.46e-13	8.64e-12	ENSDARG00000093494	si:ch211-217k17.9	3385
chr1	51767875	51768086	7.67	8.32	6.46	1.85	3.85e-15	3.35e-13	ENSDARG00000093494	si:ch211-217k17.9	3871
chr1	51771735	51771953	7.83	8.31	7.12	1.19	5.52e-07	6.2e-06	ENSDARG00000093494	si:ch211-217k17.9	7731
chr1	51788847	51789069	8.02	8.61	7.01	1.6	8.2e-14	5.22e-12	ENSDARG00000076828	zgc:194101	7413
chr1	51790533	51790762	8.51	8.93	7.91	1.01	2.02e-07	2.56e-06	ENSDARG00000076828	zgc:194101	5720
chr1	51794881	51795076	6.82	7.34	6	1.34	7.93e-05	0.000484	ENSDARG00000076828	zgc:194101	1406
chr1	51795390	51795785	7.48	7.94	6.79	1.15	5.21e-06	4.48e-05	ENSDARG00000076828	zgc:194101	697
chr1	51800212	51800709	6.63	7.06	6	1.07	0.00126	0.00522	ENSDARG00000088234	si:ch211-217k17.12	1609
chr1	51802069	51802683	7.98	8.42	7.34	1.08	5.33e-07	6.01e-06	ENSDARG00000088234	si:ch211-217k17.12	0
chr1	51808455	51808998	8.38	8.89	7.59	1.29	1.13e-11	4.33e-10	ENSDARG00000093748	si:ch211-217k17.11	0
chr1	51812052	51812376	6.48	6.99	5.67	1.33	2.66e-05	0.000186	ENSDARG00000079345	si:ch211-217k17.10	250
chr1	51823107	51823384	7.11	7.71	6.07	1.64	1.23e-08	2.14e-07	ENSDARG00000059908	CCDC86	3200
chr1	51827662	51827812	6.57	7.03	5.89	1.14	0.000528	0.00249	ENSDARG00000036415	glb1	316
chr1	51832640	51833217	8.4	8.87	7.71	1.16	1.13e-07	1.54e-06	ENSDARG00000036415	glb1	5294
chr1	52099208	52099446	5.38	6.13	3.73	2.4	1.91e-07	2.44e-06	ENSDARG00000089342	wu:fc75a09	-19733
chr1	52116855	52117194	8.09	8.63	7.23	1.4	3.07e-11	1.06e-09	ENSDARG00000089342	wu:fc75a09	-1985
chr1	52158455	52158580	6.03	6.51	5.31	1.19	0.00102	0.00439	ENSDARG00000052348	smarca5	754
chr1	52563794	52564126	6.21	6.77	5.27	1.51	2.05e-05	0.000148	ENSDARG00000052361	il15	60882
chr1	52581365	52582570	10.29	10.82	9.44	1.38	4.64e-30	5.77e-27	ENSDARG00000052361	il15	42438
chr1	52587468	52587932	8.96	9.5	8.09	1.41	1.45e-12	6.89e-11	ENSDARG00000052361	il15	37076
chr1	52588018	52588183	6.12	6.68	5.2	1.48	3.03e-05	0.000208	ENSDARG00000052361	il15	36825
chr1	52589587	52590145	8.29	8.82	7.45	1.37	1.91e-10	5.4e-09	ENSDARG00000052361	il15	34863
chr1	52616399	52616545	5.19	5.75	4.27	1.48	0.00222	0.00844	ENSDARG00000052361	il15	8463
chr1	52624750	52625233	7.78	8.23	7.11	1.12	2.71e-06	2.51e-05	ENSDARG00000052361	il15	0
chr1	52625341	52625504	6.26	6.73	5.55	1.18	0.000743	0.00334	ENSDARG00000052361	il15	0
chr1	52649220	52649732	8.7	9.27	7.75	1.52	0.000376	0.00186	ENSDARG00000024827	rnf150a	4097
chr1	53026315	53026550	7.8	8.45	6.59	1.86	1.14e-15	1.14e-13	ENSDARG00000078041	xpo1a	25698
chr1	53051497	53051631	6.81	7.25	6.17	1.08	0.000384	0.0019	ENSDARG00000078041	xpo1a	617
chr1	53183907	53184620	9.77	10.23	9.09	1.14	1.35e-15	1.32e-13	ENSDARG00000074771	crfb17	1306
chr1	53383508	53384233	8.66	9.15	7.91	1.24	2.43e-12	1.09e-10	ENSDARG00000075870,ENSDARG00000100085	si:ch211-133l11.11,triobpa	0
chr1	53391970	53392379	7.86	8.55	6.47	2.09	4.99e-20	1.21e-17	ENSDARG00000075870	triobpa	-983
chr1	53449303	53449778	9.26	9.72	8.57	1.16	3.9e-11	1.3e-09	ENSDARG00000075904	rfx1b	-1726
chr1	53971935	53972617	9.97	10.42	9.31	1.11	2.48e-13	1.39e-11	ENSDARG00000073912	si:ch211-202h22.7	0
chr1	53975840	53976120	8.97	9.39	8.37	1.02	3.17e-08	4.96e-07	ENSDARG00000073912	si:ch211-202h22.7	3443
chr1	54270317	54270524	8.58	9.01	7.97	1.04	1.04e-07	1.42e-06	ENSDARG00000089243	r3hcc1l	0
chr1	54361177	54361663	7.57	8.05	6.82	1.23	1.33e-07	1.77e-06	ENSDARG00000102960	vps54	-3010
chr1	54362735	54362893	6.13	6.65	5.31	1.35	0.000168	0.000933	ENSDARG00000102960	vps54	3712
chr1	54366356	54366911	9.25	9.67	8.65	1.02	6.44e-11	2.03e-09	ENSDARG00000102960	vps54	0
chr1	54367983	54368231	7.76	8.36	6.72	1.64	3.67e-13	1.96e-11	ENSDARG00000102960	vps54	-1356
chr1	54391015	54391170	7.2	7.84	6	1.85	9.45e-10	2.21e-08	ENSDARG00000091592	peli1a	120
chr1	54397298	54398026	10.25	10.74	9.51	1.24	2.73e-23	1.19e-20	ENSDARG00000059060	lgalsla	-5121
chr1	54402946	54403590	9.47	9.92	8.81	1.11	1.81e-13	1.04e-11	ENSDARG00000059060	lgalsla	0
chr1	54419237	54419616	7.18	7.8	6.05	1.76	5.38e-10	1.35e-08	ENSDARG00000069249	aftpha	1574
chr1	54439457	54439747	7.54	7.98	6.9	1.08	5.49e-05	0.000351	ENSDARG00000093412	sertad2a	-656
chr1	54627055	54627315	5.32	5.94	4.22	1.71	0.000106	0.000624	ENSDARG00000096625	si:ch211-286b5.8	332
chr1	55211223	55211406	7.06	7.51	6.39	1.12	2.87e-05	0.000199	ENSDARG00000043713	asf1bb	0
chr1	55793138	55793417	8.37	8.8	7.76	1.04	2.09e-05	0.000151	ENSDARG00000074069	zgc:171452	0
chr1	55820822	55821041	5.67	6.34	4.38	1.96	2.59e-06	2.41e-05	ENSDARG00000074069	zgc:171452	27455
chr1	55845942	55846337	8.04	8.51	7.33	1.18	5.63e-07	6.31e-06	ENSDARG00000099326	5S_rRNA	2815
chr1	55852964	55853181	5.63	6.24	4.56	1.68	3.68e-05	0.000247	ENSDARG00000088906	CABZ01059404.1	2240
chr1	55914013	55914327	7.36	7.85	6.61	1.24	6.69e-07	7.35e-06	ENSDARG00000093082	CABZ01059412.1	15373
chr1	55929791	55930012	7.18	7.72	6.33	1.39	1.05e-06	1.09e-05	ENSDARG00000093082	CABZ01059412.1	-92
chr1	56414181	56415021	8.03	8.47	7.39	1.08	1.07e-06	1.11e-05	ENSDARG00000096549	RAC1	0
chr1	56735547	56735767	6.75	7.18	6.15	1.02	0.000803	0.00357	ENSDARG00000093880	FO904861.4	4323
chr1	57013193	57013650	6.14	6.7	5.22	1.47	9e-05	0.000541	ENSDARG00000074334	si:dkey-1c7.1	-8125
chr1	57016499	57016868	6.53	7.05	5.69	1.37	3.22e-05	0.00022	ENSDARG00000074334	si:dkey-1c7.1	-4907
chr1	57027648	57027919	6.51	6.95	5.88	1.07	0.00103	0.00442	ENSDARG00000074334	si:dkey-1c7.1	5874
chr1	57056190	57056443	5.7	6.34	4.51	1.83	4.91e-05	0.000319	ENSDARG00000104859	si:dkey-1c7.2	4230
chr1	57105965	57106191	6.79	7.27	6.06	1.21	0.000101	0.000596	ENSDARG00000074205	si:dkey-1c7.3	-2578
chr1	57379562	57380068	7.63	8.18	6.71	1.47	3.01e-10	8.09e-09	ENSDARG00000094433	caspbl	0
chr1	57401166	57401511	7.75	8.22	7.06	1.15	1.9e-07	2.43e-06	ENSDARG00000092604	si:ch211-15j1.4	-1910
chr1	57422418	57422643	7.18	7.69	6.39	1.3	1.17e-06	1.2e-05	ENSDARG00000096363	si:ch211-15j1.2	-1827
chr1	57769915	57770205	8.04	8.65	6.97	1.68	2.05e-15	1.91e-13	ENSDARG00000104626	si:ch73-236c18.8	0
chr1	57770893	57771017	5.43	5.97	4.55	1.42	0.000782	0.00348	ENSDARG00000104626	si:ch73-236c18.8	-950
chr1	57775903	57776188	7.67	8.21	6.8	1.41	1.47e-09	3.27e-08	ENSDARG00000099421	si:ch73-236c18.9	-1313
chr1	58003595	58004112	7.56	8.01	6.92	1.09	5.41e-06	4.64e-05	ENSDARG00000088120	CABZ01084616.1	17826
chr1	58220974	58221301	7.07	7.53	6.38	1.16	6.82e-05	0.000424	ENSDARG00000076971	CABZ01084503.1	-1399
chr1	58322083	58322593	8.49	8.96	7.78	1.19	1.32e-07	1.75e-06	ENSDARG00000038681	MFAP4	-3042
chr1	58424715	58425336	9.78	10.24	9.09	1.16	1.64e-14	1.24e-12	ENSDARG00000042561	lpar2b	13862
chr1	58433694	58434026	7.59	8.03	6.94	1.09	3.16e-05	0.000216	ENSDARG00000042561	lpar2b	5172
chr1	58583910	58584472	7.66	8.1	7	1.11	4.93e-06	4.27e-05	ENSDARG00000101816	col5a3b	-2849
chr1	58604520	58604699	7.53	7.99	6.83	1.16	0.000124	0.000717	ENSDARG00000101291	txndc11	-4
chr1	58695759	58696139	8.85	9.29	8.23	1.05	2.56e-08	4.11e-07	ENSDARG00000099024		4738
chr1	58810995	58811363	9.75	10.28	8.9	1.38	3.64e-19	7.35e-17	ENSDARG00000093583	si:ch211-188p14.8	-2493
chr1	58811375	58811534	7.18	7.75	6.21	1.54	7.55e-09	1.39e-07	ENSDARG00000093583	si:ch211-188p14.8	-2322
chr10	196718	197155	9.38	9.85	8.67	1.18	1.02e-13	6.32e-12	ENSDARG00000103980	ets2	6175
chr10	262948	263608	7.94	8.37	7.32	1.05	1.67e-06	1.64e-05	ENSDARG00000040621	lrrc32	10523
chr10	1008567	1009179	6.92	7.34	6.31	1.03	0.00142	0.00579	ENSDARG00000087341	unc5c	-38956
chr10	1077039	1077215	5.58	6.2	4.47	1.73	6.07e-05	0.000383	ENSDARG00000102742	bmpr1bb	15336
chr10	1077278	1077821	9.24	9.66	8.63	1.04	1.56e-10	4.5e-09	ENSDARG00000102742	bmpr1bb	14730
chr10	1251691	1251894	5.89	6.56	4.57	1.99	1.11e-06	1.15e-05	ENSDARG00000027600	pdlim5b	29148
chr10	1259113	1259684	7.84	8.39	6.95	1.44	1.75e-10	4.98e-09	ENSDARG00000027600	pdlim5b	21358
chr10	1267794	1268249	8.57	9.05	7.84	1.21	1.49e-10	4.32e-09	ENSDARG00000027600	pdlim5b	12793
chr10	1280698	1281234	8.6	9.05	7.96	1.09	7.97e-10	1.91e-08	ENSDARG00000027600	pdlim5b	0
chr10	1282891	1283260	9.36	9.8	8.73	1.07	3.39e-12	1.46e-10	ENSDARG00000027600	pdlim5b	-1763
chr10	1377735	1378034	9.43	9.87	8.8	1.08	6.92e-12	2.8e-10	ENSDARG00000039959	gdnfa	-6161
chr10	1773502	1773806	7.27	7.73	6.58	1.15	2.36e-05	0.000167	ENSDARG00000040087	epb41l4a	-12873
chr10	2603019	2603120	6.13	6.63	5.35	1.28	0.000262	0.00137	ENSDARG00000058946	CU856539.2	29975
chr10	2625594	2626019	6.63	7.08	5.98	1.1	0.000413	0.00202	ENSDARG00000079713	ccl27b	-15788
chr10	2641561	2641884	7.7	8.33	6.54	1.8	3.82e-14	2.66e-12	ENSDARG00000079713	ccl27b	0
chr10	2686509	2686680	7.02	7.57	6.12	1.45	1.52e-06	1.51e-05	ENSDARG00000006253	mier3a	-441
chr10	2688234	2688430	7.73	8.31	6.75	1.55	5.08e-11	1.64e-09	ENSDARG00000032801	grk5	0
chr10	2726381	2726714	7.72	8.43	6.26	2.18	1.21e-20	3.35e-18	ENSDARG00000032801	grk5	11053
chr10	2729205	2729941	8.34	8.8	7.66	1.14	1e-07	1.38e-06	ENSDARG00000032801	grk5	13877
chr10	2734269	2734629	6.28	6.76	5.56	1.2	0.000894	0.00391	ENSDARG00000060392	ash2l	10237
chr10	2734912	2735078	4.62	5.27	3.39	1.88	0.000604	0.00279	ENSDARG00000060392	ash2l	9788
chr10	2761271	2761674	8.32	8.79	7.62	1.17	2.67e-09	5.56e-08	ENSDARG00000060392	ash2l	0
chr10	3052320	3052510	5.8	6.44	4.61	1.83	2.6e-06	2.42e-05	ENSDARG00000019188	ube2l3a	-418
chr10	3053305	3053982	8.11	8.64	7.28	1.36	6.37e-11	2.01e-09	ENSDARG00000019188	ube2l3a	378
chr10	3289249	3289718	9.64	10.06	9.04	1.02	3.19e-12	1.39e-10	ENSDARG00000076381	slc25a1b	5178
chr10	3298508	3298695	6.48	6.92	5.85	1.06	0.00115	0.00483	ENSDARG00000021564	VDAC3	-831
chr10	3428354	3428548	7.75	8.27	6.9	1.37	2.35e-08	3.82e-07	ENSDARG00000020334	ptpn11a	464
chr10	4046824	4046952	5.79	6.28	5.04	1.24	0.00162	0.00646	ENSDARG00000036005	pitpnb	752
chr10	4052044	4052555	8.95	9.46	8.15	1.31	2.93e-15	2.62e-13	ENSDARG00000036005	pitpnb	5972
chr10	4057240	4057462	6.28	6.91	5.14	1.77	4.25e-07	4.92e-06	ENSDARG00000036005	pitpnb	11168
chr10	4057743	4058129	8.37	8.81	7.72	1.09	2.01e-08	3.31e-07	ENSDARG00000036005	pitpnb	11671
chr10	4289065	4289431	7.46	7.94	6.74	1.2	1.19e-05	9.25e-05	ENSDARG00000075802	GRIN3A	2872
chr10	4350708	4350907	6.39	6.9	5.58	1.33	8.94e-05	0.000538	ENSDARG00000010729	CABZ01073795.1	876
chr10	4350980	4351386	6.56	7	5.91	1.08	0.000662	0.00303	ENSDARG00000010729	CABZ01073795.1	397
chr10	4351603	4352103	6.99	7.51	6.19	1.31	2.27e-06	2.15e-05	ENSDARG00000010729	CABZ01073795.1	0
chr10	4409918	4410350	6.89	7.4	6.08	1.32	2.82e-06	2.61e-05	ENSDARG00000010729	CABZ01073795.1	-58136
chr10	4493768	4494594	7.36	7.8	6.73	1.07	5.79e-05	0.000367	ENSDARG00000090752	plk2a	17199
chr10	4926302	4926418	5.93	6.48	5.03	1.45	9.71e-05	0.000578	ENSDARG00000075229	SLC46A2	2417
chr10	4933466	4933839	5.91	6.58	4.61	1.97	3.37e-07	4.01e-06	ENSDARG00000075229	SLC46A2	9581
chr10	4937134	4937630	6.85	7.32	6.15	1.18	0.00039	0.00192	ENSDARG00000075229	SLC46A2	13249
chr10	4961842	4961949	5.86	6.32	5.16	1.17	0.00217	0.00827	ENSDARG00000069601	snx30	-218
chr10	5025027	5025178	5.89	6.42	5.03	1.38	0.000204	0.0011	ENSDARG00000026198	enoph1	-215
chr10	5025354	5025502	6.92	7.36	6.27	1.09	0.000101	0.000599	ENSDARG00000026198	enoph1	0
chr10	5052906	5053533	9.45	9.97	8.64	1.33	3.72e-18	6.08e-16	ENSDARG00000069590	tmem150c	4986
chr10	5059537	5060126	8.63	9.11	7.92	1.19	2.5e-11	8.77e-10	ENSDARG00000091531	carm1l	0
chr10	5107280	5107574	6.61	7.06	5.97	1.09	0.00099	0.00427	ENSDARG00000021082	sec31a	27910
chr10	5414510	5414664	6.36	6.97	5.29	1.68	8e-07	8.6e-06	ENSDARG00000042977	nfil3	590
chr10	5415069	5415234	6.8	7.32	5.98	1.34	6.35e-06	5.33e-05	ENSDARG00000042977	nfil3	1149
chr10	5415289	5415595	7.32	7.81	6.59	1.22	1.44e-06	1.44e-05	ENSDARG00000042977	nfil3	1369
chr10	5443918	5444177	6.36	7.05	4.95	2.11	1.89e-09	4.08e-08	ENSDARG00000042975	auh	21647
chr10	5453907	5454291	7.15	7.57	6.56	1.01	0.000141	0.000801	ENSDARG00000042975	auh	31636
chr10	5456805	5456993	6.5	6.92	5.88	1.04	0.00136	0.00558	ENSDARG00000042975	auh	34534
chr10	5477223	5477420	6.12	6.62	5.35	1.27	0.000495	0.00236	ENSDARG00000092808	si:ch73-17k20.1	49640
chr10	5485804	5486205	8.19	8.71	7.37	1.34	2.91e-09	5.99e-08	ENSDARG00000092808	si:ch73-17k20.1	40855
chr10	5688197	5688795	8.74	9.26	7.9	1.36	8.53e-13	4.23e-11	ENSDARG00000100170	pam	0
chr10	5691900	5692073	6.33	6.97	5.12	1.85	2.76e-07	3.36e-06	ENSDARG00000100170	pam	-1856
chr10	5693477	5694552	9.91	10.44	9.07	1.38	3.71e-21	1.1e-18	ENSDARG00000100170	pam	0
chr10	5717855	5718303	6.85	7.36	6.05	1.3	2.5e-05	0.000176	ENSDARG00000103600	st8sia4	12262
chr10	6170463	6170749	7.77	8.43	6.54	1.89	1.79e-12	8.33e-11	ENSDARG00000100729	tln1	50114
chr10	6372861	6373229	5.55	6.18	4.42	1.76	2.92e-05	0.000202	ENSDARG00000100633		-8833
chr10	6425982	6426494	6.38	6.99	5.33	1.65	1.76e-06	1.72e-05	ENSDARG00000102300	ca9	0
chr10	6492041	6492170	6.54	7.03	5.79	1.25	0.000117	0.00068	ENSDARG00000104242	dcp2	691
chr10	6494900	6495686	9.91	10.4	9.18	1.22	5.77e-17	7.54e-15	ENSDARG00000100742	reep5	0
chr10	6513232	6513568	7.4	7.89	6.64	1.26	2.78e-06	2.57e-05	ENSDARG00000100742	reep5	18256
chr10	6519767	6520559	7.95	8.41	7.27	1.13	1.3e-07	1.73e-06	ENSDARG00000100742	reep5	24791
chr10	6540452	6541052	8.11	8.65	7.24	1.41	1.8e-09	3.92e-08	ENSDARG00000103787	chd1	35204
chr10	7019304	7019564	7.54	8.01	6.83	1.18	9.4e-07	9.89e-06	ENSDARG00000041378	sh2d4a	656
chr10	7360138	7360365	6.04	6.63	5.01	1.62	0.000173	0.000956	ENSDARG00000104314	nrg1	28246
chr10	7363409	7364036	9.33	9.84	8.53	1.31	9.02e-17	1.12e-14	ENSDARG00000104314	nrg1	24575
chr10	7386130	7386644	6.23	6.79	5.3	1.5	0.000114	0.000667	ENSDARG00000104314	nrg1	1967
chr10	7427120	7427904	9.21	9.65	8.56	1.09	2.01e-09	4.3e-08	ENSDARG00000104314	nrg1	0
chr10	7616698	7617077	6.93	7.39	6.27	1.12	6.95e-05	0.000431	ENSDARG00000102985	si:dkeyp-73e12.5	2082
chr10	7657743	7658537	8.87	9.4	8.02	1.39	4.12e-14	2.84e-12	ENSDARG00000098902	ubxn8	19086
chr10	7677563	7677864	7.66	8.13	6.96	1.17	6.66e-07	7.33e-06	ENSDARG00000098902	ubxn8	0
chr10	8332739	8333039	8.72	9.29	7.76	1.53	1.51e-14	1.15e-12	ENSDARG00000053381	PLPP1	3555
chr10	8484355	8484705	7.4	7.88	6.66	1.22	1.15e-05	8.94e-05	ENSDARG00000052658	pptc7b	5324
chr10	8695221	8695692	9.59	10.05	8.91	1.14	3.35e-13	1.81e-11	ENSDARG00000089307	pmaip1	-2026
chr10	8698450	8698593	6.19	6.72	5.35	1.37	9.2e-05	0.000552	ENSDARG00000089307	pmaip1	733
chr10	9339872	9340378	8.68	9.23	7.79	1.44	4.55e-14	3.11e-12	ENSDARG00000044251	rasgef1bb	14152
chr10	9340666	9340848	6.11	6.6	5.36	1.24	0.000373	0.00185	ENSDARG00000044251	rasgef1bb	14946
chr10	9651762	9652194	6.34	6.84	5.58	1.26	0.000185	0.00101	ENSDARG00000092826	si:ch211-243g18.3	51121
chr10	9765122	9765647	7.21	7.75	6.31	1.44	8.7e-08	1.21e-06	ENSDARG00000063050	rc3h2	504
chr10	9831439	9831752	9.32	9.78	8.63	1.14	3.71e-11	1.24e-09	ENSDARG00000063050	rc3h2	63411
chr10	9834897	9835152	7.67	8.21	6.8	1.4	6.89e-09	1.29e-07	ENSDARG00000063050	rc3h2	66869
chr10	9836450	9836827	8.31	8.83	7.5	1.34	4.81e-09	9.35e-08	ENSDARG00000063050	rc3h2	68422
chr10	10055113	10055393	7.83	8.48	6.6	1.88	1.17e-15	1.16e-13	ENSDARG00000021455	strbp	2717
chr10	10059209	10059324	6.5	6.96	5.81	1.16	0.000408	0.002	ENSDARG00000021455	strbp	558
chr10	10059852	10060017	7.33	7.78	6.67	1.1	1.01e-05	7.98e-05	ENSDARG00000021455	strbp	0
chr10	10060741	10061019	8.73	9.21	8.02	1.19	1.3e-10	3.82e-09	ENSDARG00000099209	AL954183.1	-272
chr10	10354675	10354893	7.32	7.86	6.44	1.43	1.78e-08	2.98e-07	ENSDARG00000091198	urm1	0
chr10	10943293	10943904	9.72	10.21	8.98	1.22	3.9e-12	1.67e-10	ENSDARG00000091419	nrarpa	-37201
chr10	10950688	10951661	10.32	10.79	9.6	1.19	2.08e-23	9.25e-21	ENSDARG00000091419	nrarpa	-44596
chr10	10954393	10954665	8.32	8.77	7.67	1.1	8.36e-07	8.94e-06	ENSDARG00000091419	nrarpa	-48301
chr10	10971323	10971562	5.56	6.06	4.79	1.26	0.00248	0.00926	ENSDARG00000063140	exd3	39644
chr10	10987051	10987545	8.09	8.65	7.15	1.5	3.05e-13	1.66e-11	ENSDARG00000063140	exd3	23661
chr10	11033810	11034039	5.95	6.66	4.47	2.19	2.93e-08	4.63e-07	ENSDARG00000044265	cdc37l1	11815
chr10	11053072	11053874	8.88	9.3	8.29	1.01	7.06e-10	1.72e-08	ENSDARG00000058226	ak3	0
chr10	11073832	11074098	6.36	6.95	5.31	1.64	1.72e-06	1.68e-05	ENSDARG00000058221	ugcg	-5857
chr10	11109963	11110602	7.88	8.34	7.21	1.13	8.85e-07	9.39e-06	ENSDARG00000058221	ugcg	30009
chr10	11234349	11234591	7.27	7.85	6.28	1.57	7.15e-09	1.33e-07	ENSDARG00000043757	ptbp3	10333
chr10	11235623	11236336	8.47	8.89	7.87	1.02	7.29e-08	1.04e-06	ENSDARG00000043757	ptbp3	8588
chr10	11288014	11288771	8.35	8.8	7.71	1.09	1.59e-08	2.7e-07	ENSDARG00000002523	hsdl2	-13162
chr10	11302071	11302295	8.07	8.54	7.37	1.17	3.22e-08	5.04e-07	ENSDARG00000002523	hsdl2	139
chr10	11392653	11392826	7.09	7.55	6.41	1.14	2.97e-05	0.000205	ENSDARG00000063194	lin54	469
chr10	13054943	13055508	8.21	8.67	7.53	1.14	1.65e-08	2.78e-07	ENSDARG00000099840	lpar1	12403
chr10	13247247	13247788	9.19	9.69	8.43	1.26	5.42e-14	3.64e-12	ENSDARG00000000804	rassf6	-3674
chr10	13251349	13251939	9.35	9.77	8.75	1.02	3.38e-11	1.15e-09	ENSDARG00000000804	rassf6	0
chr10	13283572	13283799	7.87	8.47	6.83	1.64	1.77e-13	1.02e-11	ENSDARG00000074425	si:busm1-57f23.1	-2325
chr10	13356773	13357573	6.72	7.29	5.77	1.52	1.64e-06	1.62e-05	ENSDARG00000085561	5S_rRNA	-9710
chr10	13387015	13387399	8.88	9.46	7.9	1.56	9.09e-20	2.08e-17	ENSDARG00000026736	il11ra	-1304
chr10	13409083	13409854	8.38	8.81	7.75	1.06	1.49e-07	1.95e-06	ENSDARG00000026736	il11ra	-23372
chr10	13418151	13418541	7.41	7.95	6.54	1.41	1.1e-07	1.49e-06	ENSDARG00000026736	il11ra	20060
chr10	14538024	14538168	4.76	5.34	3.79	1.55	0.00245	0.00916	ENSDARG00000012275	katnal2	-2915
chr10	14920675	14921054	7.13	7.78	5.92	1.86	6.96e-11	2.17e-09	ENSDARG00000006389	smad2	50219
chr10	14998091	14998600	7.58	8.05	6.88	1.17	1.65e-06	1.62e-05	ENSDARG00000092525	si:dkey-88l16.4	9207
chr10	15072570	15072886	7.13	7.85	5.63	2.22	6.54e-12	2.66e-10	ENSDARG00000094850	si:dkey-88l16.5	5667
chr10	15082681	15082978	7.92	8.41	7.18	1.23	9.55e-09	1.72e-07	ENSDARG00000028096		7684
chr10	15106390	15107111	8.99	9.57	8.02	1.54	1.88e-18	3.23e-16	ENSDARG00000090996		0
chr10	15495079	15495240	6.37	6.86	5.62	1.23	0.00092	0.00401	ENSDARG00000044281	erbb2ip	-1498
chr10	15540268	15540720	7.64	8.09	6.98	1.11	2.29e-06	2.17e-05	ENSDARG00000044281	erbb2ip	-13047
chr10	15564101	15564672	7.94	8.48	7.07	1.42	1.19e-09	2.72e-08	ENSDARG00000044281	erbb2ip	-9526
chr10	15567186	15567492	6.3	6.82	5.47	1.35	7.05e-05	0.000436	ENSDARG00000044281	erbb2ip	-6706
chr10	15571763	15572475	8.85	9.5	7.64	1.86	7.09e-25	4.2e-22	ENSDARG00000044281	erbb2ip	-1723
chr10	15641441	15641652	7.03	7.66	5.89	1.76	8.05e-10	1.93e-08	ENSDARG00000002271	zfand5b	-3312
chr10	15656598	15657166	7.49	7.99	6.74	1.24	4.45e-07	5.13e-06	ENSDARG00000044282	smc5	3730
chr10	15657312	15657461	6.01	6.51	5.22	1.29	0.000765	0.00342	ENSDARG00000044282	smc5	3435
chr10	15660364	15660852	7.94	8.62	6.59	2.03	2.02e-16	2.34e-14	ENSDARG00000044282	smc5	44
chr10	16064790	16064940	6.66	7.12	5.98	1.14	0.000486	0.00232	ENSDARG00000018426	aldh7a1	5023
chr10	16065625	16065888	8.32	8.82	7.53	1.29	2.57e-08	4.12e-07	ENSDARG00000018426	aldh7a1	4075
chr10	16108970	16109169	5.82	6.37	4.91	1.45	0.000236	0.00125	ENSDARG00000095594	im:7154516	0
chr10	16250763	16251406	6.58	7.19	5.49	1.7	1.47e-07	1.94e-06	ENSDARG00000086870	slc12a2	-16029
chr10	17126101	17126289	5.96	6.44	5.25	1.19	0.00107	0.00456	ENSDARG00000100292	fam166b	-689
chr10	17139649	17140137	8.54	9	7.87	1.13	2.73e-09	5.66e-08	ENSDARG00000078056	RNF208	5586
chr10	17464406	17464728	8.18	8.64	7.5	1.14	5.33e-08	7.84e-07	ENSDARG00000082394	dre-mir-130c-1	-31202
chr10	17760356	17761309	9.98	10.42	9.34	1.08	2.1e-17	3e-15	ENSDARG00000010641	slc20a1b	1841
chr10	17762418	17762621	7.85	8.33	7.11	1.22	2.76e-08	4.39e-07	ENSDARG00000010641	slc20a1b	3903
chr10	17802420	17802598	5.7	6.19	4.97	1.22	0.00202	0.00781	ENSDARG00000011743	pigo	11974
chr10	17802784	17803093	6.08	6.71	4.95	1.76	2.74e-06	2.54e-05	ENSDARG00000011743	pigo	12338
chr10	17987539	17988126	9.19	9.79	8.12	1.68	1.48e-26	1.15e-23	ENSDARG00000044183	prkab1a	8491
chr10	17994871	17995422	9.24	9.75	8.45	1.3	1.21e-16	1.47e-14	ENSDARG00000044183	prkab1a	15823
chr10	17998809	17999037	6.63	7.27	5.45	1.82	1.55e-08	2.62e-07	ENSDARG00000044183	prkab1a	19761
chr10	18001726	18002145	7.03	7.53	6.25	1.28	2.83e-06	2.61e-05	ENSDARG00000044183	prkab1a	22678
chr10	18013261	18013825	9.73	10.26	8.89	1.38	1.68e-23	7.72e-21	ENSDARG00000069377	si:dkey-242g16.2	17490
chr10	18019538	18020087	10.35	10.78	9.72	1.06	1.26e-11	4.75e-10	ENSDARG00000069377	si:dkey-242g16.2	11228
chr10	18025519	18026016	9.47	9.93	8.79	1.14	3.52e-14	2.48e-12	ENSDARG00000069377	si:dkey-242g16.2	5299
chr10	18028173	18028543	8.38	8.88	7.62	1.25	2.91e-11	1.01e-09	ENSDARG00000069377	si:dkey-242g16.2	2772
chr10	18038070	18038463	8.68	9.11	8.05	1.06	1.41e-08	2.42e-07	ENSDARG00000069377	si:dkey-242g16.2	-6726
chr10	18041707	18042377	9.35	9.8	8.69	1.11	1.17e-13	7.11e-12	ENSDARG00000069377	si:dkey-242g16.2	-10363
chr10	18501746	18502104	5.6	6.14	4.72	1.41	0.000932	0.00405	ENSDARG00000078839	LRRTM4	4396
chr10	19039982	19040316	8.29	9	6.83	2.17	2.02e-26	1.51e-23	ENSDARG00000027638	adra1ab	8829
chr10	19059610	19059980	6.81	7.27	6.15	1.11	0.000143	0.000806	ENSDARG00000027687	tmem230a	0
chr10	19068930	19069206	6.07	6.65	5.07	1.58	5.41e-05	0.000346	ENSDARG00000075864	igsf9a	-179
chr10	20219070	20219220	6.6	7.02	6.01	1.01	0.000854	0.00376	ENSDARG00000027587	si:dkeyp-66d7.5	-1334
chr10	20523344	20523459	5.91	6.4	5.16	1.24	0.00114	0.00481	ENSDARG00000073753	tacc1	-3290
chr10	20532187	20532357	6.58	7.05	5.87	1.18	0.000133	0.000758	ENSDARG00000073753	tacc1	-12133
chr10	20532867	20533020	6.65	7.08	6.05	1.02	0.000865	0.0038	ENSDARG00000073753	tacc1	-12813
chr10	20537176	20537276	5.73	6.33	4.69	1.64	0.000138	0.000784	ENSDARG00000073753	tacc1	-17122
chr10	20537391	20537918	10.03	10.61	9.05	1.56	2.04e-27	1.81e-24	ENSDARG00000073753	tacc1	-17337
chr10	20551313	20551489	6.41	6.83	5.82	1.01	0.0018	0.00707	ENSDARG00000076765	ddhd2	15517
chr10	20566211	20566719	8.43	8.9	7.71	1.19	7.68e-08	1.09e-06	ENSDARG00000076765	ddhd2	287
chr10	20577289	20577521	8.22	8.73	7.41	1.33	5.97e-11	1.9e-09	ENSDARG00000057672	plpp5	2098
chr10	20578648	20578904	7.72	8.15	7.12	1.03	8.55e-06	6.91e-05	ENSDARG00000057672	plpp5	715
chr10	20606684	20607100	6.54	7.14	5.49	1.65	5.63e-07	6.31e-06	ENSDARG00000062765	whsc1l1	24306
chr10	20633414	20633541	7.27	7.7	6.65	1.05	3.19e-05	0.000218	ENSDARG00000077515	letm2	605
chr10	20641691	20641937	6.37	6.97	5.33	1.65	1.71e-06	1.67e-05	ENSDARG00000077515	letm2	8882
chr10	20835816	20836416	7.14	7.7	6.22	1.48	4.33e-07	5.01e-06	ENSDARG00000017880	kcnip3b	-86938
chr10	20836953	20837095	4.86	5.53	3.58	1.95	0.000257	0.00134	ENSDARG00000017880	kcnip3b	-88075
chr10	21479708	21479833	6.15	6.6	5.49	1.11	0.00165	0.00656	ENSDARG00000043976	etf1b	2295
chr10	21970542	21970727	6.66	7.15	5.91	1.24	3.55e-05	0.00024	ENSDARG00000102284	CABZ01031894.1	14019
chr10	21970853	21971265	8.44	9	7.5	1.5	3.57e-14	2.51e-12	ENSDARG00000102284	CABZ01031894.1	13481
chr10	21971447	21971607	7.49	7.92	6.86	1.07	7.82e-06	6.39e-05	ENSDARG00000102284	CABZ01031894.1	13139
chr10	21981610	21981831	6.37	6.84	5.65	1.2	0.000245	0.00129	ENSDARG00000102284	CABZ01031894.1	2915
chr10	21983692	21983941	7.32	7.83	6.52	1.31	8.59e-06	6.94e-05	ENSDARG00000102284	CABZ01031894.1	805
chr10	21984017	21984136	5.81	6.28	5.12	1.16	0.00234	0.00883	ENSDARG00000102284	CABZ01031894.1	610
chr10	21984385	21985170	9.06	9.48	8.46	1.02	5.09e-08	7.55e-07	ENSDARG00000102284	CABZ01031894.1	0
chr10	22064936	22065355	9.24	9.66	8.65	1.01	7.31e-10	1.77e-08	ENSDARG00000014329	npm1a	0
chr10	22065415	22065744	7.5	7.93	6.89	1.04	1.37e-05	0.000104	ENSDARG00000014329	npm1a	0
chr10	22123001	22123212	6.64	7.29	5.4	1.89	2.08e-09	4.44e-08	ENSDARG00000087764	ponzr10	-815
chr10	22126327	22126770	6.88	7.4	6.05	1.35	2.66e-06	2.48e-05	ENSDARG00000087764	ponzr10	-275
chr10	22146676	22147061	7.62	8.11	6.87	1.24	3.35e-07	3.99e-06	ENSDARG00000008182		608
chr10	22151824	22152253	8.87	9.42	7.97	1.45	1.16e-13	7.1e-12	ENSDARG00000008182		-4156
chr10	22153190	22153540	8.34	8.76	7.74	1.02	2.25e-07	2.81e-06	ENSDARG00000088539	ponzr2	4950
chr10	22162277	22162553	8.66	9.1	8.04	1.06	1.01e-07	1.39e-06	ENSDARG00000097477	si:dkey-4c2.11	-2602
chr10	22963664	22963857	6.88	7.41	6.03	1.38	5.32e-06	4.56e-05	ENSDARG00000105174	FP102052.2	8096
chr10	24678704	24678946	5.31	5.86	4.4	1.47	0.00115	0.00485	ENSDARG00000057035	stoml3b	0
chr10	24763239	24763617	7.11	7.53	6.51	1.02	0.000159	0.000887	ENSDARG00000076121	smpd1	-8304
chr10	25234987	25235281	6.54	6.99	5.87	1.13	0.000348	0.00174	ENSDARG00000017067	chordc1b	362
chr10	25305633	25306037	6.99	7.42	6.35	1.07	9.25e-05	0.000554	ENSDARG00000069159	rab38b	855
chr10	25365546	25366668	10.14	10.56	9.55	1.01	1.37e-14	1.06e-12	ENSDARG00000069157	tmem135	0
chr10	25367005	25367174	6.94	7.42	6.22	1.2	2.75e-05	0.000191	ENSDARG00000069157	tmem135	-379
chr10	25664063	25664321	7.52	7.99	6.8	1.2	1.66e-06	1.64e-05	ENSDARG00000078430	tiam1a	2521
chr10	25666596	25667356	9.22	9.7	8.51	1.19	1.28e-14	9.89e-13	ENSDARG00000078430	tiam1a	0
chr10	25689346	25689545	6.61	7.1	5.86	1.24	7.05e-05	0.000436	ENSDARG00000078430	tiam1a	6130
chr10	25691380	25691703	9.37	9.81	8.73	1.08	3.68e-13	1.96e-11	ENSDARG00000078430	tiam1a	3972
chr10	25695333	25695863	9.86	10.33	9.17	1.17	6.52e-14	4.27e-12	ENSDARG00000078430	tiam1a	0
chr10	25697971	25698092	6.3	6.88	5.34	1.54	4.9e-06	4.25e-05	ENSDARG00000078430	tiam1a	-2297
chr10	25700727	25701501	9.81	10.37	8.89	1.48	1.18e-27	1.1e-24	ENSDARG00000078430	tiam1a	-5053
chr10	26161571	26161909	6.05	6.59	5.16	1.43	0.000211	0.00113	ENSDARG00000056678	trim47	5162
chr10	26404173	26404710	8.8	9.29	8.06	1.23	3.22e-10	8.61e-09	ENSDARG00000079850	dchs1b	63592
chr10	26407970	26408375	7.9	8.37	7.19	1.18	1.47e-06	1.47e-05	ENSDARG00000079850	dchs1b	59927
chr10	26620103	26620751	7.3	7.8	6.52	1.28	1.49e-06	1.49e-05	ENSDARG00000075382	slc9a6b	10642
chr10	26700420	26700587	7.35	7.96	6.28	1.68	2.89e-11	1e-09	ENSDARG00000095400	si:ch73-52f15.5	-5176
chr10	26704310	26704452	6.46	7.05	5.47	1.57	9.96e-07	1.04e-05	ENSDARG00000095400	si:ch73-52f15.5	-1311
chr10	26704541	26704686	6	6.46	5.31	1.15	0.00128	0.00529	ENSDARG00000095400	si:ch73-52f15.5	-1077
chr10	27103779	27103947	6.01	6.52	5.2	1.32	0.000329	0.00166	ENSDARG00000080041	dre-mir-192	2138
chr10	27106398	27106843	7.15	7.62	6.46	1.16	6.84e-05	0.000425	ENSDARG00000014793	ehd1b	0
chr10	27112429	27113021	8.03	8.62	7.03	1.59	7.54e-14	4.84e-12	ENSDARG00000014793	ehd1b	5891
chr10	27113421	27113973	7.18	7.65	6.5	1.14	1.03e-05	8.13e-05	ENSDARG00000014793	ehd1b	6883
chr10	27122182	27122742	7.56	8.1	6.67	1.43	6.1e-09	1.15e-07	ENSDARG00000043658	cxadr	-11589
chr10	27191361	27191689	7.6	8.16	6.68	1.49	2.59e-10	7.06e-09	ENSDARG00000056427	auts2a	43642
chr10	27205756	27206573	10.04	10.53	9.3	1.23	7.9e-20	1.83e-17	ENSDARG00000056427	auts2a	28758
chr10	27206727	27206962	6.56	7.19	5.42	1.77	2.36e-08	3.83e-07	ENSDARG00000056427	auts2a	28369
chr10	27325615	27326244	7.81	8.32	7.01	1.3	7.77e-09	1.43e-07	ENSDARG00000056427	auts2a	-88210
chr10	27539871	27540334	5.92	6.44	5.09	1.34	0.000298	0.00152	ENSDARG00000087639	si:dkey-33o22.1	236947
chr10	28167504	28167775	8.19	8.75	7.27	1.48	2.27e-12	1.03e-10	ENSDARG00000069085	ints2	-25131
chr10	28176842	28177417	7.82	8.3	7.09	1.21	2.97e-07	3.59e-06	ENSDARG00000069085	ints2	-34469
chr10	28194707	28194875	7.21	7.64	6.61	1.03	6.16e-05	0.000388	ENSDARG00000053884	med13a	36226
chr10	28197731	28198785	11.04	11.47	10.44	1.03	3.33e-22	1.21e-19	ENSDARG00000053884	med13a	32316
chr10	28340704	28341315	6.34	6.79	5.67	1.12	0.000866	0.0038	ENSDARG00000081078	5S_rRNA	-24739
chr10	28357347	28357498	6.7	7.26	5.78	1.48	1.8e-06	1.75e-05	ENSDARG00000081078	5S_rRNA	-8556
chr10	28368855	28369732	8.57	9.03	7.9	1.13	9.01e-10	2.12e-08	ENSDARG00000081078	5S_rRNA	2802
chr10	28374295	28374937	8.23	8.71	7.49	1.22	1.58e-07	2.06e-06	ENSDARG00000081078	5S_rRNA	8242
chr10	28374937	28375267	7.15	7.59	6.51	1.08	3.6e-05	0.000243	ENSDARG00000081078	5S_rRNA	8884
chr10	28397995	28398254	7.24	7.81	6.27	1.54	3.65e-09	7.31e-08	ENSDARG00000077339	ptrh2	-21871
chr10	28404807	28405216	7.95	8.5	7.04	1.46	3.07e-10	8.25e-09	ENSDARG00000077339	ptrh2	-14909
chr10	28478539	28478680	6.6	7.2	5.58	1.62	3.2e-07	3.83e-06	ENSDARG00000043493	cltca	3608
chr10	28500126	28500536	6.58	7.08	5.81	1.27	0.000307	0.00156	ENSDARG00000069065	btg3	-5824
chr10	28752761	28753277	7.38	7.9	6.57	1.33	1.28e-07	1.7e-06	ENSDARG00000015199	cblb	51872
chr10	28845724	28845994	5.64	6.15	4.85	1.3	0.00115	0.00485	ENSDARG00000026531	alcama	28835
chr10	28883128	28883612	8.23	8.77	7.37	1.4	3.7e-10	9.71e-09	ENSDARG00000026531	alcama	-8300
chr10	28889429	28890095	8.58	9.22	7.39	1.83	1.92e-23	8.72e-21	ENSDARG00000026531	alcama	-14601
chr10	28897282	28897601	6.6	7.13	5.75	1.38	6.17e-05	0.000389	ENSDARG00000026531	alcama	-22454
chr10	28910213	28910713	9.44	9.97	8.59	1.38	2.72e-18	4.57e-16	ENSDARG00000026531	alcama	-35385
chr10	28913440	28913989	9.37	9.88	8.56	1.32	6.06e-17	7.86e-15	ENSDARG00000026531	alcama	35188
chr10	28928794	28929560	9.49	9.95	8.82	1.13	1.26e-14	9.74e-13	ENSDARG00000026531	alcama	19617
chr10	29271845	29272337	6.74	7.3	5.84	1.45	5.75e-06	4.89e-05	ENSDARG00000012866	picalma	20407
chr10	29359504	29359961	7.92	8.38	7.22	1.16	8.1e-08	1.14e-06	ENSDARG00000061956	SYTL2	7865
chr10	29895069	29895563	6.31	6.76	5.65	1.11	0.000744	0.00334	ENSDARG00000013670	hyou1	0
chr10	29929033	29929211	6.89	7.4	6.08	1.32	4.92e-06	4.26e-05	ENSDARG00000068996	hist2h2l	916
chr10	29966919	29967063	7.5	7.95	6.85	1.1	3.9e-06	3.47e-05	ENSDARG00000068992	hspa8	582
chr10	29968112	29969788	11.07	11.51	10.41	1.11	3.34e-21	1e-18	ENSDARG00000068982	si:rp71-56i13.6	0
chr10	30663622	30664139	9.3	9.76	8.61	1.14	9.83e-13	4.82e-11	ENSDARG00000018065	ntm	51881
chr10	31982926	31983217	7.21	7.76	6.29	1.47	3.06e-08	4.82e-07	ENSDARG00000004363	lhfp	-24262
chr10	31986462	31986847	8.11	8.75	6.94	1.82	2.18e-13	1.23e-11	ENSDARG00000004363	lhfp	-20632
chr10	32907627	32908093	9.37	9.82	8.71	1.1	5.54e-14	3.71e-12	ENSDARG00000076473	trim37	0
chr10	32924327	32924913	6.85	7.27	6.26	1.01	0.000904	0.00395	ENSDARG00000014430	rabgef1	8573
chr10	32935577	32935837	7.19	7.66	6.5	1.15	0.000313	0.00159	ENSDARG00000014430	rabgef1	601
chr10	33395594	33395861	8	8.58	7.01	1.56	1.96e-12	9.04e-11	ENSDARG00000105000	C2CD2	3459
chr10	33396281	33396577	6.97	7.59	5.85	1.73	6.02e-08	8.74e-07	ENSDARG00000105000	C2CD2	2743
chr10	33654528	33655114	9.7	10.14	9.06	1.08	1.25e-15	1.23e-13	ENSDARG00000035333	mis18a	9673
chr10	33664093	33664417	6.87	7.3	6.24	1.06	0.000285	0.00147	ENSDARG00000091317	hunk	10665
chr10	33671756	33672533	9.79	10.29	9.02	1.27	3.25e-17	4.46e-15	ENSDARG00000091317	hunk	2549
chr10	33727794	33728253	6.78	7.25	6.07	1.17	0.000117	0.000678	ENSDARG00000077740	b3glctb	-30330
chr10	33989353	33989629	7.07	7.72	5.84	1.88	1.25e-11	4.73e-10	ENSDARG00000056001	fryb	37898
chr10	34004488	34005022	7.09	7.52	6.47	1.05	8.44e-05	0.000511	ENSDARG00000056001	fryb	-41691
chr10	34887056	34887274	6.55	6.98	5.94	1.04	0.00262	0.00971	ENSDARG00000018856	dclk1a	36267
chr10	34896530	34897133	8.29	8.96	7.01	1.95	1.61e-18	2.81e-16	ENSDARG00000018856	dclk1a	26408
chr10	34948994	34949193	4.88	5.5	3.8	1.7	0.00121	0.00506	ENSDARG00000089570	ccdc169	-3802
chr10	34965359	34965525	6.91	7.34	6.31	1.03	0.000357	0.00178	ENSDARG00000068782	spg20a	-1743
chr10	35038279	35038717	7.92	8.35	7.31	1.05	8.04e-06	6.54e-05	ENSDARG00000021938	smad9	-921
chr10	35052193	35052429	6.56	7.16	5.5	1.66	5.86e-07	6.54e-06	ENSDARG00000061235	alg5	-3626
chr10	35054221	35054684	9.55	10.02	8.85	1.18	2.8e-15	2.51e-13	ENSDARG00000061235	alg5	4112
chr10	35184151	35184559	6.69	7.13	6.05	1.07	0.000317	0.00161	ENSDARG00000030803	zgc:110006	-19329
chr10	35203108	35203453	8.31	8.76	7.65	1.1	2.26e-07	2.83e-06	ENSDARG00000043211	ripk4	2200
chr10	35270801	35271005	6.8	7.37	5.86	1.51	5.8e-07	6.48e-06	ENSDARG00000077224	ypel2a	22084
chr10	35271271	35271779	7.5	8.06	6.57	1.49	5.92e-09	1.12e-07	ENSDARG00000077224	ypel2a	21310
chr10	35271862	35272089	6.58	7.02	5.94	1.08	0.00121	0.00504	ENSDARG00000077224	ypel2a	21000
chr10	35302018	35302168	6.01	6.49	5.28	1.21	0.000844	0.00372	ENSDARG00000061378	smg8	2474
chr10	35383717	35384009	9.13	9.67	8.27	1.4	5.86e-13	2.99e-11	ENSDARG00000093822	si:dkey-259j3.5	-1883
chr10	35385751	35385958	7.84	8.33	7.09	1.24	2.96e-07	3.58e-06	ENSDARG00000093822	si:dkey-259j3.5	0
chr10	35388639	35389287	8.77	9.27	7.98	1.3	3.52e-11	1.19e-09	ENSDARG00000093822	si:dkey-259j3.5	2748
chr10	35390811	35391246	8.82	9.28	8.14	1.14	2.08e-10	5.81e-09	ENSDARG00000093822	si:dkey-259j3.5	4920
chr10	35411397	35411995	9.62	10.05	8.99	1.06	5.99e-10	1.48e-08	ENSDARG00000088937	ADGRG2	7264
chr10	35416959	35417590	10.69	11.24	9.77	1.47	2.12e-41	8.81e-38	ENSDARG00000088937	ADGRG2	12826
chr10	35428159	35428692	7.54	8.04	6.74	1.3	8.23e-07	8.81e-06	ENSDARG00000027153	gabrr3a	14690
chr10	35442890	35443497	9.23	9.7	8.53	1.17	1.49e-12	7.09e-11	ENSDARG00000027153	gabrr3a	0
chr10	35478220	35478364	6.34	6.94	5.28	1.66	7.22e-07	7.85e-06	ENSDARG00000043182	hhla2a.1	-579
chr10	35479331	35479447	6.01	6.54	5.15	1.39	0.000255	0.00134	ENSDARG00000043182	hhla2a.1	389
chr10	35480033	35480168	6.03	6.58	5.13	1.45	5.82e-05	0.000369	ENSDARG00000043182	hhla2a.1	1091
chr10	35656881	35657232	6.12	6.71	5.12	1.59	6.94e-06	5.76e-05	ENSDARG00000100481	smg6	12660
chr10	36094397	36094641	8.72	9.17	8.08	1.09	9.47e-10	2.21e-08	ENSDARG00000099156	katnal1	178
chr10	36437303	36438065	7.42	8.01	6.41	1.61	3.09e-09	6.31e-08	ENSDARG00000099532	ubl3a	24521
chr10	36462089	36462267	7.76	8.22	7.09	1.13	4.83e-07	5.51e-06	ENSDARG00000099532	ubl3a	319
chr10	36465892	36466273	7.33	7.87	6.45	1.42	2.83e-07	3.43e-06	ENSDARG00000099532	ubl3a	-3089
chr10	36487603	36488307	7.54	8.02	6.8	1.22	4.88e-07	5.57e-06	ENSDARG00000034825	uspl1	-7229
chr10	36542156	36542390	5.97	6.55	4.96	1.6	2.28e-05	0.000163	ENSDARG00000061052	nipblb	16183
chr10	36543486	36543857	7.62	8.25	6.48	1.76	6.94e-14	4.51e-12	ENSDARG00000061052	nipblb	14716
chr10	36693524	36693742	6.49	6.98	5.75	1.22	0.000134	0.000764	ENSDARG00000068640	rsf1b.1	-3310
chr10	36693879	36694121	7.5	8.13	6.34	1.8	8.34e-13	4.14e-11	ENSDARG00000068640	rsf1b.1	-3665
chr10	36696252	36696355	5.11	5.76	3.89	1.87	0.000127	0.000732	ENSDARG00000068640	rsf1b.1	-6038
chr10	36696731	36697259	8.41	9.01	7.38	1.63	1.5e-15	1.46e-13	ENSDARG00000068640	rsf1b.1	-6517
chr10	36703975	36704448	8.67	9.22	7.79	1.43	7.35e-15	6.02e-13	ENSDARG00000091209	ucp3	-1716
chr10	36706316	36706656	7.17	7.76	6.14	1.61	5.65e-09	1.08e-07	ENSDARG00000091209	ucp3	0
chr10	36706913	36707206	8.32	8.89	7.38	1.5	9.38e-15	7.45e-13	ENSDARG00000091209	ucp3	0
chr10	36729038	36729509	8.52	9	7.77	1.23	1.81e-10	5.13e-09	ENSDARG00000043154	ucp2	4800
chr10	36731244	36732106	9.73	10.23	8.98	1.25	1.54e-20	4.16e-18	ENSDARG00000043157	dnajb13	6645
chr10	36838430	36839001	9.43	9.88	8.78	1.1	5.62e-13	2.88e-11	ENSDARG00000097240	si:ch211-183b15.1	-22327
chr10	36839757	36841440	10.29	11.13	8.09	3.04	2.42e-116	2.71e-111	ENSDARG00000097240	si:ch211-183b15.1	-19888
chr10	37130746	37131121	8.51	8.99	7.78	1.21	1.91e-09	4.11e-08	ENSDARG00000075752	myo18aa	482
chr10	37971755	37972205	9.56	10.11	8.69	1.42	5.04e-18	7.99e-16	ENSDARG00000103981	bhlha9	-11119
chr10	38295206	38295853	9.55	10	8.89	1.11	1.37e-14	1.05e-12	ENSDARG00000012314	usp25	3968
chr10	38564179	38564716	7.3	7.82	6.46	1.36	7.09e-08	1.01e-06	ENSDARG00000075954	serpinh1a	-3797
chr10	38679258	38679601	5.63	6.23	4.56	1.67	0.00012	0.000696	ENSDARG00000012395	mmp13a	12000
chr10	38764146	38764673	6.98	7.43	6.3	1.13	5.69e-05	0.000362	ENSDARG00000098686	tmprss2	0
chr10	39111688	39112601	9.98	10.42	9.36	1.06	6.17e-14	4.07e-12	ENSDARG00000087983	igsf5a	-2832
chr10	39147103	39147903	9.01	9.55	8.12	1.43	5.9e-19	1.13e-16	ENSDARG00000055339	MIPEP	-171
chr10	39147974	39148138	5.84	6.36	5.03	1.33	0.000493	0.00235	ENSDARG00000055339	MIPEP	0
chr10	39256190	39256566	6.58	7	5.98	1.01	0.00103	0.00442	ENSDARG00000077180	slc37a4b	16135
chr10	40155727	40155939	6.51	7.19	5.17	2.02	6.69e-09	1.25e-07	ENSDARG00000102117	CABZ01036132.1	-83119
chr10	40226356	40226938	8.68	9.32	7.5	1.82	2.01e-17	2.88e-15	ENSDARG00000102117	CABZ01036132.1	-12120
chr10	40702099	40702563	7.93	8.48	7.04	1.44	5.96e-11	1.9e-09	ENSDARG00000076269	zgc:172131	-954
chr10	40882257	40882486	7.75	8.29	6.88	1.42	3.67e-10	9.65e-09	ENSDARG00000098997	BX001050.1	-10231
chr10	41436263	41436600	8.53	8.94	7.94	1.01	6.36e-07	7.03e-06	ENSDARG00000036462	rab11fip1b	-5536
chr10	41477767	41478371	7.57	8.1	6.74	1.36	2.11e-08	3.46e-07	ENSDARG00000019897	gpat4	0
chr10	41638263	41638971	7.48	8	6.66	1.34	1.54e-07	2.01e-06	ENSDARG00000078258	GGT5	10070
chr10	41734870	41735084	5.21	5.77	4.27	1.5	0.00105	0.00449	ENSDARG00000018342	ggt1b	1379
chr10	41918715	41919000	5.58	6.42	3.31	3.11	1.1e-09	2.54e-08	ENSDARG00000054036	rnf34b	-46074
chr10	42012732	42012992	5.47	6.22	3.86	2.36	2.44e-07	3.02e-06	ENSDARG00000100575	kdm2bb	-3154
chr10	42135189	42135801	7.12	7.68	6.17	1.51	3.77e-08	5.8e-07	ENSDARG00000042929	tmem120b	12369
chr10	42144824	42145223	7.67	8.2	6.85	1.35	3.36e-09	6.8e-08	ENSDARG00000054389	rhof	6061
chr10	42169568	42170121	8.56	9.06	7.78	1.28	5.61e-09	1.07e-07	ENSDARG00000060847	setd1ba	11077
chr10	43143877	43144094	5.48	6.06	4.49	1.57	0.000235	0.00125	ENSDARG00000054534	ACOT12	-47658
chr10	43200178	43200933	10.23	10.67	9.61	1.06	6.38e-13	3.23e-11	ENSDARG00000099727	ssbp2	0
chr10	43888426	43888626	6.17	6.77	5.1	1.67	2.05e-06	1.97e-05	ENSDARG00000011825	cetn3	-13694
chr10	43892630	43893276	9.34	9.78	8.71	1.07	6.52e-12	2.65e-10	ENSDARG00000011825	cetn3	-17898
chr10	43905074	43905655	8.31	8.75	7.67	1.07	2.48e-08	3.99e-07	ENSDARG00000011825	cetn3	7027
chr10	44463627	44464150	6.24	6.65	5.65	1.01	0.00264	0.00976	ENSDARG00000099913	snrnp35	6970
chr10	44537863	44538273	6.18	6.69	5.37	1.31	0.000441	0.00213	ENSDARG00000101282	ZSWIM6	4042
chr10	44581155	44581415	5.91	6.46	5	1.46	0.00038	0.00188	ENSDARG00000103752	DUSP26	-15007
chr10	44848598	44848814	6.48	6.92	5.85	1.07	0.000725	0.00327	ENSDARG00000102632	ubc	2938
chr10	45052413	45052690	8.75	9.21	8.08	1.14	2.74e-09	5.69e-08	ENSDARG00000101143	VPS37B	-4375
chr10	45059325	45059599	9.13	9.61	8.38	1.23	8.4e-12	3.32e-10	ENSDARG00000101143	VPS37B	2261
chr10	45303571	45303766	6.42	7.05	5.24	1.81	3.82e-08	5.86e-07	ENSDARG00000103428	ogdhb	2016
chr10	45322949	45323332	6.87	7.36	6.14	1.22	6.37e-05	0.0004	ENSDARG00000103428	ogdhb	-6477
chr10	45328427	45329068	9.32	9.74	8.73	1.01	6.16e-09	1.16e-07	ENSDARG00000103428	ogdhb	-741
chr10	45403032	45403326	7.34	7.75	6.74	1.01	6.53e-05	0.000408	ENSDARG00000098683	zmiz2	1318
chr11	137692	138025	9.37	9.82	8.73	1.08	4.52e-12	1.9e-10	ENSDARG00000101413	dusp7	5002
chr11	154383	155090	8.9	9.35	8.23	1.12	2.34e-10	6.44e-09	ENSDARG00000087937	cdk4	20474
chr11	253267	253846	9.52	9.95	8.91	1.04	5.22e-13	2.68e-11	ENSDARG00000021059	alas1	-2512
chr11	288037	288944	9.47	9.99	8.67	1.32	8.15e-15	6.57e-13	ENSDARG00000078533	poc1a	-5116
chr11	350712	351350	9.37	9.79	8.77	1.03	3.34e-09	6.76e-08	ENSDARG00000082245	5S_rRNA	5888
chr11	414320	414759	9.14	9.6	8.47	1.13	4.11e-11	1.36e-09	ENSDARG00000059404	rab43	513
chr11	482675	483040	8.29	8.76	7.59	1.17	1.95e-08	3.23e-07	ENSDARG00000059406	raf1b	2708
chr11	523365	523566	6.02	6.58	5.06	1.52	0.000473	0.00227	ENSDARG00000105469	si:dkey-6d21.2	-1466
chr11	549581	549669	5.07	5.71	3.9	1.81	0.000153	0.000859	ENSDARG00000086655	mkrn2os.1	414
chr11	576462	577157	9.84	10.28	9.2	1.07	3.56e-10	9.4e-09	ENSDARG00000105326	si:cabz01069324.1	-1653
chr11	644113	644491	6.57	7.07	5.8	1.27	7.41e-05	0.000456	ENSDARG00000031848	pparg	-1054
chr11	1485651	1485813	7.15	7.64	6.42	1.22	3.82e-06	3.41e-05	ENSDARG00000014138	acot8	-171
chr11	1485885	1486382	8.05	8.49	7.43	1.06	5.32e-07	6.01e-06	ENSDARG00000014138	acot8	0
chr11	1548622	1549490	6.9	7.35	6.25	1.1	0.000161	0.000896	ENSDARG00000097592	si:dkey-40c23.1	0
chr11	1558106	1558807	8.42	8.87	7.75	1.12	2.14e-09	4.55e-08	ENSDARG00000075504		0
chr11	1582297	1582424	5.14	5.72	4.15	1.56	0.00109	0.00463	ENSDARG00000104649		537
chr11	1920196	1920396	5.61	6.17	4.69	1.48	0.00027	0.0014	ENSDARG00000105362	faim2b	18894
chr11	1955266	1955639	6.24	6.73	5.51	1.22	0.00132	0.00543	ENSDARG00000059370	nr1d4b	-3076
chr11	1964736	1965086	8.32	8.98	7.07	1.91	1.51e-21	4.78e-19	ENSDARG00000059370	nr1d4b	5759
chr11	2283566	2283758	6.69	7.19	5.93	1.26	2.83e-05	0.000196	ENSDARG00000070939	znf740a	-9157
chr11	2365588	2366048	8.75	9.19	8.11	1.08	7.01e-10	1.71e-08	ENSDARG00000091702	CSNK2A3	1539
chr11	2368410	2368752	7.87	8.33	7.18	1.16	2.59e-06	2.41e-05	ENSDARG00000091702	CSNK2A3	360
chr11	2394310	2394946	8.84	9.52	7.53	1.98	2.05e-21	6.37e-19	ENSDARG00000091637	pip4k2cb	2175
chr11	2485397	2486533	7.62	8.05	7	1.05	2.3e-05	0.000164	ENSDARG00000098181	zgc:113184	0
chr11	2647279	2647436	4.93	5.67	3.31	2.36	9.19e-06	7.35e-05	ENSDARG00000028721	mapk14b	6064
chr11	2651667	2651812	5.22	5.87	3.98	1.9	8.78e-05	0.00053	ENSDARG00000028721	mapk14b	10452
chr11	2662194	2662913	8.08	8.58	7.33	1.25	6.11e-07	6.78e-06	ENSDARG00000028721	mapk14b	-12798
chr11	2690836	2691027	6.14	6.65	5.33	1.32	0.00126	0.00522	ENSDARG00000031560	srpk1b	-2788
chr11	2729809	2730039	6.03	6.55	5.21	1.34	0.000255	0.00134	ENSDARG00000098691	si:dkey-190e14.2	-28161
chr11	3143597	3143949	7.72	8.23	6.93	1.3	6.67e-09	1.25e-07	ENSDARG00000078497	timeless	0
chr11	3175884	3176396	7.84	8.35	7.06	1.29	1.91e-08	3.16e-07	ENSDARG00000078497	timeless	-1504
chr11	3240922	3241150	8.51	9.04	7.67	1.37	3.38e-11	1.15e-09	ENSDARG00000059357	sarnp	0
chr11	3383486	3384043	7.52	8.05	6.66	1.38	1.1e-08	1.95e-07	ENSDARG00000020840	mcrs1	-70304
chr11	3399395	3399527	5.05	5.61	4.14	1.47	0.00233	0.00879	ENSDARG00000099240	acap3b	76050
chr11	3400297	3400796	8.85	9.37	8.03	1.34	1.02e-12	4.96e-11	ENSDARG00000099240	acap3b	74781
chr11	3417740	3418310	7.49	8	6.68	1.31	6.78e-08	9.73e-07	ENSDARG00000099240	acap3b	57267
chr11	3474508	3475086	9.14	9.58	8.49	1.09	8.41e-10	2e-08	ENSDARG00000099240	acap3b	491
chr11	3475292	3475709	8.36	8.82	7.67	1.15	1.29e-08	2.25e-07	ENSDARG00000099240	acap3b	0
chr11	3479668	3480158	6.38	6.87	5.61	1.26	0.000229	0.00122	ENSDARG00000074565	pusl1	0
chr11	3969947	3970264	7.18	7.62	6.54	1.08	3.6e-05	0.000242	ENSDARG00000059298	spcs1	0
chr11	4009550	4009719	6.29	6.78	5.53	1.25	0.000463	0.00222	ENSDARG00000029474	camk1b	2658
chr11	4160506	4160811	6.87	7.45	5.88	1.57	7.46e-08	1.06e-06	ENSDARG00000030632	zgc:110191	-4121
chr11	4489779	4490076	5.73	6.36	4.59	1.77	2.52e-05	0.000177	ENSDARG00000099496	si:ch211-125h11.1	-206600
chr11	4924701	4925271	8.38	8.87	7.63	1.24	1.97e-10	5.54e-09	ENSDARG00000104993	FHIT	-157006
chr11	5455625	5456454	8.09	8.55	7.4	1.15	4.27e-08	6.46e-07	ENSDARG00000006963	cse1l	-65930
chr11	5464718	5464990	8.77	9.22	8.1	1.12	3.16e-10	8.46e-09	ENSDARG00000006963	cse1l	-57394
chr11	5506413	5507383	9.27	9.74	8.57	1.17	8.38e-13	4.16e-11	ENSDARG00000006963	cse1l	-15001
chr11	5511436	5511842	8.24	8.66	7.65	1.01	8.16e-05	0.000496	ENSDARG00000006963	cse1l	-10542
chr11	5726811	5726978	6.38	7.05	5.08	1.97	3.14e-08	4.93e-07	ENSDARG00000063254	r3hdm4	2430
chr11	5727328	5727530	7.72	8.36	6.55	1.81	5.48e-15	4.62e-13	ENSDARG00000063254	r3hdm4	2947
chr11	5867725	5867900	7.13	7.58	6.47	1.1	5.29e-05	0.00034	ENSDARG00000070844	gamt	420
chr11	5883872	5884332	8.89	9.37	8.18	1.19	8.51e-11	2.61e-09	ENSDARG00000070846	dazap1	0
chr11	6071097	6071276	7.71	8.24	6.86	1.37	1.12e-08	1.98e-07	ENSDARG00000077526	babam1	0
chr11	6435117	6435533	6.51	7.15	5.32	1.83	5.37e-07	6.06e-06	ENSDARG00000098908	si:ch73-204m7.3	1499
chr11	6448250	6448571	8.6	9.2	7.54	1.67	8.58e-20	1.98e-17	ENSDARG00000027744	gadd45ba	1918
chr11	6448912	6449084	7.93	8.48	7.05	1.43	9.52e-11	2.89e-09	ENSDARG00000103967	si:ch73-204m7.4	-1772
chr11	6450678	6451240	10.23	10.68	9.6	1.08	4.16e-17	5.6e-15	ENSDARG00000103967	si:ch73-204m7.4	0
chr11	6462823	6463386	8.79	9.27	8.06	1.21	3.21e-12	1.4e-10	ENSDARG00000103967	si:ch73-204m7.4	11968
chr11	6508559	6508775	7.73	8.4	6.46	1.95	2.2e-17	3.13e-15	ENSDARG00000103967	si:ch73-204m7.4	57704
chr11	6512844	6513431	9.85	10.37	9.02	1.35	2.14e-18	3.61e-16	ENSDARG00000103967	si:ch73-204m7.4	61989
chr11	6614190	6615119	10.16	10.65	9.42	1.23	2.19e-23	9.69e-21	ENSDARG00000095559	si:dkey-246j7.1	-26009
chr11	6649195	6649429	8.02	8.5	7.29	1.21	1.38e-06	1.39e-05	ENSDARG00000098564	si:dkey-246j7.2	378
chr11	6808780	6809292	8.16	8.68	7.34	1.33	1.37e-10	4.02e-09	ENSDARG00000043835	rab3ab	0
chr11	6812337	6812535	6.33	6.93	5.31	1.62	1.65e-06	1.63e-05	ENSDARG00000043835	rab3ab	3126
chr11	7029050	7029561	7	7.58	6.01	1.57	7.81e-08	1.1e-06	ENSDARG00000055093	cdh27	-8993
chr11	7038783	7039357	8.2	8.77	7.24	1.53	1.66e-13	9.65e-12	ENSDARG00000055093	cdh27	-18726
chr11	7549415	7550103	7.64	8.31	6.37	1.94	9.24e-14	5.8e-12	ENSDARG00000069356	adgrl2a	-20139
chr11	8116353	8116739	7.4	7.87	6.69	1.17	2.97e-05	0.000205	ENSDARG00000062973	ttll7	0
chr11	8142933	8143645	8.35	8.81	7.68	1.13	5.23e-08	7.71e-07	ENSDARG00000062977	samd13	0
chr11	8462060	8463206	8.8	9.31	8.01	1.3	6.21e-14	4.09e-12	ENSDARG00000058696	tbl1xr1a	-94707
chr11	8513098	8513352	6.42	6.99	5.48	1.52	5.09e-06	4.39e-05	ENSDARG00000058696	tbl1xr1a	-44561
chr11	8566942	8567862	8.01	8.54	7.15	1.39	5.05e-11	1.63e-09	ENSDARG00000095163	si:ch211-202h14.1	-2650
chr11	8622396	8622585	5.96	6.61	4.73	1.87	1.22e-05	9.44e-05	ENSDARG00000058696	tbl1xr1a	-29926
chr11	8625746	8626242	9.5	10	8.75	1.25	3.45e-15	3.02e-13	ENSDARG00000058696	tbl1xr1a	-26269
chr11	8626347	8626637	6.63	7.1	5.92	1.17	0.000244	0.00129	ENSDARG00000058696	tbl1xr1a	-25874
chr11	8647800	8648574	9.68	10.2	8.85	1.35	3.63e-21	1.08e-18	ENSDARG00000058696	tbl1xr1a	-3937
chr11	8652976	8653079	5.55	6.19	4.35	1.84	1.18e-05	9.13e-05	ENSDARG00000058696	tbl1xr1a	466
chr11	8653323	8653684	9.45	9.87	8.85	1.02	1.55e-11	5.74e-10	ENSDARG00000058696	tbl1xr1a	813
chr11	8660278	8660828	7.64	8.15	6.86	1.29	2.32e-08	3.77e-07	ENSDARG00000058696	tbl1xr1a	7768
chr11	9704097	9704428	6.97	7.53	6.03	1.5	1.28e-05	9.81e-05	ENSDARG00000077710	nlgn1	-114536
chr11	10105157	10105694	7.86	8.51	6.64	1.88	2.47e-16	2.79e-14	ENSDARG00000087133	nlgn1	-103360
chr11	10196785	10197224	6.27	6.89	5.15	1.75	6.78e-07	7.44e-06	ENSDARG00000087133	nlgn1	-194988
chr11	10488550	10488901	9.2	9.71	8.41	1.3	1.82e-13	1.05e-11	ENSDARG00000007278	ect2	-15855
chr11	10548344	10548592	7.08	7.66	6.11	1.55	6.41e-07	7.08e-06	ENSDARG00000100816	si:ch211-89e4.3	-3173
chr11	10592443	10592776	5.55	6.06	4.75	1.31	0.00211	0.0081	ENSDARG00000018971	b3gnt5a	34877
chr11	10605733	10606104	6.66	7.16	5.88	1.29	1.88e-05	0.000138	ENSDARG00000018971	b3gnt5a	48167
chr11	10902332	10902874	9.99	10.42	9.4	1.02	2.51e-15	2.28e-13	ENSDARG00000074023	rbms1a	-22618
chr11	10918399	10918749	6.59	7.02	5.97	1.05	0.000788	0.00351	ENSDARG00000074023	rbms1a	-6743
chr11	10925121	10925992	9.98	10.41	9.38	1.03	1.48e-14	1.13e-12	ENSDARG00000074023	rbms1a	0
chr11	10944540	10944859	6.23	6.76	5.41	1.35	0.000144	0.000812	ENSDARG00000074023	rbms1a	19049
chr11	10996005	10997080	9.18	9.64	8.5	1.14	3.28e-09	6.67e-08	ENSDARG00000002494	itgb6	-3522
chr11	11000419	11000828	7.95	8.4	7.29	1.11	2.56e-07	3.15e-06	ENSDARG00000002494	itgb6	0
chr11	11127114	11127413	6.67	7.19	5.83	1.36	2.13e-05	0.000153	ENSDARG00000053113	ly75	-9581
chr11	11136869	11137770	9.48	9.94	8.79	1.15	9.69e-16	9.83e-14	ENSDARG00000053113	ly75	0
chr11	11164261	11164488	7.29	7.74	6.64	1.11	1.07e-05	8.4e-05	ENSDARG00000053113	ly75	-4106
chr11	11180323	11180556	5.97	6.61	4.8	1.81	4.02e-06	3.57e-05	ENSDARG00000053113	ly75	11730
chr11	11234649	11235131	7.8	8.23	7.19	1.04	9.55e-05	0.000569	ENSDARG00000075433	MYOM2	-11370
chr11	11493521	11493711	5.82	6.3	5.1	1.2	0.00144	0.00587	ENSDARG00000044975	krt94	-5286
chr11	11534140	11534339	6.68	7.13	6.04	1.09	0.000577	0.00269	ENSDARG00000036840	krt15	509
chr11	11534568	11535594	8.99	9.5	8.18	1.32	2.48e-15	2.26e-13	ENSDARG00000036840	krt15	0
chr11	11548449	11549129	8.62	9.19	7.64	1.56	6.76e-17	8.7e-15	ENSDARG00000036840	krt15	-13602
chr11	11556562	11556966	8.95	9.43	8.21	1.23	3.7e-09	7.4e-08	ENSDARG00000036840	krt15	-21715
chr11	11638300	11638507	6.36	6.85	5.62	1.22	0.000272	0.00141	ENSDARG00000074508		3133
chr11	11641172	11641978	9	9.53	8.15	1.39	3.24e-16	3.58e-14	ENSDARG00000074508		0
chr11	11684353	11684955	8.83	9.31	8.08	1.23	7.38e-11	2.29e-09	ENSDARG00000104692	si:dkey-8o15.2	37508
chr11	11731610	11731863	8.82	9.33	8.02	1.31	3.15e-13	1.71e-11	ENSDARG00000070787	jupa	-4092
chr11	11787096	11787324	6.59	7.1	5.8	1.3	2.8e-05	0.000194	ENSDARG00000070787	jupa	-6423
chr11	11791726	11792130	7.26	7.76	6.51	1.25	1.52e-06	1.51e-05	ENSDARG00000070787	jupa	-1617
chr11	11899512	11899964	8.01	8.46	7.35	1.11	6.69e-07	7.35e-06	ENSDARG00000045298	wipf2a	6416
chr11	11904329	11904553	6.59	7.07	5.87	1.19	0.000115	0.00067	ENSDARG00000045298	wipf2a	1827
chr11	11907092	11908129	8.94	9.74	6.97	2.77	9.92e-46	6.17e-42	ENSDARG00000045298	wipf2a	-713
chr11	11980141	11980327	6.52	7.04	5.68	1.37	1.35e-05	0.000103	ENSDARG00000077988	abcc10	-2057
chr11	12149695	12150116	8.7	9.19	7.94	1.24	1.75e-09	3.83e-08	ENSDARG00000044943	npepps	24675
chr11	13065319	13065607	5.98	6.43	5.34	1.09	0.00247	0.00922	ENSDARG00000103735	elovl1b	3239
chr11	13127185	13127721	6.95	7.38	6.35	1.03	0.000203	0.0011	ENSDARG00000018411	mknk1	-2756
chr11	13247305	13247617	6.23	6.76	5.38	1.38	4.97e-05	0.000322	ENSDARG00000086505	mast3b	35973
chr11	13282953	13284053	8.94	9.39	8.29	1.1	3.74e-11	1.25e-09	ENSDARG00000086505	mast3b	0
chr11	13361503	13362027	7.63	8.14	6.84	1.29	4.81e-07	5.49e-06	ENSDARG00000010789	homer3	-4431
chr11	13573879	13574041	6.07	6.57	5.29	1.29	0.000432	0.0021	ENSDARG00000100968	si:ch211-1a19.3	1431
chr11	14036714	14037272	8.94	9.58	7.76	1.82	5.03e-28	5.21e-25	ENSDARG00000060442	tmem259	7200
chr11	14086006	14086344	5.38	5.99	4.32	1.67	0.000116	0.000675	ENSDARG00000028552	plppr3b	-3984
chr11	14290549	14290879	7.71	8.45	6.09	2.36	1.31e-20	3.58e-18	ENSDARG00000101341	si:ch211-262i1.6	3629
chr11	14379665	14380028	8.09	8.63	7.21	1.42	1.41e-08	2.42e-07	ENSDARG00000099220	si:dkey-240a24.1	5959
chr11	14382480	14382963	8.52	9.07	7.62	1.45	2.72e-13	1.5e-11	ENSDARG00000099220	si:dkey-240a24.1	8774
chr11	14385183	14385387	6.13	6.62	5.38	1.23	0.000489	0.00233	ENSDARG00000099220	si:dkey-240a24.1	11477
chr11	14699910	14700634	9.6	10.27	8.31	1.95	1.22e-33	2.28e-30	ENSDARG00000019941	sgta	54736
chr11	15162047	15162847	9.85	10.29	9.21	1.08	2.73e-13	1.5e-11	ENSDARG00000009724	rpn2	0
chr11	15740074	15740543	9.29	9.74	8.65	1.08	3.18e-13	1.72e-11	ENSDARG00000087346	rap1ab	0
chr11	15933315	15933753	9.12	9.54	8.53	1.02	7.13e-11	2.22e-09	ENSDARG00000100002	ctbs	-2051
chr11	16016293	16016627	7.08	7.59	6.26	1.33	2.91e-06	2.68e-05	ENSDARG00000058225	arpc4l	821
chr11	16082197	16082553	8.04	8.48	7.42	1.06	2.45e-07	3.03e-06	ENSDARG00000058208	slc25a26	0
chr11	16096407	16096773	6.3	6.85	5.39	1.45	1.83e-05	0.000134	ENSDARG00000058208	slc25a26	14078
chr11	16107978	16108525	8.33	8.76	7.72	1.03	7.71e-07	8.31e-06	ENSDARG00000058208	slc25a26	25649
chr11	16113464	16114172	6.93	7.46	6.08	1.38	4.35e-06	3.82e-05	ENSDARG00000058208	slc25a26	31135
chr11	16154140	16154257	5.42	5.94	4.6	1.34	0.0015	0.00606	ENSDARG00000075625	lrig1	47889
chr11	16163851	16164283	7.15	7.57	6.54	1.04	0.000106	0.000624	ENSDARG00000075625	lrig1	37863
chr11	16203760	16204175	7.2	7.66	6.53	1.12	0.000585	0.00272	ENSDARG00000075625	lrig1	-1510
chr11	16211680	16212092	7.73	8.37	6.55	1.81	1.52e-13	8.94e-12	ENSDARG00000075625	lrig1	-9430
chr11	16226845	16227508	8.44	9.2	6.72	2.48	6.81e-34	1.34e-30	ENSDARG00000075625	lrig1	-24595
chr11	16238786	16238996	6.02	6.53	5.24	1.29	0.000306	0.00156	ENSDARG00000075625	lrig1	21671
chr11	16259759	16259921	6.27	6.79	5.45	1.34	0.000145	0.000817	ENSDARG00000075625	lrig1	746
chr11	16283312	16283568	5.62	6.34	4.15	2.19	4.45e-07	5.13e-06	ENSDARG00000075625	lrig1	-21992
chr11	16526567	16526975	6.54	7.15	5.45	1.7	1.5e-07	1.96e-06	ENSDARG00000099436	si:dkey-5o10.1	13554
chr11	16609035	16609219	5.64	6.19	4.74	1.46	0.000264	0.00138	ENSDARG00000099436	si:dkey-5o10.1	-68507
chr11	17420606	17421106	6.33	6.86	5.5	1.35	0.000187	0.00102	ENSDARG00000088837	fam19a1b	113284
chr11	17675591	17675794	5.7	6.26	4.77	1.5	0.000285	0.00147	ENSDARG00000057987	uba3	-7090
chr11	17892090	17893038	7.81	8.31	7.04	1.28	8.39e-09	1.53e-07	ENSDARG00000097323		3260
chr11	18193135	18193336	6.69	7.11	6.09	1.02	0.00057	0.00266	ENSDARG00000044915	sfmbt1	-26930
chr11	18193929	18194229	7.35	7.8	6.68	1.12	8.28e-06	6.72e-05	ENSDARG00000044915	sfmbt1	-27724
chr11	18198002	18198131	6.37	6.88	5.57	1.31	8.94e-05	0.000538	ENSDARG00000070651	prkcdb	24000
chr11	18228800	18229005	6.37	6.93	5.46	1.46	2.5e-05	0.000176	ENSDARG00000070651	prkcdb	-6670
chr11	18376533	18377127	7.46	8.06	6.44	1.61	4.12e-11	1.36e-09	ENSDARG00000057940	dido1	10415
chr11	18411233	18411435	6.53	7	5.81	1.19	0.000766	0.00343	ENSDARG00000057940	dido1	-16164
chr11	18443874	18444165	8.87	9.4	8.02	1.38	1.53e-13	9e-12	ENSDARG00000007601	zmynd8	-1675
chr11	18450860	18451042	6.87	7.39	6.06	1.33	3.06e-06	2.8e-05	ENSDARG00000077404	ncoa3	747
chr11	18451222	18451427	7.2	7.76	6.26	1.5	1.77e-08	2.96e-07	ENSDARG00000077404	ncoa3	1109
chr11	18479725	18479993	8.08	8.71	6.94	1.77	2.5e-16	2.82e-14	ENSDARG00000077404	ncoa3	29612
chr11	18492952	18493369	7.31	7.83	6.49	1.34	9.79e-07	1.03e-05	ENSDARG00000077404	ncoa3	42839
chr11	18498434	18498661	6.48	6.93	5.82	1.11	0.00164	0.00653	ENSDARG00000096939	id1	-41360
chr11	18502152	18503054	8.8	9.36	7.88	1.48	1.7e-14	1.28e-12	ENSDARG00000096939	id1	-36967
chr11	18573844	18574129	5.93	6.41	5.22	1.19	0.00121	0.00504	ENSDARG00000040764	id1	-30884
chr11	18620154	18620391	7.15	7.67	6.34	1.33	5.56e-05	0.000354	ENSDARG00000002037	pfkfb2b	9101
chr11	18637176	18638195	10.76	11.19	10.15	1.05	1.14e-16	1.39e-14	ENSDARG00000002037	pfkfb2b	0
chr11	18643416	18643784	6.45	6.88	5.82	1.06	0.00126	0.00524	ENSDARG00000002037	pfkfb2b	-5460
chr11	18646820	18647372	6.28	6.79	5.48	1.31	0.000196	0.00107	ENSDARG00000002037	pfkfb2b	-8864
chr11	18653857	18654035	6.82	7.45	5.68	1.77	1.07e-08	1.89e-07	ENSDARG00000057708	PHTF1	2801
chr11	18655850	18655975	6.3	6.75	5.64	1.11	0.000922	0.00401	ENSDARG00000057708	PHTF1	861
chr11	18656088	18656928	10.01	10.47	9.32	1.15	3.8e-19	7.66e-17	ENSDARG00000057708	PHTF1	0
chr11	18658031	18658229	7.31	7.89	6.32	1.57	3.32e-09	6.73e-08	ENSDARG00000057708	PHTF1	-1196
chr11	18692899	18693568	6.53	7.02	5.77	1.24	0.000124	0.000713	ENSDARG00000003169	magi1b	-17204
chr11	18712659	18713019	9.83	10.25	9.23	1.02	1.08e-13	6.68e-12	ENSDARG00000003169	magi1b	1871
chr11	18719034	18719798	7.43	7.86	6.8	1.06	1.48e-05	0.000112	ENSDARG00000003169	magi1b	8246
chr11	18742199	18742432	7.36	7.83	6.65	1.18	1.27e-05	9.77e-05	ENSDARG00000003169	magi1b	31411
chr11	18820915	18821606	9.58	10.09	8.8	1.29	7.45e-15	6.08e-13	ENSDARG00000003169	magi1b	-76132
chr11	18828141	18828409	8.27	8.71	7.62	1.1	1.08e-07	1.47e-06	ENSDARG00000003169	magi1b	-69329
chr11	19043016	19043260	5.24	5.8	4.31	1.5	0.000923	0.00402	ENSDARG00000082473	U6	-24804
chr11	19436734	19436864	5.62	6.13	4.83	1.3	0.00119	0.00497	ENSDARG00000074804	atxn7	-268
chr11	19600669	19601179	7.29	7.71	6.69	1.02	0.000334	0.00168	ENSDARG00000027183	namptb	11661
chr11	19602024	19602309	8.38	8.89	7.59	1.31	5.97e-11	1.9e-09	ENSDARG00000027183	namptb	10531
chr11	19933492	19933708	7.86	8.39	7.02	1.38	3.59e-10	9.47e-09	ENSDARG00000024815	ogfrl2	0
chr11	20065206	20065322	4.89	5.47	3.89	1.59	0.00192	0.00746	ENSDARG00000099409		731
chr11	20099178	20099373	5.08	5.68	4.03	1.65	0.000705	0.00319	ENSDARG00000099409		34703
chr11	20099521	20099806	4.76	5.37	3.68	1.69	0.00144	0.00584	ENSDARG00000099409		35046
chr11	20117356	20117840	9.29	9.75	8.61	1.14	9.65e-14	6.02e-12	ENSDARG00000099409		52881
chr11	20117926	20118247	7.08	7.5	6.49	1.01	0.000167	0.000926	ENSDARG00000099409		53451
chr11	20326635	20326978	6.5	6.98	5.75	1.23	9.41e-05	0.000562	ENSDARG00000015002	cdh4	56741
chr11	20932827	20933212	7.8	8.36	6.88	1.48	3.87e-11	1.29e-09	ENSDARG00000090344	il19l	-2560
chr11	20935629	20936493	9.97	10.56	8.93	1.63	1.69e-35	3.93e-32	ENSDARG00000090344	il19l	0
chr11	21019315	21019888	7.4	7.84	6.74	1.1	8.42e-06	6.82e-05	ENSDARG00000101371	si:dkeyp-32h12.2	-5014
chr11	21056334	21056720	8.2	8.62	7.61	1.01	8.09e-07	8.68e-06	ENSDARG00000002552	mapkapk2a	884
chr11	21097445	21098155	8.25	8.68	7.65	1.03	1.62e-06	1.6e-05	ENSDARG00000070600	DYRK3	8763
chr11	21103002	21103232	7.79	8.33	6.93	1.4	8.01e-08	1.13e-06	ENSDARG00000070600	DYRK3	3686
chr11	21104685	21105293	9.37	9.82	8.72	1.11	3.04e-13	1.66e-11	ENSDARG00000070600	DYRK3	1625
chr11	21134952	21135396	7.8	8.37	6.85	1.52	1.22e-11	4.63e-10	ENSDARG00000070601	RASSF5	8178
chr11	21794731	21795415	9.55	10.05	8.78	1.27	7.53e-15	6.14e-13	ENSDARG00000076120	foxp4	44547
chr11	21795520	21795656	5.67	6.19	4.83	1.36	0.00236	0.00887	ENSDARG00000076120	foxp4	45336
chr11	21851750	21852407	9.08	9.67	8.07	1.6	5.46e-22	1.89e-19	ENSDARG00000089564	MDFI	-96913
chr11	22200360	22200935	8.33	8.75	7.74	1.01	1.2e-07	1.61e-06	ENSDARG00000010794	tfeb	0
chr11	22663159	22663845	8.65	9.12	7.94	1.18	1.03e-09	2.39e-08	ENSDARG00000057513	mdm4	0
chr11	22776407	22776605	6.01	6.5	5.26	1.24	0.00134	0.00552	ENSDARG00000044902	atp2b4	-31926
chr11	22810005	22810693	8.19	8.61	7.57	1.04	5.22e-06	4.49e-05	ENSDARG00000044902	atp2b4	17020
chr11	22826528	22827409	9.77	10.19	9.16	1.03	1.54e-11	5.71e-10	ENSDARG00000044902	atp2b4	304
chr11	22827849	22828141	8.04	8.5	7.35	1.15	2.01e-08	3.31e-07	ENSDARG00000044902	atp2b4	0
chr11	23134650	23134842	6.18	6.66	5.45	1.21	0.00044	0.00213	ENSDARG00000088933	golt1a	-55083
chr11	23195991	23196648	6.9	7.48	5.9	1.58	2.49e-07	3.07e-06	ENSDARG00000020328	plekha6	9120
chr11	23405720	23406294	6.78	7.29	5.97	1.32	1.19e-05	9.2e-05	ENSDARG00000086888	SCARNA15	6353
chr11	23412493	23412741	5.96	6.41	5.3	1.11	0.00206	0.00793	ENSDARG00000086888	SCARNA15	0
chr11	23825219	23825366	6.97	7.48	6.17	1.3	8.17e-06	6.64e-05	ENSDARG00000016200	trib3	0
chr11	23874420	23874827	7.61	8.06	6.96	1.1	2.91e-05	0.000202	ENSDARG00000101412	si:ch73-55c21.1	-3641
chr11	24496650	24496941	7.72	8.21	6.98	1.23	3.18e-06	2.9e-05	ENSDARG00000070571	zgc:153953	4920
chr11	24500523	24501175	7.99	8.52	7.14	1.38	3.87e-10	1.01e-08	ENSDARG00000070571	zgc:153953	8793
chr11	24578595	24578741	6.4	6.83	5.78	1.05	0.00111	0.00469	ENSDARG00000002690	rabif	0
chr11	24761207	24761366	6.34	6.85	5.55	1.31	8.26e-05	0.000501	ENSDARG00000044874	zgc:92107	4090
chr11	24765659	24765878	8.41	8.99	7.4	1.59	9.88e-16	9.99e-14	ENSDARG00000044874	zgc:92107	-6150
chr11	24766731	24766946	7.59	8.19	6.53	1.66	8.77e-12	3.45e-10	ENSDARG00000044874	zgc:92107	-5082
chr11	24767165	24767816	9.52	10.01	8.79	1.21	2.41e-16	2.75e-14	ENSDARG00000044874	zgc:92107	-4212
chr11	24920723	24921085	7.44	7.9	6.77	1.12	3.68e-06	3.3e-05	ENSDARG00000018840	trpc4apa	954
chr11	25033472	25033688	6.54	7.3	4.85	2.45	1.46e-10	4.25e-09	ENSDARG00000089724	cyldb	-5445
chr11	25036276	25036572	8.59	9.01	8	1.01	3.01e-08	4.75e-07	ENSDARG00000089724	cyldb	-2561
chr11	25038988	25039556	8.7	9.24	7.82	1.42	3.02e-15	2.69e-13	ENSDARG00000089724	cyldb	0
chr11	25045073	25045574	9.59	10.04	8.95	1.08	3.69e-13	1.96e-11	ENSDARG00000089724	cyldb	5941
chr11	25047100	25047675	8.36	9.01	7.17	1.84	3.14e-21	9.48e-19	ENSDARG00000089724	cyldb	7968
chr11	25077818	25078181	6.55	7.09	5.66	1.44	1.54e-05	0.000116	ENSDARG00000087186		2723
chr11	25084030	25084404	7.94	8.65	6.47	2.18	5.82e-22	2e-19	ENSDARG00000087186		2514
chr11	25146535	25146722	5.76	6.25	5.03	1.22	0.00166	0.0066	ENSDARG00000070542,ENSDARG00000099120	CR932000.1,mafbb	0
chr11	25455679	25456081	8.05	8.47	7.45	1.02	6.69e-07	7.35e-06	ENSDARG00000077434	mon1bb	0
chr11	25460437	25460783	7.82	8.32	7.03	1.3	7.02e-09	1.31e-07	ENSDARG00000077434	mon1bb	4658
chr11	25615122	25615852	9.23	9.67	8.6	1.07	2.87e-12	1.26e-10	ENSDARG00000061916	tmem51b	0
chr11	25728246	25728632	7.28	7.71	6.67	1.05	6.27e-05	0.000394	ENSDARG00000006601	kaznb	-34781
chr11	25746669	25747241	6.91	7.33	6.31	1.03	0.000255	0.00134	ENSDARG00000006601	kaznb	-53204
chr11	25799824	25800350	6.1	6.55	5.44	1.11	0.002	0.00774	ENSDARG00000006601	kaznb	2628
chr11	26012542	26012999	7.17	7.66	6.44	1.21	1e-05	7.93e-05	ENSDARG00000075774	foxj3	-12206
chr11	26017857	26018421	9.58	10.1	8.78	1.31	9e-18	1.37e-15	ENSDARG00000075774	foxj3	-17521
chr11	26018501	26018725	7.7	8.4	6.29	2.11	9.56e-18	1.45e-15	ENSDARG00000075774	foxj3	-18165
chr11	26102630	26103047	9.09	9.51	8.49	1.02	1.43e-07	1.88e-06	ENSDARG00000075774	foxj3	21671
chr11	26169654	26170497	8.55	9.01	7.89	1.11	1.98e-09	4.26e-08	ENSDARG00000076952	fer1l4	3397
chr11	26371340	26371873	8.54	8.96	7.94	1.02	2.48e-08	3.99e-07	ENSDARG00000033609	map1lc3a	0
chr11	26372094	26372403	8.22	8.67	7.55	1.12	3.71e-08	5.71e-07	ENSDARG00000033609	map1lc3a	600
chr11	26372992	26373225	7.62	8.27	6.43	1.84	3.77e-11	1.26e-09	ENSDARG00000033609	map1lc3a	1498
chr11	26504501	26505311	8.03	8.48	7.38	1.09	1.32e-07	1.75e-06	ENSDARG00000083954	5S_rRNA	5502
chr11	26538557	26539049	7.6	8.23	6.44	1.79	1.34e-11	5.03e-10	ENSDARG00000083954	5S_rRNA	-27745
chr11	26895893	26896520	8.91	9.45	8.06	1.39	9.32e-14	5.84e-12	ENSDARG00000087573	hdac11	0
chr11	27165455	27165663	4.88	5.5	3.76	1.75	0.000541	0.00254	ENSDARG00000105381	si:dkey-23p14.3	8654
chr11	27439740	27440049	7.25	7.7	6.57	1.13	0.00011	0.000644	ENSDARG00000018691	phf2	15555
chr11	27487615	27487919	8.4	8.89	7.63	1.26	2.07e-10	5.78e-09	ENSDARG00000105437	si:dkey-14f19.6	-3397
chr11	27614751	27615433	8.95	9.43	8.22	1.21	9.61e-12	3.75e-10	ENSDARG00000077215	eif4g3a	4664
chr11	27667284	27667553	8.67	9.25	7.69	1.55	7.12e-17	9.1e-15	ENSDARG00000077215	eif4g3a	3003
chr11	27705856	27705967	5.91	6.39	5.18	1.21	0.0016	0.00638	ENSDARG00000061737	ece1	9616
chr11	27718275	27718473	6.86	7.28	6.27	1.01	0.00046	0.00222	ENSDARG00000061737	ece1	-2652
chr11	27725466	27725947	7.21	7.8	6.18	1.62	1.28e-09	2.9e-08	ENSDARG00000015546	alpl	0
chr11	27973790	27974108	7.6	8.22	6.51	1.71	2.57e-11	8.99e-10	ENSDARG00000021539	ephb2b	2823
chr11	28171220	28171895	6.82	7.38	5.89	1.49	2.75e-07	3.35e-06	ENSDARG00000087745	lrrc38b	-57230
chr11	28247466	28248409	10.13	10.58	9.47	1.11	7.28e-16	7.54e-14	ENSDARG00000087745	lrrc38b	18342
chr11	28378258	28378919	8.58	9.04	7.91	1.13	1.33e-08	2.3e-07	ENSDARG00000032885	si:ch211-226m7.4	4749
chr11	28390537	28390907	6.63	7.08	5.99	1.08	0.000383	0.00189	ENSDARG00000105322	klhdc7a	1417
chr11	29488206	29488354	5.69	6.2	4.91	1.29	0.00147	0.00594	ENSDARG00000103556	si:ch211-218g23.6	1560
chr11	29513120	29513540	9.14	9.72	8.13	1.6	8.81e-19	1.61e-16	ENSDARG00000056601	plekha3	1297
chr11	29517135	29517547	8.82	9.43	7.76	1.67	8.03e-22	2.71e-19	ENSDARG00000056601	plekha3	-2299
chr11	29520220	29520972	9.42	9.91	8.68	1.23	9.07e-14	5.71e-12	ENSDARG00000056601	plekha3	0
chr11	29544287	29544603	6.15	6.61	5.46	1.16	0.0011	0.00467	ENSDARG00000046132	dynlt3	835
chr11	30108395	30108976	8.48	8.96	7.78	1.18	1.6e-09	3.53e-08	ENSDARG00000027131	tmem169a	-3247
chr11	30134296	30134584	6.12	6.75	4.96	1.8	1.51e-06	1.5e-05	ENSDARG00000055976	pecr	-16634
chr11	30264822	30265298	7.58	8.21	6.45	1.76	5.25e-12	2.18e-10	ENSDARG00000020758	tmem178	-1175
chr11	30294427	30294776	7.79	8.27	7.07	1.2	1.13e-06	1.16e-05	ENSDARG00000020758	tmem178	27955
chr11	30379493	30379712	6.61	7.27	5.35	1.91	2.35e-09	4.95e-08	ENSDARG00000070401	MAL	3732
chr11	30382161	30382754	9.47	10.01	8.6	1.41	6.14e-15	5.12e-13	ENSDARG00000070401	MAL	690
chr11	30384947	30385075	7.52	8.05	6.67	1.39	1.01e-08	1.8e-07	ENSDARG00000070401	MAL	823
chr11	30401489	30401763	9.14	9.69	8.24	1.44	3.97e-19	7.96e-17	ENSDARG00000078959	gb:eh507706	1128
chr11	30715123	30715574	8.16	8.87	6.7	2.16	2.27e-22	8.58e-20	ENSDARG00000006923	cacna1ab	1564
chr11	30797407	30797559	7.26	7.7	6.63	1.07	3.56e-05	0.00024	ENSDARG00000100787	si:dkey-69n2.2	-3112
chr11	31092049	31092498	8.37	8.9	7.52	1.38	3.13e-13	1.7e-11	ENSDARG00000061640	SIPA1L2	30774
chr11	33605997	33606392	8.51	8.96	7.86	1.09	1.66e-09	3.64e-08	ENSDARG00000101271	si:ch211-227n13.3	0
chr11	33990176	33990902	9.67	10.15	8.95	1.2	2.94e-18	4.91e-16	ENSDARG00000105480	si:ch1073-433h18.1	1886
chr11	34008575	34008943	8.64	9.25	7.59	1.66	4.6e-19	9.08e-17	ENSDARG00000105480	si:ch1073-433h18.1	-15788
chr11	34012930	34013334	8.7	9.23	7.85	1.38	4.08e-13	2.16e-11	ENSDARG00000105480	si:ch1073-433h18.1	-20143
chr11	34023175	34023571	7.41	7.99	6.42	1.57	9.08e-10	2.14e-08	ENSDARG00000105480	si:ch1073-433h18.1	-30388
chr11	34023656	34023869	6.04	6.54	5.26	1.28	0.00261	0.00969	ENSDARG00000105480	si:ch1073-433h18.1	-30869
chr11	34024558	34025449	7.96	8.49	7.13	1.36	1.54e-08	2.61e-07	ENSDARG00000105480	si:ch1073-433h18.1	-31771
chr11	34035481	34035827	5.92	6.49	4.94	1.55	7.31e-05	0.000451	ENSDARG00000105480	si:ch1073-433h18.1	-42694
chr11	34048644	34049340	7.89	8.32	7.27	1.05	2.33e-06	2.2e-05	ENSDARG00000080044	5S_rRNA	44223
chr11	34157792	34158507	6.58	7.12	5.72	1.4	2.14e-05	0.000154	ENSDARG00000100488	5S_rRNA	45907
chr11	34257316	34257618	9.27	9.72	8.63	1.09	4.69e-12	1.96e-10	ENSDARG00000075456	pik3ca	414
chr11	34260058	34260242	7.62	8.1	6.91	1.19	9.29e-07	9.79e-06	ENSDARG00000075456	pik3ca	0
chr11	34266633	34267201	10.23	10.68	9.58	1.1	3.6e-16	3.92e-14	ENSDARG00000080021	zmat3	6178
chr11	34285884	34286119	6.68	7.38	5.24	2.14	1.3e-10	3.82e-09	ENSDARG00000055540	pfkfb4a	23984
chr11	34316983	34317220	7.28	7.82	6.41	1.42	6.62e-06	5.53e-05	ENSDARG00000055540	pfkfb4a	-2049
chr11	34396199	34396570	6.55	7.12	5.6	1.53	1.02e-06	1.07e-05	ENSDARG00000089016	mapkapk3	-29124
chr11	34485048	34485753	8.01	8.6	6.99	1.61	2.68e-14	1.94e-12	ENSDARG00000061260	si:dkey-202e22.2	-12883
chr11	34659836	34660245	8.26	8.74	7.54	1.2	1.21e-09	2.75e-08	ENSDARG00000018174	gnai2a	337
chr11	34692159	34692926	8.26	8.77	7.47	1.3	1.15e-10	3.44e-09	ENSDARG00000018174	gnai2a	32660
chr11	35317938	35318357	6.5	7.05	5.61	1.44	1.25e-05	9.62e-05	ENSDARG00000055373	sema3fb	-4131
chr11	35452460	35453218	8.12	8.59	7.44	1.14	1.35e-08	2.33e-07	ENSDARG00000070318	arl8bb	41267
chr11	35507171	35507408	7.87	8.5	6.76	1.74	3.81e-15	3.31e-13	ENSDARG00000004060	bhlhe40	-5832
chr11	35527249	35527725	8.03	8.56	7.18	1.39	5.15e-10	1.3e-08	ENSDARG00000004060	bhlhe40	-25910
chr11	35532536	35532766	5.56	6.21	4.37	1.84	1.68e-05	0.000125	ENSDARG00000074149	itpr1b	22993
chr11	35538861	35539397	8.04	8.51	7.33	1.18	1.92e-08	3.18e-07	ENSDARG00000074149	itpr1b	16362
chr11	35555645	35555847	6.85	7.41	5.9	1.52	2.56e-07	3.15e-06	ENSDARG00000074149	itpr1b	0
chr11	35566462	35566712	5.73	6.23	4.96	1.27	0.00148	0.006	ENSDARG00000074149	itpr1b	-10704
chr11	35585224	35585522	9.39	9.87	8.67	1.2	1.15e-15	1.14e-13	ENSDARG00000074149	itpr1b	-29466
chr11	35601413	35601815	8.33	8.83	7.57	1.26	7.78e-10	1.87e-08	ENSDARG00000074149	itpr1b	-45655
chr11	35611501	35611722	7.41	7.95	6.53	1.41	2.92e-08	4.61e-07	ENSDARG00000074149	itpr1b	-55743
chr11	35697643	35698037	8.02	8.51	7.27	1.24	9.06e-09	1.64e-07	ENSDARG00000074149	itpr1b	59985
chr11	35703460	35703904	7.16	7.69	6.33	1.36	7.85e-07	8.44e-06	ENSDARG00000074149	itpr1b	54118
chr11	35729017	35729497	7.59	8.01	6.99	1.02	1.64e-05	0.000122	ENSDARG00000074149	itpr1b	28525
chr11	36005892	36006276	7.92	8.38	7.22	1.16	9.89e-06	7.84e-05	ENSDARG00000042004	nfya	-3990
chr11	36088026	36088148	6	6.48	5.25	1.23	0.00187	0.00731	ENSDARG00000003526	psma5	290
chr11	36154851	36155140	5.75	6.3	4.87	1.43	0.000873	0.00383	ENSDARG00000055295	cyb561d1	7377
chr11	36189119	36189260	6.28	6.73	5.62	1.11	0.00167	0.00664	ENSDARG00000091762	zbtb40	-333
chr11	36198776	36198994	6.86	7.31	6.21	1.1	0.000125	0.000721	ENSDARG00000091762	zbtb40	-9990
chr11	36676150	36676847	6.86	7.29	6.25	1.05	0.000684	0.00311	ENSDARG00000102773	cacna1da	19612
chr11	36728714	36729348	7.96	8.59	6.82	1.77	0.000459	0.00221	ENSDARG00000029689	tkta	3355
chr11	36776194	36776598	8.91	9.38	8.22	1.16	1.7e-12	7.95e-11	ENSDARG00000105339	si:ch211-243c14.6	398
chr11	36979169	36979326	7.47	8	6.62	1.38	3.05e-08	4.8e-07	ENSDARG00000099902		-4309
chr11	36992154	36992367	7.67	8.09	7.05	1.04	6.28e-06	5.28e-05	ENSDARG00000099902		3056
chr11	36993221	36993364	5.36	6.03	4.1	1.93	1.67e-05	0.000124	ENSDARG00000099902		4123
chr11	37016666	37016920	5.47	5.97	4.7	1.27	0.00221	0.00841	ENSDARG00000099989		8423
chr11	37452705	37453639	9.99	10.42	9.38	1.04	8.88e-14	5.61e-12	ENSDARG00000008542,ENSDARG00000033175	snrpe,yod1	0
chr11	37502821	37503425	8.52	9.02	7.76	1.26	8.62e-10	2.05e-08	ENSDARG00000030297	sox13	1614
chr11	37508203	37508611	6.14	6.66	5.3	1.37	0.000325	0.00164	ENSDARG00000030297	sox13	6996
chr11	37525008	37525508	7.13	7.55	6.53	1.02	0.000274	0.00142	ENSDARG00000030297	sox13	23801
chr11	37530024	37530935	8.92	9.44	8.11	1.32	1.25e-14	9.65e-13	ENSDARG00000030297	sox13	28817
chr11	37551219	37551906	9.23	9.66	8.64	1.02	2.63e-11	9.18e-10	ENSDARG00000030297	sox13	50012
chr11	37553834	37554510	9.93	10.35	9.32	1.03	1.62e-13	9.45e-12	ENSDARG00000030297	sox13	52627
chr11	37556673	37557370	10.2	10.62	9.59	1.03	3.19e-14	2.26e-12	ENSDARG00000030297	sox13	55466
chr11	38119388	38119804	7.91	8.35	7.26	1.09	1.68e-06	1.65e-05	ENSDARG00000023768	mfsd4a	-42311
chr11	38120573	38121021	9.45	10.02	8.49	1.53	1.32e-20	3.6e-18	ENSDARG00000023768	mfsd4a	-41094
chr11	38136385	38137095	8.43	9.08	7.24	1.83	2.9e-17	4.03e-15	ENSDARG00000023768	mfsd4a	-25020
chr11	38320517	38321103	9.19	9.63	8.56	1.07	1.75e-11	6.37e-10	ENSDARG00000097076	si:ch211-162h21.1	-26228
chr11	38534063	38534361	5.82	6.46	4.66	1.8	5.22e-06	4.49e-05	ENSDARG00000104602	5S_rRNA	-2353
chr11	38845040	38845379	7.23	7.68	6.58	1.11	2.13e-05	0.000154	ENSDARG00000071211	zgc:112255	23
chr11	38845454	38845909	6.58	7.05	5.87	1.18	0.000213	0.00115	ENSDARG00000071211	zgc:112255	437
chr11	39267937	39268196	7.93	8.47	7.04	1.43	4.06e-11	1.35e-09	ENSDARG00000007824	camta1b	-46444
chr11	39866848	39867206	9.37	9.85	8.66	1.19	5.56e-12	2.3e-10	ENSDARG00000089489	fam83e	-2272
chr11	39943921	39944433	8.15	8.64	7.42	1.22	1.03e-07	1.41e-06	ENSDARG00000098988	si:ch211-193i15.1	0
chr11	39950586	39951243	9.27	9.78	8.47	1.31	2.99e-14	2.15e-12	ENSDARG00000098988	si:ch211-193i15.1	6492
chr11	40042307	40042619	7.69	8.17	6.96	1.22	2.59e-07	3.19e-06	ENSDARG00000101201	si:dkey-207b20.2	0
chr11	40046676	40047380	9.07	9.56	8.33	1.23	9.1e-13	4.49e-11	ENSDARG00000101201	si:dkey-207b20.2	4242
chr11	40131991	40132408	6.78	7.31	5.94	1.37	7.28e-06	6e-05	ENSDARG00000060901	trim62	22422
chr11	40154352	40154672	6.42	6.84	5.83	1.01	0.00183	0.00718	ENSDARG00000060901	trim62	158
chr11	40154738	40155206	9.35	9.8	8.69	1.11	3.13e-13	1.7e-11	ENSDARG00000060901	trim62	0
chr11	40164468	40164941	6.5	6.95	5.84	1.11	0.000532	0.0025	ENSDARG00000060901	trim62	-9639
chr11	40190535	40190708	6.48	7.01	5.62	1.38	2.25e-05	0.000161	ENSDARG00000070165	tnfrsf1b	2286
chr11	40508657	40509094	9.5	9.94	8.87	1.06	1e-11	3.9e-10	ENSDARG00000105402	si:ch73-277m3.2	-11485
chr11	40545881	40546510	9.2	9.68	8.5	1.18	4.47e-11	1.46e-09	ENSDARG00000104039	errfi1	-20966
chr11	40584814	40585004	6.94	7.48	6.07	1.41	8.81e-07	9.35e-06	ENSDARG00000105488	si:cabz01083815.1	11321
chr11	40632118	40632326	7.54	8.02	6.83	1.18	5.17e-07	5.86e-06	ENSDARG00000098972	mrps16	0
chr11	40819087	40819562	5.89	6.42	5.04	1.38	0.000308	0.00157	ENSDARG00000034826	park7	-28039
chr11	40847481	40848017	7.52	7.97	6.87	1.1	5.73e-06	4.88e-05	ENSDARG00000034826	park7	0
chr11	41215586	41216173	8.89	9.52	7.76	1.76	1.53e-16	1.82e-14	ENSDARG00000074808	megf6b	3552
chr11	41292504	41293149	7.32	7.97	6.12	1.85	2.04e-10	5.7e-09	ENSDARG00000038207	aldh4a1	-31170
chr11	41295998	41296297	5.69	6.57	3.1	3.46	2.48e-13	1.38e-11	ENSDARG00000038207	aldh4a1	-28022
chr11	41300561	41300957	7.77	8.61	5.55	3.05	1.6e-34	3.32e-31	ENSDARG00000038207	aldh4a1	-23362
chr11	41323955	41324141	8.04	8.49	7.4	1.09	1.61e-07	2.1e-06	ENSDARG00000038207	aldh4a1	-178
chr11	41519692	41520286	7.47	8.07	6.44	1.63	2.07e-08	3.4e-07	ENSDARG00000097711	si:ch1073-526c11.2	4394
chr11	41870552	41870924	7.62	8.15	6.77	1.37	1.07e-07	1.46e-06	ENSDARG00000098374	FLNB	-33869
chr11	41874767	41875140	9.39	9.81	8.8	1.01	2.64e-08	4.22e-07	ENSDARG00000098374	FLNB	-29653
chr11	41876254	41876746	6.87	7.31	6.23	1.08	0.000172	0.00095	ENSDARG00000098374	FLNB	-28047
chr11	41881198	41881594	6.26	6.71	5.58	1.13	0.000785	0.0035	ENSDARG00000098374	FLNB	-23199
chr11	41889762	41889938	5.09	5.75	3.81	1.94	0.000145	0.000819	ENSDARG00000098374	FLNB	-14855
chr11	41908750	41909013	5.6	6.24	4.41	1.83	0.000299	0.00153	ENSDARG00000098374	FLNB	3957
chr11	41910517	41911005	7.98	8.47	7.23	1.24	2.2e-08	3.59e-07	ENSDARG00000098374	FLNB	5724
chr11	41981830	41982220	8.91	9.37	8.25	1.12	1.89e-11	6.85e-10	ENSDARG00000105474	si:cabz01030862.2	-491
chr11	41993998	41994190	6	6.65	4.78	1.87	9.31e-07	9.8e-06	ENSDARG00000105474	si:cabz01030862.2	11288
chr11	42099191	42099583	8.66	9.24	7.66	1.58	8.84e-18	1.35e-15	ENSDARG00000054458	slmapa	-18255
chr11	42105238	42105852	9.89	10.44	8.99	1.45	6.55e-28	6.43e-25	ENSDARG00000054458	slmapa	20512
chr11	42118075	42118586	7.97	8.42	7.31	1.11	5.14e-06	4.43e-05	ENSDARG00000054458	slmapa	7778
chr11	42135112	42135580	6.18	6.6	5.58	1.03	0.00266	0.00982	ENSDARG00000054458	slmapa	-8749
chr11	42140438	42140929	8.88	9.39	8.09	1.3	7.67e-14	4.91e-12	ENSDARG00000054458	slmapa	6525
chr11	42183947	42184205	8.57	9.04	7.89	1.15	4.3e-08	6.51e-07	ENSDARG00000073876	si:ch1073-165f9.2	0
chr11	42352004	42352446	8.88	9.33	8.23	1.1	9.4e-11	2.85e-09	ENSDARG00000098359	il17rd	0
chr11	42390196	42390476	7.18	7.72	6.29	1.43	6.2e-08	8.97e-07	ENSDARG00000098359	il17rd	38009
chr11	42444054	42444441	6.13	6.61	5.41	1.21	0.00204	0.00786	ENSDARG00000054527	si:ch73-106k19.8	-288
chr11	42448797	42449063	5.96	6.6	4.79	1.81	1.84e-05	0.000135	ENSDARG00000054527	si:ch73-106k19.8	-1952
chr11	42484954	42485366	7.48	8.03	6.57	1.46	5.95e-08	8.65e-07	ENSDARG00000025421	tdrd3	11012
chr11	42626587	42627202	8.75	9.21	8.05	1.16	9.96e-11	3.01e-09	ENSDARG00000036424	PCDH20	0
chr11	42904588	42905168	6.58	7.11	5.71	1.41	6.19e-06	5.21e-05	ENSDARG00000102883	sptbn1	29006
chr11	42905639	42905989	5.75	6.31	4.85	1.46	0.000641	0.00294	ENSDARG00000102883	sptbn1	28185
chr11	42922492	42923108	7.49	8	6.69	1.31	3.17e-07	3.8e-06	ENSDARG00000102883	sptbn1	11066
chr11	43823444	43823819	7.79	8.28	7.03	1.26	2.89e-08	4.58e-07	ENSDARG00000089756	traf3ip2b	0
chr11	43924346	43925137	9.44	9.86	8.84	1.02	2.64e-11	9.2e-10	ENSDARG00000076371		-22711
chr11	43925398	43925506	5.51	6.1	4.47	1.63	9.96e-05	0.000591	ENSDARG00000076371		-23763
chr11	43926720	43926977	8.17	8.69	7.35	1.34	8.9e-10	2.1e-08	ENSDARG00000076371		-25085
chr11	44267155	44267707	6.65	7.11	5.98	1.13	0.000833	0.00368	ENSDARG00000077608	gpr137bb	830
chr11	44275541	44275947	6.24	6.69	5.59	1.1	0.00133	0.00546	ENSDARG00000077608	gpr137bb	5103
chr11	44278139	44278508	7.01	7.45	6.36	1.08	0.000111	0.000647	ENSDARG00000077608	gpr137bb	2542
chr11	44418542	44419001	7.66	8.08	7.06	1.02	4.7e-05	0.000307	ENSDARG00000103566	tomm20	-33260
chr11	44434018	44434596	8.56	9.16	7.54	1.61	2.26e-15	2.08e-13	ENSDARG00000098635	irf2bp2b	-26392
chr11	44563211	44563392	6.6	7.11	5.8	1.3	0.000194	0.00106	ENSDARG00000100011	strn	19518
chr11	44573367	44574229	8.23	8.72	7.49	1.23	4.84e-10	1.23e-08	ENSDARG00000085375	5S_rRNA	-20562
chr11	44680968	44681304	6.9	7.54	5.75	1.79	1.74e-09	3.81e-08	ENSDARG00000098666		2496
chr11	44804366	44804899	8.15	8.57	7.55	1.01	4.37e-07	5.05e-06	ENSDARG00000004875	tmc6b	-266
chr11	44850377	44850890	6.52	7.11	5.51	1.6	1.57e-06	1.56e-05	ENSDARG00000102978	eif4a3	0
chr11	45058081	45058230	7.02	7.55	6.16	1.39	1.24e-06	1.26e-05	ENSDARG00000042458	rfc4	-605
chr12	308501	308677	6.65	7.19	5.79	1.4	5.79e-06	4.92e-05	ENSDARG00000045269	PTS	281
chr12	496195	496412	7.22	7.9	5.89	2	3.16e-11	1.08e-09	ENSDARG00000102081	mprip	2255
chr12	615128	615342	5.81	6.38	4.88	1.5	0.000116	0.000677	ENSDARG00000096669	si:ch73-301j1.1	1006
chr12	616197	616713	9.16	9.61	8.51	1.1	1.95e-10	5.49e-09	ENSDARG00000096669	si:ch73-301j1.1	0
chr12	617781	618092	7.77	8.24	7.08	1.16	2.17e-06	2.07e-05	ENSDARG00000096669	si:ch73-301j1.1	-1434
chr12	622293	622666	7.41	7.83	6.8	1.04	2.48e-05	0.000175	ENSDARG00000096562	wu:fj29h11	0
chr12	713239	713513	6.15	6.7	5.24	1.45	0.000152	0.000855	ENSDARG00000096662	abcc3	23561
chr12	839996	840300	7.96	8.55	6.93	1.62	3.66e-14	2.56e-12	ENSDARG00000021372	tob1b	4216
chr12	849371	849648	9.31	9.74	8.69	1.05	3.77e-08	5.79e-07	ENSDARG00000021372	tob1b	-4856
chr12	850591	850808	7.62	8.12	6.83	1.3	2e-08	3.31e-07	ENSDARG00000021372	tob1b	-6076
chr12	1963059	1963160	5.5	6.03	4.64	1.39	0.00102	0.00437	ENSDARG00000003293	sox9a	-31824
chr12	2115668	2116216	6.93	7.38	6.25	1.13	0.00012	0.000696	ENSDARG00000003293	sox9a	-184433
chr12	2773065	2773321	5.85	6.46	4.76	1.7	2.48e-05	0.000175	ENSDARG00000079067	mms19	3293
chr12	3289609	3290269	8.96	9.4	8.32	1.07	9.95e-10	2.31e-08	ENSDARG00000079004		-72387
chr12	4201277	4202357	8.93	9.36	8.33	1.03	8.83e-09	1.6e-07	ENSDARG00000040513	zgc:92313	4146
chr12	4211387	4211570	6.99	7.41	6.39	1.03	0.000247	0.0013	ENSDARG00000040513	zgc:92313	662
chr12	4242741	4242924	5.89	6.43	5	1.44	0.000209	0.00112	ENSDARG00000040510	ca15b	18702
chr12	4309165	4309786	7.65	8.12	6.97	1.14	2.85e-06	2.63e-05	ENSDARG00000002259,ENSDARG00000015654	ca15a,ca15c	0
chr12	4316583	4316837	5.35	5.94	4.35	1.59	0.00027	0.0014	ENSDARG00000002259	ca15c	-7157
chr12	4341268	4341436	4.7	5.31	3.61	1.7	0.00218	0.0083	ENSDARG00000087756		-7172
chr12	4347644	4347908	8.06	8.65	7.06	1.58	1.1e-12	5.35e-11	ENSDARG00000045947		4138
chr12	4348921	4349332	8.2	8.75	7.29	1.46	3.04e-13	1.66e-11	ENSDARG00000045947		2714
chr12	4351595	4352260	8.79	9.31	7.98	1.33	3.52e-12	1.51e-10	ENSDARG00000045947		0
chr12	4562581	4563350	8.39	8.82	7.77	1.05	2.49e-08	4e-07	ENSDARG00000076251	irf3	0
chr12	4649261	4649432	8.24	8.7	7.56	1.14	5.02e-07	5.71e-06	ENSDARG00000096616	si:ch211-255p10.3	-949
chr12	4674160	4674716	8.59	9.13	7.72	1.41	1.14e-14	8.92e-13	ENSDARG00000090895	kansl1a	-2488
chr12	4836483	4836788	7.37	8.03	6.1	1.93	1.11e-11	4.25e-10	ENSDARG00000098738	scn4aa	2192
chr12	4883229	4883406	7.11	7.79	5.8	1.99	1.41e-11	5.28e-10	ENSDARG00000100678	ifnphi4	-1218
chr12	4893107	4893393	8.69	9.22	7.87	1.35	9.08e-13	4.48e-11	ENSDARG00000099954	plekhm1	7562
chr12	4912848	4913400	8.19	8.77	7.21	1.56	3.14e-10	8.42e-09	ENSDARG00000104255	arhgap27	-23159
chr12	4955329	4956102	9.23	9.66	8.62	1.03	7.24e-10	1.76e-08	ENSDARG00000104255	arhgap27	18771
chr12	4960885	4961097	6.74	7.34	5.72	1.62	1.41e-07	1.86e-06	ENSDARG00000104255	arhgap27	24327
chr12	4993286	4993559	5.15	5.8	3.92	1.88	0.000109	0.000637	ENSDARG00000102624	kif22	-19529
chr12	5181289	5182091	10.29	10.72	9.67	1.05	2.28e-15	2.09e-13	ENSDARG00000063268	SLC35G1	6383
chr12	5205426	5205825	8.08	8.63	7.18	1.45	3.06e-12	1.33e-10	ENSDARG00000087921	plce1	-10657
chr12	5413836	5414471	8.81	9.37	7.9	1.47	0.000696	0.00316	ENSDARG00000073771	tbc1d12b	6508
chr12	5671906	5672372	9.44	9.92	8.71	1.22	5.68e-12	2.34e-10	ENSDARG00000014626	dlx3b	-1072
chr12	5836353	5836726	6.97	7.5	6.12	1.38	1.11e-06	1.15e-05	ENSDARG00000096779	si:ch211-281o13.1	101988
chr12	5837692	5837899	5.7	6.2	4.95	1.25	0.00204	0.00785	ENSDARG00000096779	si:ch211-281o13.1	100815
chr12	5842739	5843453	8.58	9.06	7.86	1.2	1.7e-11	6.22e-10	ENSDARG00000096779	si:ch211-281o13.1	95261
chr12	5884916	5885349	8.67	9.13	7.99	1.15	3.74e-10	9.8e-09	ENSDARG00000096779	si:ch211-281o13.1	53365
chr12	5887628	5888351	10.26	10.68	9.66	1.02	8e-17	1.01e-14	ENSDARG00000096779	si:ch211-281o13.1	50363
chr12	5898752	5899360	7.52	8	6.78	1.22	4.96e-06	4.3e-05	ENSDARG00000096779	si:ch211-281o13.1	39354
chr12	5924873	5925103	8.54	9.21	7.28	1.93	2.04e-24	1.07e-21	ENSDARG00000096779	si:ch211-281o13.1	13611
chr12	6377533	6377793	4.83	5.51	3.52	1.99	0.000141	0.000796	ENSDARG00000031702	prkg1b	19793
chr12	6388465	6388798	6.89	7.38	6.14	1.24	0.00023	0.00122	ENSDARG00000031702	prkg1b	-22367
chr12	7312789	7313475	9.22	9.81	8.21	1.59	5.68e-23	2.38e-20	ENSDARG00000070497	bicc1b	-24270
chr12	7467848	7468269	5.48	6	4.68	1.32	0.00145	0.00589	ENSDARG00000098098	5S_rRNA	1326
chr12	7584440	7584937	7.96	8.38	7.37	1.01	1.39e-05	0.000106	ENSDARG00000104687	slc16a9b	-11115
chr12	7806868	7807302	7.38	8	6.27	1.73	3.07e-09	6.29e-08	ENSDARG00000077582	ank3b	12931
chr12	7918841	7919679	8.48	8.97	7.73	1.24	1.91e-11	6.91e-10	ENSDARG00000077582	ank3b	-16035
chr12	7934977	7935184	6.74	7.24	5.95	1.29	1.63e-05	0.000122	ENSDARG00000079468	RHOBTB1	-28934
chr12	7939552	7939891	8.24	9.02	6.44	2.58	7.19e-32	1.1e-28	ENSDARG00000079468	RHOBTB1	-24227
chr12	7940419	7940703	6.62	7.18	5.68	1.5	1.44e-06	1.44e-05	ENSDARG00000079468	RHOBTB1	-23415
chr12	8096661	8097276	6.13	6.61	5.43	1.18	0.0014	0.0057	ENSDARG00000037196	ARID5B	-36905
chr12	8106494	8106756	7.37	8.04	6.07	1.97	1.92e-14	1.44e-12	ENSDARG00000037196	ARID5B	-27425
chr12	8109506	8110235	9.76	10.21	9.09	1.12	3.9e-17	5.28e-15	ENSDARG00000037196	ARID5B	-23946
chr12	8248672	8249261	7.3	7.75	6.63	1.12	1.97e-05	0.000144	ENSDARG00000037196	ARID5B	-86422
chr12	8385798	8386250	8.14	8.63	7.41	1.22	2.75e-09	5.69e-08	ENSDARG00000100928	5S_rRNA	19928
chr12	8456085	8456395	7.5	8.25	5.84	2.41	2.52e-20	6.51e-18	ENSDARG00000042826	egr2b	-7599
chr12	8662830	8663524	7.49	7.94	6.83	1.11	2.37e-05	0.000168	ENSDARG00000079939	jmjd1cb	-105310
chr12	8739200	8740217	9.06	9.49	8.43	1.06	1.63e-11	5.99e-10	ENSDARG00000079939	jmjd1cb	39939
chr12	8768017	8768291	7.38	7.9	6.57	1.33	1.44e-05	0.000109	ENSDARG00000079939	jmjd1cb	11865
chr12	8768384	8768951	9.34	9.8	8.66	1.14	5.67e-09	1.08e-07	ENSDARG00000079939	jmjd1cb	11205
chr12	8769508	8769867	7.25	7.8	6.34	1.47	5.59e-08	8.19e-07	ENSDARG00000079939	jmjd1cb	10289
chr12	8785409	8785539	6.6	7.06	5.91	1.16	0.000451	0.00217	ENSDARG00000004160	reep3b	535
chr12	8815412	8815919	9.05	9.55	8.27	1.28	1.63e-15	1.57e-13	ENSDARG00000004160	reep3b	30538
chr12	9041797	9042307	7.64	8.2	6.69	1.51	1.23e-09	2.78e-08	ENSDARG00000020521	exoc6	4418
chr12	9379149	9379781	7.88	8.37	7.13	1.24	1.77e-08	2.96e-07	ENSDARG00000026294	erbb2	20603
chr12	9380589	9380920	7.06	7.67	5.99	1.67	4.57e-09	8.94e-08	ENSDARG00000026294	erbb2	19464
chr12	9391041	9391180	5.8	6.37	4.87	1.5	0.000225	0.0012	ENSDARG00000026294	erbb2	9204
chr12	9391432	9391813	9.06	9.56	8.28	1.28	3.38e-14	2.38e-12	ENSDARG00000026294	erbb2	8571
chr12	9444899	9445799	8.98	9.5	8.16	1.34	5.54e-16	5.83e-14	ENSDARG00000031293	dnajc9	-14005
chr12	9662538	9662904	7.65	8.09	7.04	1.05	9.26e-06	7.4e-05	ENSDARG00000099742	heatr1	0
chr12	9757976	9758403	6.68	7.19	5.88	1.32	0.000145	0.000816	ENSDARG00000005382	prdm9	0
chr12	9883988	9884573	6.86	7.3	6.23	1.07	0.00019	0.00104	ENSDARG00000056108	ndufa4	41338
chr12	10405834	10406046	6.56	6.99	5.94	1.04	0.000706	0.0032	ENSDARG00000023299	snu13b	0
chr12	11298403	11298642	7.42	7.89	6.71	1.18	5.43e-06	4.65e-05	ENSDARG00000057138	zgc:174164	12954
chr12	11540814	11541649	8.14	8.58	7.52	1.06	1.73e-07	2.23e-06	ENSDARG00000094504	plekha1b	13484
chr12	11554542	11554846	9.28	9.77	8.53	1.25	0.000921	0.00401	ENSDARG00000094504	plekha1b	287
chr12	11604273	11604973	7.96	8.43	7.24	1.19	3.2e-08	5.01e-07	ENSDARG00000080203	5S_rRNA	-276
chr12	12964705	12965127	7.24	7.81	6.31	1.5	1.35e-07	1.79e-06	ENSDARG00000091535	ccser2b	40272
chr12	13244730	13244868	6.74	7.21	6.05	1.16	8.53e-05	0.000516	ENSDARG00000016457	irf9	226
chr12	13274554	13274752	6.93	7.5	5.98	1.52	8.55e-07	9.11e-06	ENSDARG00000034633	emc9	3849
chr12	13278161	13278384	8.36	8.77	7.77	1.01	1.47e-07	1.93e-06	ENSDARG00000034633	emc9	217
chr12	13280579	13280785	8.39	8.85	7.72	1.12	1.46e-08	2.5e-07	ENSDARG00000034633	emc9	0
chr12	13281004	13281200	8.09	8.67	7.1	1.57	5.88e-13	3e-11	ENSDARG00000033144	psme2	175
chr12	13281408	13281524	6.84	7.45	5.78	1.67	3.94e-08	6.02e-07	ENSDARG00000033144	psme2	579
chr12	13281601	13281758	6.73	7.22	5.97	1.25	2.13e-05	0.000153	ENSDARG00000033144	psme2	772
chr12	13955962	13956385	6.58	7.34	4.9	2.44	3.78e-12	1.62e-10	ENSDARG00000045130	klhl11	-28082
chr12	14132564	14133116	7.22	7.67	6.56	1.11	3.73e-05	0.00025	ENSDARG00000087226	kbtbd2	21181
chr12	14176257	14176505	8.61	9.04	7.98	1.06	2.86e-09	5.89e-08	ENSDARG00000055679	mto1	0
chr12	15169889	15170279	7.69	8.17	6.97	1.2	1.57e-07	2.05e-06	ENSDARG00000006811	sult1st6	-3106
chr12	15374271	15374482	6.17	6.6	5.55	1.05	0.00219	0.00833	ENSDARG00000085337	5S_rRNA	34884
chr12	15597051	15597389	5.92	6.43	5.12	1.32	0.000991	0.00427	ENSDARG00000079572	plcd3b	3390
chr12	15635967	15636207	5.54	6.07	4.68	1.39	0.000697	0.00316	ENSDARG00000057206	nmt1b	11325
chr12	16049035	16049627	8.36	8.85	7.61	1.25	4.36e-09	8.56e-08	ENSDARG00000079647	muc13b	-8023
chr12	16231521	16231724	6.38	7.1	4.92	2.17	2.22e-10	6.14e-09	ENSDARG00000014554	ppp1r3cb	-779
chr12	16294765	16295023	7.14	7.84	5.76	2.07	2e-12	9.19e-11	ENSDARG00000061194	hectd2	36605
chr12	16300549	16301124	7.3	7.75	6.64	1.11	0.00013	0.000744	ENSDARG00000061194	hectd2	30504
chr12	16309204	16309589	6.59	7.04	5.95	1.08	0.000447	0.00216	ENSDARG00000061194	hectd2	22039
chr12	16356315	16356879	8.41	8.93	7.58	1.35	4.97e-11	1.61e-09	ENSDARG00000052388	pcgf5b	11068
chr12	16385184	16385327	6.94	7.4	6.28	1.12	6.2e-05	0.00039	ENSDARG00000052388	pcgf5b	698
chr12	16850592	16850728	6.31	6.87	5.4	1.47	2.43e-05	0.000172	ENSDARG00000089885	slc16a12b	4751
chr12	16868029	16868847	7.79	8.32	6.94	1.38	9.08e-10	2.14e-08	ENSDARG00000090977	ifit12	175
chr12	16902078	16902435	7.47	7.95	6.74	1.21	1.39e-06	1.39e-05	ENSDARG00000090537	ifit11	0
chr12	16906288	16906443	5.58	6.21	4.42	1.79	2.27e-05	0.000162	ENSDARG00000007467	ifit10	0
chr12	16906991	16907355	6.77	7.28	5.96	1.32	8.05e-06	6.55e-05	ENSDARG00000007467	ifit10	-611
chr12	16908227	16908457	6.88	7.4	6.06	1.33	5.12e-06	4.42e-05	ENSDARG00000007467	ifit10	-1847
chr12	16913182	16913531	7.04	7.55	6.23	1.33	3.89e-06	3.46e-05	ENSDARG00000008098	ifit9	0
chr12	16920686	16921423	9.28	9.76	8.54	1.22	1.36e-10	3.98e-09	ENSDARG00000045190	ch25h	0
chr12	16935718	16936277	8.35	9.06	6.93	2.13	1.16e-24	6.6e-22	ENSDARG00000045190	ch25h	14838
chr12	16939616	16939835	6.28	6.88	5.23	1.65	1.57e-06	1.56e-05	ENSDARG00000045190	ch25h	18736
chr12	16966820	16967115	9.21	9.71	8.45	1.26	1.56e-15	1.51e-13	ENSDARG00000045180	acta2	0
chr12	16967274	16967729	9.1	9.57	8.41	1.15	2.54e-13	1.41e-11	ENSDARG00000045180	acta2	319
chr12	16980197	16980456	7.82	8.4	6.83	1.57	6.06e-12	2.48e-10	ENSDARG00000045180	acta2	-3788
chr12	16984031	16984928	9.24	9.76	8.44	1.32	5.27e-17	6.96e-15	ENSDARG00000045180	acta2	0
chr12	17001351	17001810	6.64	7.06	6.04	1.02	0.00159	0.00637	ENSDARG00000045180	acta2	17108
chr12	17013474	17014031	9.91	10.38	9.23	1.15	8.78e-15	7.02e-13	ENSDARG00000003085	stambpl1	11527
chr12	17029247	17029402	7.18	7.7	6.35	1.35	3.11e-07	3.74e-06	ENSDARG00000003085	stambpl1	863
chr12	17033555	17033789	7.85	8.34	7.1	1.24	1.81e-08	3.02e-07	ENSDARG00000002298	ankrd22	774
chr12	17042026	17042219	7.22	7.7	6.48	1.22	1.51e-05	0.000113	ENSDARG00000002298	ankrd22	9245
chr12	17042279	17042697	8.03	8.46	7.41	1.04	5.34e-07	6.02e-06	ENSDARG00000002298	ankrd22	9498
chr12	17048283	17048617	6.25	6.75	5.47	1.28	0.000621	0.00286	ENSDARG00000002298	ankrd22	15502
chr12	17195628	17196132	6.99	7.47	6.27	1.2	3.45e-05	0.000234	ENSDARG00000084018	5S_rRNA	-27545
chr12	17197545	17198048	7.16	7.61	6.49	1.12	1.79e-05	0.000132	ENSDARG00000084018	5S_rRNA	-25629
chr12	17247785	17248044	4.91	5.51	3.89	1.61	0.0017	0.00673	ENSDARG00000084018	5S_rRNA	24109
chr12	17300810	17301102	7.71	8.15	7.07	1.08	3.46e-06	3.12e-05	ENSDARG00000056623	ptenb	1186
chr12	17347495	17347721	8.22	8.71	7.48	1.23	5.13e-09	9.91e-08	ENSDARG00000056600	papss2b	9483
chr12	17370223	17371074	8.58	9.02	7.94	1.08	1.52e-09	3.38e-08	ENSDARG00000045172	minpp1b	0
chr12	17400673	17401024	5.58	6.16	4.61	1.54	0.000201	0.00109	ENSDARG00000007807	cyth3a	17988
chr12	17478054	17478314	7.47	7.96	6.71	1.25	2.34e-07	2.91e-06	ENSDARG00000093182	eif2ak1	2770
chr12	17481533	17481858	7.35	7.78	6.74	1.04	3.35e-05	0.000228	ENSDARG00000075672	pms2	0
chr12	17698532	17698850	8.88	9.43	7.97	1.46	4.92e-16	5.21e-14	ENSDARG00000062515	tecpr1a	-9868
chr12	17730641	17731105	7.05	7.54	6.31	1.22	3.18e-05	0.000218	ENSDARG00000029305	baiap2l1a	10319
chr12	17740820	17741553	10.21	10.66	9.54	1.13	7.46e-19	1.38e-16	ENSDARG00000029305	baiap2l1a	0
chr12	17749022	17749334	7.92	8.52	6.88	1.64	1.57e-11	5.81e-10	ENSDARG00000103789	tmem130	4794
chr12	17918055	17918481	5.63	6.34	4.18	2.15	8.63e-07	9.18e-06	ENSDARG00000100623	trrap	106233
chr12	18288074	18288302	6.76	7.35	5.73	1.62	9.4e-08	1.3e-06	ENSDARG00000009217	tom1l2	-1361
chr12	18785793	18785967	6.16	6.85	4.78	2.07	1.33e-08	2.29e-07	ENSDARG00000071548	josd1	1260
chr12	18794310	18794933	8.69	9.14	8.03	1.11	2.31e-10	6.37e-09	ENSDARG00000087181	cbx7b	0
chr12	18795065	18795289	7.72	8.3	6.76	1.54	2.54e-11	8.91e-10	ENSDARG00000087181	cbx7b	654
chr12	18905862	18906014	6.48	6.95	5.77	1.18	0.000206	0.00111	ENSDARG00000056059	rangap1b	158
chr12	18906077	18906255	7.17	7.6	6.57	1.02	9.91e-05	0.000588	ENSDARG00000056059	rangap1b	0
chr12	18926234	18926978	9.64	10.14	8.88	1.26	1.7e-18	2.94e-16	ENSDARG00000056050	kctd17	11728
chr12	19022717	19022943	7.5	7.94	6.87	1.07	1.74e-05	0.000129	ENSDARG00000045155	phf5a	5248
chr12	19023148	19023362	7.68	8.27	6.68	1.59	1.87e-10	5.28e-09	ENSDARG00000045155	phf5a	5679
chr12	19288336	19288673	6.97	7.43	6.28	1.15	0.000347	0.00173	ENSDARG00000077317	snx29	1837
chr12	19744908	19745260	6.37	6.86	5.62	1.24	0.000691	0.00314	ENSDARG00000031968	cpped1	0
chr12	19969404	19970026	8.77	9.33	7.83	1.5	2.04e-15	1.9e-13	ENSDARG00000002362	ubald1a	28802
chr12	19997708	19997927	7.99	8.41	7.4	1.01	3.06e-06	2.8e-05	ENSDARG00000002362	ubald1a	901
chr12	20030069	20030462	5.92	6.37	5.26	1.12	0.00217	0.00827	ENSDARG00000088290	foxj1b	2632
chr12	20168460	20168892	8.17	8.61	7.55	1.06	1.44e-05	0.000109	ENSDARG00000017367	rhbdf1b	12665
chr12	20178238	20178438	5.71	6.28	4.77	1.51	0.000852	0.00375	ENSDARG00000017367	rhbdf1b	3119
chr12	20297641	20298032	6.67	7.25	5.67	1.58	3.33e-07	3.97e-06	ENSDARG00000020488	arhgap17a	7056
chr12	20309541	20310437	7.74	8.26	6.9	1.36	3.43e-07	4.07e-06	ENSDARG00000020488	arhgap17a	18956
chr12	20335309	20335711	9.92	10.38	9.24	1.15	2.79e-15	2.51e-13	ENSDARG00000096700	si:zfos-754c12.1	-35300
chr12	20491519	20491813	8.74	9.22	8.01	1.2	5.19e-11	1.67e-09	ENSDARG00000052522	snx11	2473
chr12	20520068	20520250	6.41	6.89	5.69	1.19	0.000255	0.00134	ENSDARG00000052515	calcoco2	471
chr12	20629896	20630594	7.07	7.6	6.22	1.38	3.03e-07	3.65e-06	ENSDARG00000043820	nme2a	43287
chr12	20633375	20633587	5.59	6.21	4.47	1.74	3.19e-05	0.000218	ENSDARG00000043820	nme2a	40294
chr12	20648159	20648563	7.04	7.59	6.16	1.43	4.03e-07	4.69e-06	ENSDARG00000043820	nme2a	25318
chr12	20776609	20776986	6.72	7.29	5.75	1.55	7.96e-07	8.56e-06	ENSDARG00000096799	si:dkey-14i9.1	91471
chr12	21562765	21563334	8.38	8.88	7.6	1.28	1.07e-10	3.22e-09	ENSDARG00000032985,ENSDARG00000076913	eme1,mrpl27	0
chr12	21682604	21683068	8.82	9.42	7.78	1.63	3.52e-20	8.74e-18	ENSDARG00000033029	pkd1b	98928
chr12	21793380	21793839	7.14	7.63	6.38	1.25	4.91e-05	0.000319	ENSDARG00000052654	thrab	124292
chr12	21908752	21909132	5.94	6.44	5.17	1.27	0.00055	0.00258	ENSDARG00000052654	thrab	8999
chr12	21944324	21944847	6.96	7.56	5.91	1.65	7.4e-08	1.05e-06	ENSDARG00000052654	thrab	-26194
chr12	22234629	22234743	5.15	5.78	3.98	1.8	0.000107	0.000628	ENSDARG00000038991	nsfb	-397
chr12	22277897	22278428	9.54	10	8.85	1.15	9.55e-13	4.69e-11	ENSDARG00000061844		1352
chr12	22301794	22302319	6.53	7.13	5.46	1.68	3.35e-07	3.99e-06	ENSDARG00000061864	hdlbpb	-416
chr12	22454600	22455212	9.03	9.45	8.44	1.02	2.27e-10	6.26e-09	ENSDARG00000099672	capgb	0
chr12	22800394	22800686	7.28	7.71	6.65	1.06	6.11e-05	0.000386	ENSDARG00000055291	rab18a	121
chr12	22802676	22802892	8.29	8.8	7.51	1.29	7.09e-11	2.21e-09	ENSDARG00000055291	rab18a	2403
chr12	22802952	22803802	10.51	10.94	9.9	1.04	6.53e-19	1.23e-16	ENSDARG00000055291	rab18a	2679
chr12	23204323	23204525	8.08	8.5	7.49	1.01	7.72e-07	8.32e-06	ENSDARG00000102470	mpp7a	39993
chr12	23206218	23206416	7.37	7.8	6.75	1.05	9.27e-05	0.000555	ENSDARG00000102470	mpp7a	38102
chr12	23244392	23245501	10.71	11.14	10.11	1.03	2.23e-15	2.05e-13	ENSDARG00000102470	mpp7a	0
chr12	23307762	23308144	6.67	7.12	6	1.12	0.000657	0.00301	ENSDARG00000055381	bambia	4873
chr12	23323503	23323599	5.42	5.92	4.65	1.27	0.0025	0.00933	ENSDARG00000092599	si:ch211-112k3.2	-9912
chr12	23329016	23329234	6.47	7.17	5.05	2.13	4.96e-09	9.61e-08	ENSDARG00000092599	si:ch211-112k3.2	-4277
chr12	23416495	23416833	5.38	5.91	4.54	1.36	0.00209	0.00803	ENSDARG00000084166	5S_rRNA	-39215
chr12	23532873	23533347	9.06	9.52	8.38	1.14	2.85e-10	7.71e-09	ENSDARG00000061710	map3k8	4322
chr12	23726432	23726680	7.07	7.58	6.25	1.34	5.26e-06	4.52e-05	ENSDARG00000055075	svila	-2763
chr12	23935916	23936280	7.98	8.52	7.12	1.4	1.17e-09	2.67e-08	ENSDARG00000055078	chac2	2859
chr12	23955491	23955922	7.9	8.5	6.83	1.67	5.36e-11	1.72e-09	ENSDARG00000005246	asb3	15816
chr12	24181311	24181850	8.08	8.76	6.75	2	5.44e-20	1.31e-17	ENSDARG00000061647	nrxn1a	-39249
chr12	24672730	24672936	6.63	7.05	6.04	1.02	0.000743	0.00334	ENSDARG00000045105	foxn2b	17321
chr12	24729911	24730131	5.85	6.48	4.73	1.75	7.1e-06	5.88e-05	ENSDARG00000061631	fbxo11a	3427
chr12	24807164	24807367	6.9	7.42	6.06	1.37	2.26e-06	2.14e-05	ENSDARG00000018022	msh2	0
chr12	24836556	24836768	6.47	6.99	5.64	1.35	4.16e-05	0.000276	ENSDARG00000015050	calm3a	3046
chr12	24849784	24850956	8.49	9.05	7.56	1.49	4.56e-14	3.11e-12	ENSDARG00000015050	calm3a	16274
chr12	24975616	24975828	6.6	7.04	5.97	1.06	0.000465	0.00224	ENSDARG00000100717	socs5a	-1061
chr12	25117641	25117849	5.56	6.22	4.29	1.93	8.2e-06	6.65e-05	ENSDARG00000054907	cox7a3	-7426
chr12	25136203	25136541	6.04	6.5	5.36	1.14	0.00161	0.00643	ENSDARG00000054903	mta3	3690
chr12	25203163	25203280	5.93	6.4	5.23	1.17	0.00167	0.00662	ENSDARG00000087084	hcar1-4	129
chr12	25203351	25203526	6.71	7.17	6.02	1.14	0.000112	0.000653	ENSDARG00000087084	hcar1-4	0
chr12	25248825	25249560	8.13	8.55	7.54	1.01	1.41e-06	1.42e-05	ENSDARG00000096769	si:dkey-33k1.2	28167
chr12	25265839	25266393	7.98	8.55	7.02	1.53	4.82e-13	2.51e-11	ENSDARG00000021806	zfp36l2	22275
chr12	25546502	25546801	7.57	8.05	6.86	1.19	2.66e-05	0.000186	ENSDARG00000003008	prkcea	-2320
chr12	25550231	25550436	5.67	6.28	4.62	1.65	3.67e-05	0.000247	ENSDARG00000003008	prkcea	1111
chr12	25558281	25558529	7.74	8.41	6.48	1.93	1.14e-16	1.39e-14	ENSDARG00000003008	prkcea	9161
chr12	25662202	25662665	6.75	7.36	5.69	1.67	2.5e-08	4.02e-07	ENSDARG00000008697	epas1a	-21735
chr12	25686453	25686911	6.77	7.21	6.13	1.08	0.000199	0.00108	ENSDARG00000008697	epas1a	1999
chr12	25771637	25772170	8.15	8.61	7.47	1.14	7.38e-08	1.05e-06	ENSDARG00000101074	glud1b	17503
chr12	25781089	25781578	7.89	8.33	7.25	1.08	2.53e-06	2.37e-05	ENSDARG00000096712	si:dkey-193p11.2	14926
chr12	25787816	25788269	9.31	9.78	8.61	1.17	2.33e-13	1.3e-11	ENSDARG00000096712	si:dkey-193p11.2	8235
chr12	25799688	25799940	8.04	8.53	7.31	1.21	8.17e-09	1.5e-07	ENSDARG00000096712	si:dkey-193p11.2	-3185
chr12	25803085	25803550	6.58	7.02	5.93	1.09	0.000714	0.00323	ENSDARG00000096712	si:dkey-193p11.2	-6582
chr12	25925700	25925922	7.65	8.2	6.74	1.46	2.75e-09	5.69e-08	ENSDARG00000105045	bmpr1ab	5381
chr12	25931016	25931191	8.04	8.5	7.35	1.15	2.1e-07	2.65e-06	ENSDARG00000105045	bmpr1ab	112
chr12	26376394	26376723	8.06	8.57	7.25	1.32	2.15e-10	5.96e-09	ENSDARG00000010953	ndel1a	0
chr12	26376809	26376951	6.7	7.23	5.84	1.39	4.38e-06	3.85e-05	ENSDARG00000010953	ndel1a	322
chr12	26380603	26380757	5.55	6.14	4.54	1.6	0.000106	0.000625	ENSDARG00000010953	ndel1a	245
chr12	26386534	26387231	10.05	10.57	9.23	1.33	7.72e-26	5.3e-23	ENSDARG00000010953	ndel1a	6176
chr12	26390970	26391178	7.73	8.27	6.87	1.4	4.5e-09	8.81e-08	ENSDARG00000096808	si:dkey-287g12.6	8926
chr12	26414119	26414617	6.78	7.27	6.05	1.21	6.93e-05	0.00043	ENSDARG00000061201	acsf2	-2804
chr12	26467705	26467972	6.16	6.62	5.49	1.13	0.00117	0.00492	ENSDARG00000033446	si:dkey-57h18.2	318
chr12	26478655	26479210	7.55	8.04	6.82	1.22	7.57e-07	8.17e-06	ENSDARG00000033446	si:dkey-57h18.2	-10352
chr12	26529591	26529934	7.39	7.81	6.8	1.01	5.16e-05	0.000332	ENSDARG00000061216	hexdc	-224
chr12	27018343	27018583	5.7	6.27	4.76	1.51	0.000136	0.000776	ENSDARG00000054023	ttll6	-4257
chr12	27018794	27019201	7.71	8.13	7.11	1.02	8.98e-06	7.21e-05	ENSDARG00000054023	ttll6	-3639
chr12	27129860	27130336	7.06	7.68	5.97	1.71	5.2e-10	1.31e-08	ENSDARG00000077297	nbr1	2227
chr12	27133243	27133474	5.23	5.82	4.22	1.59	0.000522	0.00246	ENSDARG00000077297	nbr1	5610
chr12	27147641	27147895	8.78	9.24	8.12	1.12	4.84e-11	1.57e-09	ENSDARG00000096637	si:dkey-11c5.11	3243
chr12	27151089	27151213	7.27	7.72	6.62	1.1	4.79e-05	0.000311	ENSDARG00000096637	si:dkey-11c5.11	0
chr12	27153007	27153142	7.38	7.86	6.67	1.18	2.77e-06	2.57e-05	ENSDARG00000045074	arl4d	1308
chr12	27153222	27153313	6.8	7.24	6.18	1.06	0.000349	0.00174	ENSDARG00000045074	arl4d	1523
chr12	27153390	27153700	10.04	10.48	9.41	1.08	8.5e-13	4.21e-11	ENSDARG00000045074	arl4d	1691
chr12	27156539	27156841	9.29	9.76	8.61	1.14	1.29e-12	6.2e-11	ENSDARG00000045074	arl4d	4840
chr12	27668848	27669448	7.92	8.35	7.32	1.03	0.000124	0.000714	ENSDARG00000089913	cacna1g	56193
chr12	28420847	28421204	7.03	7.52	6.27	1.25	6.49e-06	5.43e-05	ENSDARG00000036863	MYO1D	1509
chr12	28425642	28425815	5.61	6.12	4.82	1.3	0.00147	0.00594	ENSDARG00000036863	MYO1D	-2930
chr12	28677347	28677534	7.24	7.76	6.4	1.36	6.85e-07	7.51e-06	ENSDARG00000012981	osbpl7	-281
chr12	28684666	28684802	6.21	6.73	5.4	1.33	0.000114	0.000662	ENSDARG00000045091	mrpl10	0
chr12	28685040	28685323	6.32	6.84	5.53	1.31	9.34e-05	0.000559	ENSDARG00000017612	pnpo	0
chr12	28703506	28703990	6.25	6.72	5.57	1.15	0.000726	0.00328	ENSDARG00000029308	prr15lb	0
chr12	28748979	28749222	5.85	6.4	4.96	1.44	0.000284	0.00146	ENSDARG00000076533	nfe2l1b	7730
chr12	28829635	28829905	6.67	7.16	5.93	1.23	5.05e-05	0.000326	ENSDARG00000096717	si:rp71-1c10.7	7445
chr12	29481620	29482157	7.32	7.76	6.7	1.05	3.16e-05	0.000217	ENSDARG00000089766	nrg3b	27579
chr12	29919108	29919790	7.28	7.89	6.19	1.7	3.92e-11	1.31e-09	ENSDARG00000006420	atrnl1b	-1823
chr12	29930802	29930985	5.76	6.29	4.91	1.38	0.000582	0.00271	ENSDARG00000045064	ablim1b	-489
chr12	30182662	30183001	8.35	8.85	7.58	1.27	2.02e-11	7.27e-10	ENSDARG00000061045	KBTBD13	-13282
chr12	30245498	30245708	6.8	7.36	5.86	1.5	4.26e-07	4.93e-06	ENSDARG00000020224	ERGIC2	0
chr12	30263620	30264043	8.12	8.54	7.52	1.02	5.22e-07	5.9e-06	ENSDARG00000061020	ccdc186	10377
chr12	30267425	30267784	7.73	8.18	7.08	1.09	3.19e-06	2.91e-05	ENSDARG00000061020	ccdc186	14182
chr12	30408671	30409086	6.81	7.32	6.01	1.32	1.89e-05	0.000138	ENSDARG00000079227	plekhs1	-345
chr12	30409505	30409890	6.85	7.45	5.8	1.65	1.94e-08	3.21e-07	ENSDARG00000079227	plekhs1	-1179
chr12	30412484	30412690	7	7.47	6.29	1.18	1.75e-05	0.000129	ENSDARG00000079227	plekhs1	-4158
chr12	30412782	30412898	5.9	6.51	4.81	1.7	6.15e-06	5.18e-05	ENSDARG00000079227	plekhs1	-4456
chr12	30423387	30423772	6.61	7.1	5.85	1.25	0.000126	0.000723	ENSDARG00000070041		2025
chr12	30432525	30432774	7.8	8.29	7.06	1.23	4.9e-07	5.58e-06	ENSDARG00000090526		1298
chr12	30434020	30434219	6.94	7.41	6.26	1.14	4.08e-05	0.000271	ENSDARG00000090526		0
chr12	30434335	30434434	5.47	6.02	4.58	1.44	0.000983	0.00424	ENSDARG00000090526		-216
chr12	30438518	30439491	9.67	10.12	9.01	1.11	4.62e-16	4.93e-14	ENSDARG00000096786	si:ch211-28p3.3	4301
chr12	30447398	30447998	9.76	10.33	8.78	1.55	7.89e-27	6.49e-24	ENSDARG00000091009	si:ch211-28p3.4	-651
chr12	30451696	30452655	9.1	9.7	8.06	1.65	5.82e-17	7.59e-15	ENSDARG00000091009	si:ch211-28p3.4	3048
chr12	30461296	30461842	7.59	8.12	6.73	1.4	2.52e-09	5.26e-08	ENSDARG00000091836	casp7	2287
chr12	30467679	30468353	8.06	8.59	7.21	1.38	5.24e-10	1.32e-08	ENSDARG00000091836	casp7	413
chr12	30468450	30468860	7.59	8.1	6.79	1.31	6.31e-08	9.12e-07	ENSDARG00000091836	casp7	0
chr12	30943685	30944392	9.77	10.45	8.47	1.97	1.27e-40	4.9e-37	ENSDARG00000004415	tcf7l2	43654
chr12	31187108	31187775	10.47	11.03	9.57	1.46	1.05e-28	1.16e-25	ENSDARG00000083587	5S_rRNA	106184
chr12	31388640	31389184	9.29	9.76	8.59	1.17	3.32e-09	6.73e-08	ENSDARG00000084720	5S_rRNA	-4109
chr12	31546690	31547164	7.09	7.56	6.39	1.17	0.000286	0.00147	ENSDARG00000074121	dnmbp	-11523
chr12	31556074	31556328	8.82	9.28	8.13	1.15	8.95e-10	2.11e-08	ENSDARG00000074121	dnmbp	-2359
chr12	31565338	31565588	8.76	9.21	8.11	1.11	2.97e-09	6.1e-08	ENSDARG00000074121	dnmbp	6652
chr12	31565691	31565955	6.73	7.27	5.85	1.42	2.48e-06	2.33e-05	ENSDARG00000074121	dnmbp	7005
chr12	31569274	31569511	7.31	7.83	6.47	1.36	3.02e-07	3.64e-06	ENSDARG00000074121	dnmbp	10588
chr12	31577265	31577489	8.28	8.79	7.48	1.31	1.13e-11	4.31e-10	ENSDARG00000074121	dnmbp	18579
chr12	31932014	31932619	6.49	7.09	5.43	1.66	8.72e-07	9.26e-06	ENSDARG00000042410	rab40b	18948
chr12	32035503	32035680	6.35	6.92	5.4	1.52	7.71e-06	6.31e-05	ENSDARG00000061011	hlfb	-8691
chr12	32036063	32036495	8.99	9.52	8.14	1.38	2.2e-15	2.03e-13	ENSDARG00000061011	hlfb	-7876
chr12	32038452	32038782	8.94	9.37	8.34	1.02	2.35e-09	4.95e-08	ENSDARG00000061011	hlfb	-5589
chr12	32095226	32095809	6.87	7.31	6.23	1.08	0.00107	0.00456	ENSDARG00000096800	si:ch211-277e21.1	10477
chr12	32870601	32871304	8	8.74	6.39	2.35	5.2e-22	1.81e-19	ENSDARG00000010083	rbfox3	-64944
chr12	33260492	33261356	10.21	10.67	9.54	1.13	9.46e-21	2.66e-18	ENSDARG00000089863	CCDC57	0
chr12	33290816	33291183	9.69	10.17	8.97	1.2	1.13e-11	4.31e-10	ENSDARG00000087657	fasn	-3583
chr12	33295378	33295542	7.22	7.68	6.54	1.14	3.63e-05	0.000244	ENSDARG00000087657	fasn	0
chr12	33306614	33306955	9.35	9.85	8.56	1.29	1.18e-17	1.78e-15	ENSDARG00000087657	fasn	11108
chr12	33315129	33315344	6.33	6.86	5.48	1.38	4.68e-05	0.000305	ENSDARG00000087657	fasn	19623
chr12	33315616	33315800	6.56	7.19	5.4	1.79	1.51e-07	1.98e-06	ENSDARG00000087657	fasn	20110
chr12	33317185	33317441	7.43	8.06	6.28	1.79	2.51e-12	1.13e-10	ENSDARG00000087657	fasn	-20429
chr12	33370952	33371195	6.39	6.86	5.69	1.16	0.00058	0.0027	ENSDARG00000024184	narf	11112
chr12	33385662	33385920	8.22	8.8	7.24	1.57	2.51e-13	1.4e-11	ENSDARG00000000068	slc9a3r1	1962
chr12	33424650	33425131	8.06	8.65	7.05	1.6	3.26e-12	1.42e-10	ENSDARG00000060868	mbtd1	32764
chr12	33452491	33452972	8.86	9.37	8.07	1.3	6.32e-14	4.16e-12	ENSDARG00000060868	mbtd1	4923
chr12	33456628	33456745	5.7	6.27	4.74	1.54	0.000289	0.00149	ENSDARG00000060868	mbtd1	1150
chr12	33661165	33661705	8.11	8.65	7.22	1.43	6.2e-10	1.53e-08	ENSDARG00000023920	llgl2	-16038
chr12	33685616	33685858	8.2	8.71	7.39	1.32	7.02e-09	1.31e-07	ENSDARG00000023920	llgl2	2165
chr12	33704264	33704470	7.61	8.07	6.92	1.16	3.56e-06	3.21e-05	ENSDARG00000028088	galk1	0
chr12	33765691	33766563	10.01	10.43	9.42	1.01	4.77e-12	2e-10	ENSDARG00000088143	sema4gb	-6725
chr12	34125957	34126585	9.58	10.02	8.94	1.08	3.4e-13	1.84e-11	ENSDARG00000075857	PGS1	30447
chr12	34127225	34127996	10.05	10.59	9.15	1.44	7.89e-23	3.26e-20	ENSDARG00000075857	PGS1	29036
chr12	34176399	34176653	6.81	7.39	5.83	1.55	3.73e-07	4.38e-06	ENSDARG00000026611	socs3b	4222
chr12	34207655	34207864	6.8	7.25	6.16	1.08	0.000181	0.000996	ENSDARG00000026611	socs3b	35478
chr12	34241439	34241779	7.2	7.72	6.37	1.35	2.45e-07	3.04e-06	ENSDARG00000076225	tha1	-35892
chr12	34257071	34257879	8.63	9.15	7.82	1.32	1.35e-10	3.96e-09	ENSDARG00000076225	tha1	-19792
chr12	34280016	34280574	7.09	7.55	6.41	1.14	0.000533	0.00251	ENSDARG00000076225	tha1	2346
chr12	34399994	34400611	8.35	8.94	7.34	1.59	4.24e-13	2.24e-11	ENSDARG00000074396	fscn2b	-41457
chr12	34426954	34427171	6.36	6.78	5.75	1.03	0.00164	0.00654	ENSDARG00000096781	si:dkeyp-92c5.2	23532
chr12	34508522	34509177	7.15	7.62	6.47	1.15	8.88e-05	0.000535	ENSDARG00000080009	bahcc1	-28598
chr12	34610136	34610458	8.47	8.98	7.7	1.28	1.88e-11	6.8e-10	ENSDARG00000080009	bahcc1	2367
chr12	34611470	34611635	7.55	7.98	6.93	1.05	0.000127	0.000731	ENSDARG00000080009	bahcc1	1190
chr12	34617644	34617804	7.14	7.61	6.45	1.16	3.06e-05	0.000211	ENSDARG00000080009	bahcc1	-2671
chr12	34661203	34661447	6.33	6.84	5.52	1.32	6.51e-05	0.000407	ENSDARG00000077081	slc38a10	-1286
chr12	34750208	34751406	9.35	9.79	8.73	1.07	8.18e-12	3.24e-10	ENSDARG00000096725	si:dkey-21c1.1	0
chr12	34784943	34785335	8.11	8.56	7.46	1.09	4.87e-07	5.55e-06	ENSDARG00000016089	gltscr1l	-437
chr12	34896240	34896811	8.57	9.16	7.52	1.64	5.88e-17	7.66e-15	ENSDARG00000010018	qki2	-14026
chr12	35104387	35104585	7.31	7.74	6.7	1.04	6.25e-05	0.000393	ENSDARG00000060678	ndst2a	2359
chr12	35330895	35331328	6.76	7.45	5.39	2.05	2.76e-09	5.72e-08	ENSDARG00000071395	camk2g1	-38748
chr12	35455695	35456318	9	9.43	8.39	1.04	1.69e-09	3.7e-08	ENSDARG00000103516	sec24c	10545
chr12	35478422	35478808	7.98	8.5	7.17	1.33	4.88e-09	9.47e-08	ENSDARG00000103516	sec24c	2648
chr12	35745630	35745868	5.71	6.22	4.91	1.31	0.00148	0.006	ENSDARG00000088736	si:ch211-250n8.1	4485
chr12	35912574	35912809	7.18	7.65	6.5	1.15	6.99e-05	0.000433	ENSDARG00000103333	baiap2b	587
chr12	35932524	35933018	9.1	9.59	8.37	1.22	2.16e-11	7.71e-10	ENSDARG00000103333	baiap2b	-2153
chr12	35941197	35941647	8.91	9.45	8.05	1.4	9.03e-12	3.54e-10	ENSDARG00000103333	baiap2b	6027
chr12	36166408	36166855	7.75	8.28	6.91	1.37	5.89e-07	6.57e-06	ENSDARG00000088984	cep131	0
chr12	36181232	36181558	5.87	6.47	4.81	1.67	0.000156	0.000872	ENSDARG00000088984	cep131	7999
chr12	36216645	36217048	7.35	8.08	5.83	2.24	4.93e-14	3.33e-12	ENSDARG00000103551	rnf213b	25042
chr12	36219482	36220031	6.8	7.36	5.87	1.49	1e-05	7.95e-05	ENSDARG00000103551	rnf213b	22059
chr12	36241833	36242529	7.38	7.81	6.76	1.05	2.42e-05	0.000172	ENSDARG00000103551	rnf213b	0
chr12	36404553	36404850	6.62	7.11	5.88	1.23	5.05e-05	0.000326	ENSDARG00000099321	btbd17a	1764
chr12	36405062	36405293	5.23	5.84	4.12	1.72	0.000155	0.000865	ENSDARG00000099321	btbd17a	2273
chr12	36419508	36419990	8.88	9.5	7.76	1.74	6.65e-20	1.57e-17	ENSDARG00000099184	map2k6	4256
chr12	36716527	36717079	7.92	8.36	7.29	1.07	8.63e-07	9.18e-06	ENSDARG00000034309	cox10	0
chr12	36890693	36890932	5.9	6.37	5.18	1.19	0.00162	0.00645	ENSDARG00000086645	hs3st3b1b	93483
chr12	37119923	37120100	7.46	7.88	6.85	1.03	3.07e-05	0.000211	ENSDARG00000060457	pmp22b	4804
chr12	37221637	37222077	7.55	8.02	6.84	1.17	7.24e-07	7.88e-06	ENSDARG00000090910	si:ch211-152f22.4	-4513
chr12	37226269	37226654	6.91	7.55	5.72	1.83	1.03e-08	1.83e-07	ENSDARG00000090910	si:ch211-152f22.4	0
chr12	37272493	37272665	7.09	7.54	6.44	1.1	7.32e-05	0.000451	ENSDARG00000045036	cdc42ep4b	1989
chr12	37279502	37279709	6.75	7.17	6.15	1.03	0.000841	0.00371	ENSDARG00000045036	cdc42ep4b	-4849
chr12	37549644	37550051	6.64	7.35	5.18	2.17	2.59e-09	5.41e-08	ENSDARG00000060452	sdk2b	10123
chr12	38166112	38166651	7.47	8.03	6.56	1.46	2.81e-09	5.81e-08	ENSDARG00000096681	si:dkey-1f1.4	-204819
chr12	38544694	38545121	8.77	9.19	8.18	1.01	4.01e-07	4.67e-06	ENSDARG00000053026	kif19	3391
chr12	38648562	38649095	7.83	8.48	6.64	1.84	5.15e-13	2.65e-11	ENSDARG00000074041	abca5	15459
chr12	38679986	38680423	6.43	6.91	5.71	1.2	0.000199	0.00108	ENSDARG00000097539	si:ch211-39f2.3	-23907
chr12	38692590	38692894	8.99	9.41	8.39	1.03	3.1e-07	3.73e-06	ENSDARG00000097539	si:ch211-39f2.3	-11436
chr12	38701807	38701934	5.94	6.43	5.18	1.25	0.00103	0.0044	ENSDARG00000097539	si:ch211-39f2.3	-2396
chr12	38704127	38704322	6.58	7.14	5.65	1.49	1.38e-05	0.000105	ENSDARG00000097539	si:ch211-39f2.3	-8
chr12	38743235	38743652	7.96	8.52	7.01	1.51	5.08e-10	1.28e-08	ENSDARG00000031588	si:dkey-239b22.1	-11511
chr12	38753079	38753494	8.18	8.73	7.27	1.46	4.28e-12	1.81e-10	ENSDARG00000031588	si:dkey-239b22.1	-1669
chr12	38754941	38755339	7.63	8.38	5.96	2.42	9.4e-22	3.13e-19	ENSDARG00000031588	si:dkey-239b22.1	0
chr12	38757567	38757734	5.72	6.31	4.69	1.62	4.2e-05	0.000278	ENSDARG00000031588	si:dkey-239b22.1	2405
chr12	38806420	38806624	7.55	8.16	6.49	1.67	6.21e-12	2.54e-10	ENSDARG00000097080	si:ch73-181m17.1	-2865
chr12	38807164	38807534	8.52	8.99	7.82	1.16	1.09e-07	1.49e-06	ENSDARG00000097080	si:ch73-181m17.1	-1955
chr12	40254202	40254906	6.99	7.55	6.05	1.51	5.4e-08	7.94e-07	ENSDARG00000096991	si:ch211-203d7.1	221816
chr12	40544920	40545301	6.56	7.01	5.9	1.11	0.000555	0.0026	ENSDARG00000099961	bnip3	10891
chr12	40931302	40931869	7	7.42	6.4	1.02	0.000364	0.00181	ENSDARG00000101579	epc1a	5840
chr12	41211552	41212160	7.74	8.18	7.11	1.07	0.000117	0.00068	ENSDARG00000102009	ppp2r2d	5348
chr12	42208441	42208668	6.69	7.31	5.59	1.72	6.89e-08	9.86e-07	ENSDARG00000099060	zgc:111868	2575
chr12	42233236	42233612	6.75	7.41	5.53	1.88	4.26e-10	1.1e-08	ENSDARG00000098785	glrx3	7497
chr12	42240251	42240512	8.84	9.27	8.23	1.05	2.77e-09	5.74e-08	ENSDARG00000098785	glrx3	597
chr12	42241563	42241750	7.73	8.15	7.13	1.01	6.35e-06	5.33e-05	ENSDARG00000098785	glrx3	0
chr12	42882178	42882677	7.02	7.51	6.28	1.23	8.06e-06	6.56e-05	ENSDARG00000100465	CLRN3	26017
chr12	43423946	43424602	6.88	7.34	6.21	1.13	8.27e-05	0.000502	ENSDARG00000015891	ptprea	-10328
chr12	43644608	43645250	7.51	8.01	6.73	1.28	1.08e-07	1.47e-06	ENSDARG00000099093	dock1	13015
chr12	43650312	43650848	8.53	8.99	7.83	1.16	1.16e-09	2.65e-08	ENSDARG00000099093	dock1	7417
chr12	43653917	43654509	9.78	10.29	8.98	1.31	4.01e-20	9.88e-18	ENSDARG00000099093	dock1	3756
chr12	43654610	43654837	8.72	9.31	7.69	1.62	1.37e-19	3.06e-17	ENSDARG00000099093	dock1	3428
chr12	43949399	43949577	7.13	7.59	6.45	1.14	2.27e-05	0.000162	ENSDARG00000101930	CU914622.2	-2151
chr12	43949646	43950113	9.52	9.95	8.9	1.05	1.48e-13	8.77e-12	ENSDARG00000101930	CU914622.2	-2398
chr12	43952473	43952610	6.82	7.32	6.05	1.27	2.22e-05	0.000159	ENSDARG00000101930	CU914622.2	-5225
chr12	43958548	43959167	8.35	8.88	7.5	1.38	1.75e-12	8.16e-11	ENSDARG00000103634	si:ch73-329n5.6	6053
chr12	43980814	43981096	8.38	9.02	7.21	1.81	1.51e-19	3.33e-17	ENSDARG00000098256	CU914622.1	7226
chr12	43981165	43981382	5.89	6.48	4.86	1.62	1.88e-05	0.000138	ENSDARG00000098256	CU914622.1	6940
chr12	43985591	43985988	7.99	8.5	7.2	1.3	1.59e-09	3.51e-08	ENSDARG00000098256	CU914622.1	2334
chr12	43986066	43986192	5.78	6.37	4.76	1.61	3.45e-05	0.000234	ENSDARG00000098256	CU914622.1	2130
chr12	43986290	43986461	6.29	6.89	5.23	1.66	9.97e-07	1.04e-05	ENSDARG00000098256	CU914622.1	1861
chr12	44025905	44026169	7.57	8.02	6.93	1.09	1.66e-05	0.000124	ENSDARG00000101250	si:ch73-329n5.3	5085
chr12	44229954	44230388	8.08	8.55	7.39	1.15	2.66e-07	3.26e-06	ENSDARG00000104628	si:dkey-31i7.2	-30601
chr12	44356242	44356642	7.62	8.09	6.92	1.17	3.82e-06	3.41e-05	ENSDARG00000104324	si:ch211-182p11.1	-2891
chr12	44367586	44367973	7.22	7.76	6.37	1.39	1.65e-06	1.62e-05	ENSDARG00000102057	si:ch73-329n5.2	4635
chr12	44434530	44434746	6.75	7.21	6.07	1.14	0.000493	0.00235	ENSDARG00000103376	si:ch211-127b16.6	-6231
chr12	44459385	44459641	8.03	8.58	7.14	1.44	5.86e-12	2.41e-10	ENSDARG00000103650	si:ch73-329n5.1	0
chr12	44517562	44518190	9.05	9.48	8.44	1.04	7.77e-10	1.87e-08	ENSDARG00000102548	si:ch211-127b16.4	1032
chr12	44528679	44529258	8.86	9.37	8.06	1.3	8.68e-14	5.48e-12	ENSDARG00000101836	si:ch211-127b16.1	0
chr12	44539826	44540054	8.06	8.59	7.21	1.38	5.08e-11	1.64e-09	ENSDARG00000101836	si:ch211-127b16.1	-10881
chr12	44543012	44543185	7.33	7.94	6.28	1.66	2.03e-10	5.68e-09	ENSDARG00000105229	si:ch211-127b16.3	12889
chr12	44543273	44543525	8.82	9.36	7.94	1.42	3.76e-17	5.14e-15	ENSDARG00000105229	si:ch211-127b16.3	12549
chr12	44544092	44544501	7.97	8.45	7.26	1.19	5.61e-08	8.21e-07	ENSDARG00000105229	si:ch211-127b16.3	11573
chr12	44546748	44546951	6.12	6.72	5.06	1.66	2.83e-05	0.000197	ENSDARG00000105229	si:ch211-127b16.3	9123
chr12	44564413	44564787	7.88	8.55	6.61	1.93	6.62e-18	1.04e-15	ENSDARG00000104575	si:ch211-127b16.2	0
chr12	44564886	44565231	8.48	9.13	7.27	1.86	1.38e-22	5.5e-20	ENSDARG00000104575	si:ch211-127b16.2	-261
chr12	44570378	44571176	9.9	10.37	9.22	1.15	5.46e-17	7.18e-15	ENSDARG00000104575	si:ch211-127b16.2	-5753
chr12	44574160	44574367	7.41	7.92	6.61	1.31	2.25e-07	2.81e-06	ENSDARG00000104575	si:ch211-127b16.2	-9535
chr12	44575428	44575665	7.74	8.25	6.94	1.31	6.92e-09	1.29e-07	ENSDARG00000104575	si:ch211-127b16.2	-10803
chr12	44587515	44587930	8.27	8.87	7.23	1.64	3.99e-15	3.46e-13	ENSDARG00000103882	CABZ01076078.1	22348
chr12	44588031	44588474	6.55	7.26	5.09	2.17	8.94e-10	2.11e-08	ENSDARG00000103882	CABZ01076078.1	21804
chr12	44885388	44885874	9.07	9.54	8.36	1.18	4.62e-11	1.51e-09	ENSDARG00000089369	fdxr	14879
chr12	44885960	44886336	7.27	7.69	6.68	1.01	0.000135	0.000768	ENSDARG00000089369	fdxr	14417
chr12	45117236	45117724	9	9.49	8.24	1.25	2.19e-14	1.61e-12	ENSDARG00000076702		44667
chr12	45128429	45128746	8.46	9.05	7.44	1.61	1.78e-17	2.58e-15	ENSDARG00000076702		33645
chr12	45875839	45876438	7.39	8.04	6.19	1.85	6.51e-11	2.05e-09	ENSDARG00000074642	FO704620.1	75673
chr12	45891175	45891628	7.31	7.77	6.63	1.13	7.13e-06	5.9e-05	ENSDARG00000074642	FO704620.1	60483
chr12	45929952	45930842	8.47	8.94	7.79	1.15	9.74e-09	1.75e-07	ENSDARG00000074642	FO704620.1	21269
chr12	45931927	45932098	6.04	6.53	5.3	1.23	0.000769	0.00344	ENSDARG00000074642	FO704620.1	20013
chr12	45951626	45951848	6.53	7.08	5.62	1.45	4.22e-06	3.72e-05	ENSDARG00000074642	FO704620.1	263
chr12	45952030	45952395	8.23	8.9	6.95	1.95	1.63e-19	3.57e-17	ENSDARG00000074642	FO704620.1	0
chr12	45952491	45952615	5.78	6.41	4.66	1.74	9e-06	7.22e-05	ENSDARG00000074642	FO704620.1	-381
chr12	45954681	45954909	7.73	8.25	6.89	1.37	3.35e-08	5.21e-07	ENSDARG00000074642	FO704620.1	-2571
chr12	45990307	45990876	8.29	8.85	7.36	1.48	1.34e-11	5.02e-10	ENSDARG00000052779	zgc:153932	-5077
chr12	46089189	46089716	7.23	7.67	6.6	1.07	0.000143	0.000809	ENSDARG00000074150	si:ch211-226h7.5	1668
chr12	46089837	46090105	7.24	7.67	6.62	1.04	0.00114	0.00479	ENSDARG00000074150	si:ch211-226h7.5	1279
chr12	46097167	46097488	7.76	8.4	6.58	1.83	0.000318	0.00161	ENSDARG00000074150	si:ch211-226h7.5	-5784
chr12	46099141	46099399	6.55	7.1	5.65	1.44	8.86e-06	7.12e-05	ENSDARG00000074150	si:ch211-226h7.5	-7758
chr12	46152021	46152460	6.48	7	5.67	1.33	0.000445	0.00215	ENSDARG00000093365	si:ch211-226h7.3	2760
chr12	46155562	46155766	5.16	5.81	3.93	1.88	0.000129	0.000741	ENSDARG00000093365	si:ch211-226h7.3	-343
chr12	46297199	46297442	5.32	5.9	4.33	1.57	0.000765	0.00342	ENSDARG00000076079	ush1gb	15464
chr12	46687919	46688361	7.89	8.31	7.28	1.03	2.32e-06	2.19e-05	ENSDARG00000057060	tvp23b	-1531
chr12	46702090	46702488	7.52	8.02	6.74	1.28	8.24e-08	1.16e-06	ENSDARG00000087229	exoc7	-1157
chr12	46702880	46703314	7.64	8.14	6.86	1.28	2.5e-06	2.34e-05	ENSDARG00000087229	exoc7	-331
chr12	46782179	46782289	6.04	6.51	5.36	1.15	0.00165	0.00658	ENSDARG00000098695		-16542
chr12	46874895	46875676	8.61	9.03	8.01	1.02	4.26e-07	4.93e-06	ENSDARG00000016156	fam53b	7236
chr12	46884126	46885473	10.16	10.61	9.51	1.1	7.17e-18	1.12e-15	ENSDARG00000016156	fam53b	-13714
chr12	46943712	46943904	8.29	8.72	7.67	1.06	7.2e-08	1.03e-06	ENSDARG00000060196	lhpp	0
chr12	46947921	46948215	7.84	8.48	6.68	1.8	2.12e-10	5.91e-09	ENSDARG00000078425	oat	3527
chr12	47134643	47135349	8.8	9.25	8.13	1.12	8.34e-10	1.98e-08	ENSDARG00000104906	mtr	0
chr12	47821107	47821398	7.7	8.3	6.65	1.65	1.08e-11	4.15e-10	ENSDARG00000077207	lzts2b	-6460
chr12	47826423	47826719	8.19	8.61	7.58	1.02	6.44e-06	5.4e-05	ENSDARG00000077207	lzts2b	-1139
chr12	48269927	48270197	5.53	6.07	4.65	1.42	0.000648	0.00297	ENSDARG00000098946	pald1a	18834
chr12	48478270	48478543	8.55	9.12	7.57	1.56	2.74e-14	1.98e-12	ENSDARG00000002916	sec31b	5868
chr12	48866302	48866689	6.47	6.95	5.73	1.21	0.000144	0.000814	ENSDARG00000002632	anxa11b	3465
chr12	48892504	48892817	8.19	8.66	7.5	1.15	5.17e-09	9.97e-08	ENSDARG00000090949	dlg5b.1	4408
chr12	49088780	49089496	7.51	8.01	6.73	1.28	6.78e-08	9.73e-07	ENSDARG00000104633	CABZ01075125.2	-1984
chr12	49211791	49212434	8.29	8.73	7.66	1.07	5.95e-07	6.63e-06	ENSDARG00000076780	acadsb	0
chr13	148627	148813	8.1	8.54	7.46	1.08	2.38e-06	2.24e-05	ENSDARG00000077368	slc30a6	1813
chr13	174398	174724	8.64	9.08	8.02	1.05	3.92e-08	6e-07	ENSDARG00000068515	chs1	-2831
chr13	176659	177210	9.04	9.52	8.32	1.2	1.2e-13	7.27e-12	ENSDARG00000043492	irf1a	-3970
chr13	177309	177540	8.24	8.81	7.27	1.54	6.62e-14	4.34e-12	ENSDARG00000043492	irf1a	-3640
chr13	181047	181426	8.04	8.48	7.41	1.07	2.34e-07	2.91e-06	ENSDARG00000043492	irf1a	0
chr13	192262	192851	8.12	8.61	7.38	1.23	9.36e-07	9.85e-06	ENSDARG00000063626	ddx21	-2468
chr13	304082	304480	6.32	6.93	5.26	1.66	2.08e-06	1.99e-05	ENSDARG00000059121	EFEMP1	8873
chr13	364478	364965	7.83	8.32	7.06	1.26	2.31e-07	2.88e-06	ENSDARG00000007347	degs1	-6975
chr13	368167	368435	8.25	8.69	7.61	1.08	6.94e-08	9.93e-07	ENSDARG00000007347	degs1	-3505
chr13	368808	369022	7.62	8.15	6.77	1.38	1.08e-06	1.12e-05	ENSDARG00000007347	degs1	-2918
chr13	372479	372597	5.98	6.47	5.23	1.23	0.000728	0.00328	ENSDARG00000007347	degs1	451
chr13	372772	373019	7.26	7.88	6.17	1.71	4.66e-10	1.19e-08	ENSDARG00000007347	degs1	744
chr13	380177	380402	5.86	6.51	4.66	1.84	1.34e-05	0.000102	ENSDARG00000007347	degs1	8149
chr13	383293	383581	5.68	6.31	4.56	1.75	1.41e-05	0.000107	ENSDARG00000007347	degs1	11265
chr13	1005339	1005575	6.61	7.15	5.75	1.4	1.35e-05	0.000103	ENSDARG00000037334	wdr92	3369
chr13	1029712	1029802	6.31	6.75	5.69	1.06	0.00203	0.00783	ENSDARG00000063572	perp	4467
chr13	1034727	1035156	7.22	7.66	6.57	1.09	2.7e-05	0.000189	ENSDARG00000063572	perp	9482
chr13	1095143	1095450	7.02	7.64	5.91	1.72	1.31e-09	2.95e-08	ENSDARG00000027777	tnfaip3	43162
chr13	1232124	1232343	6.05	6.76	4.58	2.18	1.25e-08	2.18e-07	ENSDARG00000074488	ifngr1	4863
chr13	1354183	1354873	9.13	9.67	8.25	1.42	1.17e-15	1.16e-13	ENSDARG00000102406		45435
chr13	1953362	1954319	9.32	9.78	8.62	1.16	5.16e-15	4.39e-13	ENSDARG00000023722	hcrtr2	-23941
chr13	2105653	2105981	5.7	6.29	4.69	1.6	6.19e-05	0.00039	ENSDARG00000089920		-21732
chr13	2246001	2246662	7.1	7.52	6.51	1.01	0.000729	0.00329	ENSDARG00000004979	elovl5	12741
chr13	2289960	2290258	7.93	8.53	6.87	1.67	2.03e-13	1.15e-11	ENSDARG00000013095	gclc	5864
chr13	2473467	2473810	5.59	6.15	4.66	1.49	0.000362	0.0018	ENSDARG00000098862	plpp4	-9172
chr13	3206069	3206489	7.87	8.44	6.89	1.55	2.08e-10	5.81e-09	ENSDARG00000031278	si:ch73-193i2.2	11869
chr13	3382981	3383340	8.35	8.83	7.62	1.21	1.97e-10	5.54e-09	ENSDARG00000021555	park2	0
chr13	3383400	3383596	8.22	8.69	7.54	1.15	2.73e-08	4.34e-07	ENSDARG00000021555	park2	-144
chr13	3799892	3800151	7.08	7.57	6.34	1.23	9.38e-06	7.49e-05	ENSDARG00000021439	ncoa4	5808
chr13	3936983	3937367	6.29	6.71	5.69	1.02	0.00224	0.00852	ENSDARG00000010681	tjap1	18446
chr13	4469556	4469899	5.82	6.44	4.72	1.72	1.55e-05	0.000116	ENSDARG00000021112	c1d	65842
chr13	4741391	4741761	8.32	8.83	7.52	1.31	1.11e-09	2.55e-08	ENSDARG00000063358	micu1	-1540
chr13	4870331	4870569	7.71	8.15	7.08	1.07	2.33e-05	0.000166	ENSDARG00000039543	mrps6	3484
chr13	4890761	4891027	6.31	6.91	5.25	1.67	4.6e-06	4.01e-05	ENSDARG00000013968	psap	1483
chr13	5019422	5019930	8.02	8.62	7.01	1.61	2.03e-14	1.51e-12	ENSDARG00000077828	slc29a3	-68498
chr13	5080110	5080301	7.04	7.7	5.81	1.88	3.85e-11	1.29e-09	ENSDARG00000078166		48416
chr13	5428657	5429121	6.64	7.11	5.93	1.18	0.000122	0.000707	ENSDARG00000012078	meis1b	8111
chr13	5435088	5435264	5.97	6.5	5.13	1.37	0.000232	0.00123	ENSDARG00000012078	meis1b	1968
chr13	5607901	5608640	7.8	8.34	6.93	1.41	3.13e-09	6.38e-08	ENSDARG00000095303	si:dkey-196j8.3	-142483
chr13	5674504	5674886	7.41	7.98	6.45	1.53	5.64e-09	1.08e-07	ENSDARG00000008372	spred2b	94741
chr13	5677943	5678771	8.69	9.3	7.61	1.69	9.14e-19	1.66e-16	ENSDARG00000008372	spred2b	90856
chr13	5688211	5688474	6.93	7.49	5.99	1.49	1.72e-07	2.22e-06	ENSDARG00000008372	spred2b	81153
chr13	5706594	5707007	8.03	8.55	7.21	1.34	1.4e-10	4.09e-09	ENSDARG00000008372	spred2b	62620
chr13	5772088	5772589	6.43	6.88	5.77	1.11	0.000528	0.00249	ENSDARG00000008372	spred2b	-2462
chr13	5848862	5849435	8.05	8.5	7.39	1.11	9.27e-07	9.77e-06	ENSDARG00000070076	actr2b	521
chr13	5849542	5850062	8.61	9.08	7.89	1.2	4.23e-11	1.4e-09	ENSDARG00000070076	actr2b	0
chr13	5945730	5946382	9.13	9.65	8.32	1.33	7.09e-17	9.07e-15	ENSDARG00000020219	dld	6961
chr13	6324396	6325015	7.27	7.75	6.54	1.21	9.63e-05	0.000574	ENSDARG00000044414	csmd1a	110446
chr13	6497965	6498539	8.9	9.56	7.65	1.91	7.79e-28	7.58e-25	ENSDARG00000044414	csmd1a	284015
chr13	6914337	6914633	7.61	8.04	7.01	1.03	0.000161	0.000898	ENSDARG00000077549	AIFM2	5473
chr13	6959315	6959953	8.43	8.93	7.64	1.29	2.17e-09	4.61e-08	ENSDARG00000094815	si:ch73-49p17.1	-30219
chr13	6967280	6967605	5.83	6.33	5.05	1.28	0.000788	0.00351	ENSDARG00000094815	si:ch73-49p17.1	-22567
chr13	7012251	7012565	6.9	7.33	6.27	1.07	0.000171	0.000944	ENSDARG00000104999	si:dkey-45k15.3	-1835
chr13	7054987	7056075	9.07	9.51	8.44	1.07	1.04e-09	2.41e-08	ENSDARG00000058180,ENSDARG00000061714	,exoc3l4	0
chr13	7064172	7064743	8.56	9.14	7.56	1.58	3.68e-14	2.57e-12	ENSDARG00000058180	exoc3l4	8552
chr13	7069718	7070449	8.36	8.78	7.77	1.01	4.34e-06	3.81e-05	ENSDARG00000058180	exoc3l4	14098
chr13	7140288	7140637	7.38	7.8	6.79	1.01	0.000588	0.00273	ENSDARG00000102319	si:dkey-196h17.9	1485
chr13	7142119	7142340	6.47	6.93	5.8	1.12	0.000375	0.00185	ENSDARG00000102319	si:dkey-196h17.9	0
chr13	7143055	7143383	9.28	9.77	8.52	1.24	1.07e-12	5.21e-11	ENSDARG00000102319	si:dkey-196h17.9	-934
chr13	7143791	7143962	7.06	7.56	6.28	1.28	2.35e-05	0.000167	ENSDARG00000093267	si:dkey-196h17.4	-1337
chr13	7961911	7962517	10.26	10.75	9.53	1.22	1.01e-19	2.28e-17	ENSDARG00000057719	atl2	9939
chr13	7972038	7972178	6.79	7.27	6.08	1.19	3.92e-05	0.000262	ENSDARG00000057719	atl2	278
chr13	7972403	7972636	8.53	9.02	7.77	1.25	3.61e-11	1.22e-09	ENSDARG00000057719	atl2	0
chr13	8269746	8269862	5.44	5.98	4.57	1.41	0.00247	0.00924	ENSDARG00000069928	prkceb	-586
chr13	8453225	8453744	10.08	10.51	9.45	1.06	6.51e-15	5.42e-13	ENSDARG00000031427	calm2a	0
chr13	8518136	8518747	6.84	7.28	6.2	1.08	0.000804	0.00357	ENSDARG00000040534	epcam	8687
chr13	9449621	9449890	6.26	6.85	5.25	1.59	5.23e-06	4.49e-05	ENSDARG00000076595	sema4ga	29974
chr13	9537208	9537652	8.18	8.79	7.11	1.69	1.05e-16	1.29e-14	ENSDARG00000028748	tm9sf3	5863
chr13	9540158	9540338	8.01	8.46	7.36	1.1	1.94e-07	2.47e-06	ENSDARG00000028748	tm9sf3	3177
chr13	9644960	9645788	8.77	9.31	7.9	1.41	1.65e-14	1.24e-12	ENSDARG00000092855	SRBD1	80595
chr13	9653015	9653845	7.45	8.07	6.36	1.7	3.31e-10	8.83e-09	ENSDARG00000036282	rnaset2	-83031
chr13	10922512	10923092	7.65	8.19	6.77	1.42	3.2e-09	6.52e-08	ENSDARG00000006128	cep170aa	17397
chr13	10991067	10991562	7.39	8.03	6.19	1.85	3.9e-11	1.3e-09	ENSDARG00000078947	sdccag8	50148
chr13	11153241	11153505	6.31	7.14	4.1	3.05	5.96e-15	5e-13	ENSDARG00000104810	akt3a	92147
chr13	11301115	11301272	7.08	7.55	6.37	1.18	3.08e-05	0.000212	ENSDARG00000028228	zbtb18	-2384
chr13	11695293	11695464	7.09	7.76	5.82	1.94	3.89e-11	1.3e-09	ENSDARG00000056801	sufu	-1117
chr13	11703154	11703951	7.65	8.16	6.87	1.29	2.13e-07	2.68e-06	ENSDARG00000056801	sufu	6511
chr13	11887606	11887795	6.94	7.36	6.35	1.01	0.000485	0.00232	ENSDARG00000090337	pprc1	1296
chr13	11888905	11889149	8.59	9.05	7.92	1.12	4.01e-10	1.04e-08	ENSDARG00000090337	pprc1	0
chr13	12275110	12275315	6.49	6.93	5.85	1.08	0.00116	0.00489	ENSDARG00000078887	atp10d	2534
chr13	12293143	12293721	6.91	7.39	6.17	1.22	5.92e-05	0.000375	ENSDARG00000078887	atp10d	20567
chr13	12315125	12315777	9.36	10.04	8.06	1.98	4.75e-30	5.84e-27	ENSDARG00000039535	dapp1	-8161
chr13	12323747	12324101	8.92	9.37	8.27	1.1	2.89e-10	7.81e-09	ENSDARG00000039535	dapp1	0
chr13	12324306	12324930	8.88	9.33	8.24	1.09	1.18e-09	2.7e-08	ENSDARG00000039535	dapp1	369
chr13	12353359	12353844	6.84	7.28	6.19	1.1	0.000259	0.00135	ENSDARG00000057075	lamtor3	0
chr13	12652296	12652435	6.59	7.17	5.6	1.56	9.11e-07	9.62e-06	ENSDARG00000062330	si:ch211-233a24.2	482
chr13	12652507	12652746	8.27	8.7	7.66	1.04	1.82e-07	2.34e-06	ENSDARG00000062330	si:ch211-233a24.2	693
chr13	12714852	12715667	9.36	9.79	8.76	1.02	8.82e-10	2.09e-08	ENSDARG00000062330	si:ch211-233a24.2	46235
chr13	12898296	12898485	8.52	8.97	7.85	1.12	1.58e-09	3.48e-08	ENSDARG00000026225	whsc1	0
chr13	12898575	12898723	7.55	8.02	6.85	1.18	1.51e-06	1.5e-05	ENSDARG00000026225	whsc1	-200
chr13	12902046	12902274	8.18	8.67	7.44	1.23	2.67e-09	5.54e-08	ENSDARG00000056978	letm1	548
chr13	12902485	12902786	9.56	10.07	8.76	1.31	1.68e-18	2.91e-16	ENSDARG00000056978	letm1	987
chr13	12916240	12916640	6.16	6.65	5.41	1.24	0.000354	0.00176	ENSDARG00000056978	letm1	14742
chr13	13150068	13150678	9.83	10.34	9.03	1.31	2.67e-21	8.15e-19	ENSDARG00000004782	fgfr3	13036
chr13	13491875	13492523	8.82	9.54	7.32	2.22	1.26e-33	2.31e-30	ENSDARG00000084281	5S_rRNA	21047
chr13	13498134	13498350	7.69	8.12	7.08	1.04	1.35e-05	0.000103	ENSDARG00000084281	5S_rRNA	15220
chr13	13815341	13815637	8.28	8.7	7.68	1.02	1.38e-07	1.83e-06	ENSDARG00000062139	eif2ak3	1114
chr13	13943829	13944544	7.54	7.96	6.95	1.01	7.87e-05	0.000481	ENSDARG00000062164	atrn	68498
chr13	14143486	14144206	7.56	8.15	6.54	1.62	1.28e-11	4.85e-10	ENSDARG00000056651	gfra4a	-23104
chr13	14896664	14897717	8.02	8.64	6.89	1.75	1.06e-16	1.3e-14	ENSDARG00000039569	emx1	23258
chr13	14956806	14956940	4.61	5.24	3.47	1.77	0.00146	0.00593	ENSDARG00000103595	sfxn5a	-5775
chr13	14957021	14957551	7.11	7.55	6.48	1.07	5.84e-05	0.00037	ENSDARG00000103595	sfxn5a	-5990
chr13	14975558	14975782	7.69	8.19	6.91	1.28	8.61e-08	1.2e-06	ENSDARG00000103595	sfxn5a	-24527
chr13	14977530	14977783	8.99	9.43	8.35	1.07	2.2e-09	4.67e-08	ENSDARG00000103595	sfxn5a	-26499
chr13	15056381	15056594	5.68	6.17	4.93	1.24	0.00198	0.00766	ENSDARG00000069733	mavs	-3092
chr13	15449090	15449244	5.88	6.41	5.02	1.39	0.000206	0.00111	ENSDARG00000104963	si:rp71-84b10.3	0
chr13	15450410	15451113	9.25	9.72	8.55	1.17	4.43e-13	2.32e-11	ENSDARG00000019345	mark3a	134
chr13	15557368	15557718	5.49	6.05	4.56	1.49	0.000348	0.00174	ENSDARG00000069752	ckba	8281
chr13	15598890	15599543	9.31	9.94	8.18	1.76	3.12e-30	3.92e-27	ENSDARG00000069752	ckba	-27211
chr13	15685145	15685425	7.31	7.91	6.24	1.67	2.16e-09	4.59e-08	ENSDARG00000009796	klc1a	-157
chr13	15708439	15708606	4.75	5.53	2.92	2.61	6.6e-06	5.51e-05	ENSDARG00000009796	klc1a	1280
chr13	15708709	15708959	5.21	5.89	3.86	2.02	1.45e-05	0.000109	ENSDARG00000009796	klc1a	1550
chr13	16135120	16135526	6.68	7.13	6.03	1.1	0.000223	0.00119	ENSDARG00000057148	si:dkey-48n15.2	4888
chr13	16875048	16876275	7.85	8.29	7.23	1.05	1.44e-06	1.44e-05	ENSDARG00000057166	c13h10orf11	122481
chr13	16961954	16962975	10.16	10.84	8.85	1.99	1.44e-56	1.61e-52	ENSDARG00000057166	c13h10orf11	35781
chr13	17213049	17213829	7.92	8.4	7.21	1.19	4.91e-08	7.31e-07	ENSDARG00000057166	c13h10orf11	119541
chr13	17225313	17226205	7.73	8.38	6.53	1.85	0.000203	0.0011	ENSDARG00000057166	c13h10orf11	107165
chr13	17333328	17333461	7.56	8	6.93	1.07	4.38e-06	3.84e-05	ENSDARG00000057166,ENSDARG00000093577	c13h10orf11,si:dkey-70e17.2	0
chr13	17333686	17333879	8.83	9.25	8.23	1.01	9.64e-09	1.73e-07	ENSDARG00000057166	c13h10orf11	-25
chr13	17443681	17444167	6.99	7.73	5.4	2.32	3.7e-14	2.58e-12	ENSDARG00000078918	comtd1	-97369
chr13	17526460	17526800	5.86	6.47	4.76	1.71	2.21e-05	0.000158	ENSDARG00000078918	comtd1	-14736
chr13	17564168	17564361	6.28	6.81	5.42	1.38	7.41e-05	0.000457	ENSDARG00000057173	ifit8	315
chr13	17564770	17564999	7.13	7.87	5.57	2.3	1.12e-15	1.12e-13	ENSDARG00000057173	ifit8	917
chr13	17592596	17592913	8	8.45	7.32	1.13	7.5e-07	8.1e-06	ENSDARG00000013623	vdac2	5569
chr13	17597493	17597625	6.14	6.72	5.15	1.56	2.58e-05	0.000181	ENSDARG00000013623	vdac2	857
chr13	17611080	17611491	6.94	7.44	6.17	1.27	5.73e-06	4.88e-05	ENSDARG00000013623	vdac2	-12599
chr13	17623095	17623328	7.18	7.75	6.24	1.51	5.15e-08	7.62e-07	ENSDARG00000013623	vdac2	-24614
chr13	17691648	17692014	7.2	7.74	6.34	1.4	3.12e-07	3.75e-06	ENSDARG00000062489	2019-03-08	37301
chr13	17693155	17693311	4.94	5.67	3.35	2.32	6.48e-06	5.42e-05	ENSDARG00000062489	2019-03-08	36004
chr13	17738102	17738774	8.38	8.89	7.59	1.3	1.22e-11	4.65e-10	ENSDARG00000062489	2019-03-08	-8553
chr13	17768239	17769029	8.92	9.4	8.2	1.2	1.4e-10	4.09e-09	ENSDARG00000062489	2019-03-08	-38690
chr13	17872159	17872599	7.63	8.17	6.76	1.41	3.25e-09	6.61e-08	ENSDARG00000062489	2019-03-08	7577
chr13	17883171	17883384	8.19	8.68	7.44	1.24	3.98e-08	6.07e-07	ENSDARG00000062489	2019-03-08	-2956
chr13	18087695	18088450	9.71	10.14	9.09	1.05	6.84e-14	4.45e-12	ENSDARG00000105160	BX927098.1	-17565
chr13	18194993	18195575	8.98	9.44	8.3	1.15	6.02e-10	1.49e-08	ENSDARG00000012274	eif4e1c	13874
chr13	18395276	18395658	7.03	7.64	5.95	1.69	1.19e-09	2.72e-08	ENSDARG00000022048	tlr4bb	2607
chr13	18410089	18410339	5.89	6.47	4.9	1.57	9.12e-05	0.000547	ENSDARG00000069795	zgc:154058	-4489
chr13	18410435	18411020	8.26	8.71	7.6	1.1	9.32e-08	1.29e-06	ENSDARG00000069795	zgc:154058	-3808
chr13	18512207	18513077	7.1	7.64	6.2	1.44	6.35e-07	7.02e-06	ENSDARG00000080385	U2	5613
chr13	18555776	18556004	8.01	8.53	7.18	1.35	1.09e-10	3.26e-09	ENSDARG00000057374	sfxn3	4045
chr13	19220210	19220745	6.99	7.51	6.15	1.35	2.15e-06	2.06e-05	ENSDARG00000039701	emx2	28506
chr13	19502442	19502572	5.77	6.27	5.02	1.24	0.00114	0.00479	ENSDARG00000101432	rab11fip2	8656
chr13	19510954	19511410	8.43	8.93	7.67	1.26	1.39e-11	5.2e-10	ENSDARG00000101432	rab11fip2	0
chr13	19633036	19633447	7.52	8.02	6.76	1.26	2.5e-07	3.09e-06	ENSDARG00000039699	fam204a	35384
chr13	19668228	19669005	8.94	9.39	8.3	1.09	9.21e-10	2.16e-08	ENSDARG00000039699	fam204a	0
chr13	20497285	20498065	7.46	8.01	6.55	1.46	2.53e-08	4.06e-07	ENSDARG00000091935	si:ch1073-126c3.1	-80770
chr13	20511246	20511946	7.26	7.9	6.06	1.85	1.4e-12	6.66e-11	ENSDARG00000091935	si:ch1073-126c3.1	-94731
chr13	20558882	20559201	6.23	6.77	5.35	1.42	0.000379	0.00187	ENSDARG00000091935	si:ch1073-126c3.1	-142367
chr13	20567203	20567368	5.76	6.46	4.34	2.12	1.77e-07	2.28e-06	ENSDARG00000091935	si:ch1073-126c3.1	-150688
chr13	20567747	20568164	7.42	8.18	5.72	2.46	2.77e-19	5.73e-17	ENSDARG00000091935	si:ch1073-126c3.1	-151232
chr13	21521822	21522113	7.25	7.69	6.62	1.07	7.33e-05	0.000452	ENSDARG00000055938	tspan14	-1869
chr13	21543887	21544069	7.49	8	6.7	1.3	1.69e-07	2.19e-06	ENSDARG00000069386	mtg1	0
chr13	21546136	21546338	6.33	7.03	4.91	2.12	2.8e-08	4.45e-07	ENSDARG00000069386	mtg1	351
chr13	21757017	21757567	8.75	9.19	8.11	1.09	2.87e-09	5.91e-08	ENSDARG00000086269	ndst2a	-198
chr13	22541404	22541592	7.49	8.04	6.59	1.45	1.65e-09	3.62e-08	ENSDARG00000093584	zgc:193505	-3761
chr13	22542220	22542326	6.53	7.01	5.79	1.22	0.000374	0.00185	ENSDARG00000093584	zgc:193505	-3027
chr13	22548865	22549710	10.18	10.77	9.17	1.6	4.84e-30	5.89e-27	ENSDARG00000093584	zgc:193505	3462
chr13	22549838	22549938	6.91	7.34	6.29	1.06	0.000196	0.00107	ENSDARG00000093584	zgc:193505	4435
chr13	22588695	22588909	7.65	8.14	6.9	1.24	1.64e-07	2.12e-06	ENSDARG00000038687	nfkb2	-431
chr13	22633771	22634065	6.42	6.96	5.57	1.39	3.69e-05	0.000248	ENSDARG00000078102	PSD	1930
chr13	22760121	22760520	8.35	8.9	7.45	1.45	1.84e-13	1.06e-11	ENSDARG00000062019	rufy2	12276
chr13	22807332	22807937	7.83	8.3	7.15	1.15	2.3e-07	2.87e-06	ENSDARG00000039455	tspan15	23218
chr13	22822073	22822355	5.92	6.42	5.15	1.27	0.00102	0.00436	ENSDARG00000039455	tspan15	8800
chr13	22830655	22830942	7.35	7.78	6.73	1.04	0.000143	0.00081	ENSDARG00000039455	tspan15	213
chr13	22862175	22862824	5.46	5.98	4.65	1.33	0.0015	0.00604	ENSDARG00000039452	hk1	14539
chr13	22890236	22890416	6.39	6.86	5.67	1.2	0.000265	0.00138	ENSDARG00000038703	hkdc1	10937
chr13	22963711	22963834	5.61	6.11	4.83	1.28	0.00167	0.00663	ENSDARG00000078285	pik3ap1	418
chr13	23530122	23530523	8.16	8.7	7.29	1.41	3.61e-11	1.22e-09	ENSDARG00000079473	si:ch211-120p12.3	4607
chr13	23797917	23798226	6.17	6.71	5.31	1.39	8.46e-05	0.000512	ENSDARG00000027172	phactr2	27502
chr13	23799590	23799965	7.64	8.3	6.38	1.93	3.56e-13	1.91e-11	ENSDARG00000027172	phactr2	25763
chr13	23836970	23837367	7.41	7.86	6.75	1.11	3.07e-05	0.000211	ENSDARG00000027172	phactr2	-11149
chr13	23837549	23837808	7.28	7.77	6.52	1.26	1.06e-06	1.1e-05	ENSDARG00000027172	phactr2	-11728
chr13	23912860	23913422	8.12	8.7	7.12	1.58	8.05e-11	2.49e-09	ENSDARG00000011042	pgbd5	20347
chr13	23952108	23952288	5.4	6.04	4.19	1.85	2.18e-05	0.000156	ENSDARG00000011042	pgbd5	59595
chr13	23991952	23992463	8.68	9.12	8.05	1.07	1.6e-07	2.09e-06	ENSDARG00000003829	galnt2	95882
chr13	23998326	23998797	6.93	7.45	6.1	1.35	4.83e-06	4.19e-05	ENSDARG00000003829	galnt2	89548
chr13	24018815	24019212	7.67	8.13	6.99	1.14	1.48e-05	0.000112	ENSDARG00000003829	galnt2	69133
chr13	24073471	24073954	7.09	7.56	6.39	1.16	2.95e-05	0.000204	ENSDARG00000003829	galnt2	14391
chr13	24113409	24113882	9.09	9.76	7.82	1.94	9.85e-31	1.27e-27	ENSDARG00000003217	urb2	13299
chr13	24114191	24114389	5.62	6.2	4.66	1.53	0.000147	0.000826	ENSDARG00000003217	urb2	12792
chr13	24127197	24127335	5.55	6.19	4.36	1.83	1.55e-05	0.000116	ENSDARG00000003217	urb2	-17
chr13	24273105	24273407	8.13	8.6	7.42	1.18	4.29e-06	3.78e-05	ENSDARG00000029663	rab1ab	1149
chr13	24311606	24311955	8.06	8.75	6.69	2.05	7.18e-17	9.15e-15	ENSDARG00000000551	slc1a4	4927
chr13	24324386	24324568	6.09	6.54	5.42	1.12	0.00143	0.0058	ENSDARG00000000551	slc1a4	-7340
chr13	24346187	24346698	7.1	7.63	6.26	1.37	9.57e-06	7.62e-05	ENSDARG00000055530	sertad2b	-23816
chr13	24372578	24372773	8.02	8.54	7.18	1.36	3.25e-10	8.67e-09	ENSDARG00000055530	sertad2b	2065
chr13	24372936	24373136	7.63	8.31	6.33	1.98	2.21e-16	2.55e-14	ENSDARG00000055530	sertad2b	2423
chr13	24385585	24385801	8.11	8.61	7.35	1.26	1.83e-08	3.06e-07	ENSDARG00000055530	sertad2b	15072
chr13	24417817	24418444	9.27	9.71	8.62	1.09	1.47e-11	5.45e-10	ENSDARG00000055525	lgalslb	-3361
chr13	24448329	24448894	8.85	9.29	8.21	1.08	1.31e-09	2.95e-08	ENSDARG00000001578	echs1	0
chr13	24680618	24680916	8.18	8.81	7.03	1.78	8.72e-17	1.09e-14	ENSDARG00000061525	slka	14325
chr13	24692506	24692655	5.87	6.44	4.91	1.53	7.58e-05	0.000466	ENSDARG00000061525	slka	2586
chr13	24692760	24693355	8.98	9.58	7.93	1.66	4.45e-24	2.17e-21	ENSDARG00000061525	slka	1886
chr13	24891435	24892036	7.28	7.7	6.68	1.02	6.47e-05	0.000405	ENSDARG00000055429	kat6b	-111695
chr13	25141777	25142154	8.54	8.98	7.9	1.08	1.41e-07	1.86e-06	ENSDARG00000044968	vcla	11662
chr13	25142932	25143188	8.24	8.7	7.57	1.12	7.05e-09	1.31e-07	ENSDARG00000044968	vcla	10628
chr13	25146142	25146549	9.46	9.96	8.68	1.28	3.44e-18	5.66e-16	ENSDARG00000044968	vcla	7267
chr13	25249886	25250126	6.06	6.61	5.14	1.48	0.000136	0.000775	ENSDARG00000022183	gsto1	0
chr13	25271594	25271849	6.35	6.8	5.69	1.11	0.000975	0.00421	ENSDARG00000033285	gsto2	4946
chr13	25286219	25286384	5.69	6.19	4.9	1.29	0.0011	0.00468	ENSDARG00000074179	CALHM2	483
chr13	25304845	25305193	7.47	7.98	6.68	1.3	1.16e-07	1.57e-06	ENSDARG00000039483	si:dkey-51a16.9	363
chr13	25353039	25353253	7.15	7.75	6.1	1.65	1.45e-09	3.24e-08	ENSDARG00000009525	tial1	956
chr13	25596063	25596563	6.96	7.38	6.37	1.01	0.000332	0.00167	ENSDARG00000031981	pcbd1	5544
chr13	25597489	25597670	4.86	5.45	3.87	1.58	0.00149	0.00603	ENSDARG00000031981	pcbd1	6970
chr13	25620184	25620677	9.27	9.71	8.63	1.08	3.29e-12	1.43e-10	ENSDARG00000061375	sgpl1	0
chr13	25639610	25639873	6.19	6.69	5.42	1.27	0.000259	0.00135	ENSDARG00000019845	pdlim1	-2851
chr13	25675862	25676529	9.21	9.7	8.46	1.24	0.000476	0.00228	ENSDARG00000055276	rel	12846
chr13	25692326	25692522	7.51	7.93	6.9	1.03	4.18e-05	0.000277	ENSDARG00000055276	rel	-2952
chr13	25695860	25696323	9.53	10.12	8.51	1.61	4.57e-26	3.18e-23	ENSDARG00000012141	papolg	362
chr13	25729255	25729433	5.19	5.8	4.13	1.66	0.000477	0.00228	ENSDARG00000061352	bcl11aa	5948
chr13	25735335	25735530	6.42	6.94	5.59	1.35	5.03e-05	0.000325	ENSDARG00000061352	bcl11aa	12028
chr13	25735911	25736718	8.84	9.37	8	1.38	9.5e-15	7.54e-13	ENSDARG00000061352	bcl11aa	12604
chr13	25763974	25764600	9	9.42	8.39	1.03	2.29e-09	4.84e-08	ENSDARG00000061352	bcl11aa	40667
chr13	25766852	25767120	7.67	8.19	6.83	1.36	1.11e-07	1.51e-06	ENSDARG00000061352	bcl11aa	43545
chr13	25770205	25771514	8.97	9.42	8.31	1.12	8.87e-10	2.1e-08	ENSDARG00000061352	bcl11aa	46898
chr13	25772172	25772635	7.22	7.66	6.58	1.08	2.61e-05	0.000183	ENSDARG00000061352	bcl11aa	48865
chr13	25907219	25908103	8.58	9.15	7.62	1.52	9.22e-15	7.34e-13	ENSDARG00000061352	bcl11aa	183912
chr13	25918997	25919431	6.35	6.94	5.34	1.6	7.38e-06	6.07e-05	ENSDARG00000061352	bcl11aa	195690
chr13	26669158	26669364	7.32	7.74	6.71	1.03	4.64e-05	0.000303	ENSDARG00000021547	vrk2	-365
chr13	26910288	26910601	9.61	10.08	8.91	1.17	5.71e-15	4.8e-13	ENSDARG00000039499	soul2	0
chr13	26924747	26925306	7.85	8.34	7.08	1.27	6.06e-08	8.8e-07	ENSDARG00000039499	soul2	14310
chr13	27103655	27104247	8.96	9.4	8.34	1.05	2.04e-09	4.36e-08	ENSDARG00000074589	rin2	1257
chr13	27113785	27113995	7.76	8.28	6.94	1.34	5.74e-09	1.09e-07	ENSDARG00000074589	rin2	11387
chr13	27114077	27114167	5.14	5.71	4.19	1.52	0.00102	0.00436	ENSDARG00000074589	rin2	11679
chr13	27144240	27144929	9.63	10.2	8.69	1.51	1.97e-20	5.16e-18	ENSDARG00000074589	rin2	-1192
chr13	27156381	27156574	7.22	7.72	6.45	1.27	3.71e-06	3.32e-05	ENSDARG00000074589	rin2	10261
chr13	27197501	27197952	8.58	9.05	7.87	1.19	6.12e-09	1.16e-07	ENSDARG00000021572	mb21d1	0
chr13	27198022	27198123	4.72	5.32	3.65	1.67	0.00134	0.00551	ENSDARG00000021572	mb21d1	359
chr13	27643057	27643479	5.6	6.13	4.75	1.38	0.000826	0.00365	ENSDARG00000021681	asrgl1	4571
chr13	27672416	27672671	6.47	7.11	5.29	1.81	4.37e-08	6.6e-07	ENSDARG00000080952	dre-mir-30c	-947
chr13	27926064	27926887	9.31	9.81	8.55	1.26	2.67e-15	2.41e-13	ENSDARG00000030733	b3gat2	104826
chr13	28046279	28047038	6.94	7.44	6.14	1.3	1.12e-05	8.73e-05	ENSDARG00000031302	smap1	86368
chr13	28047106	28047651	6.97	7.43	6.3	1.13	7.18e-05	0.000444	ENSDARG00000031302	smap1	85755
chr13	28132897	28133818	10.34	10.78	9.71	1.07	8.67e-17	1.08e-14	ENSDARG00000031302	smap1	0
chr13	28411240	28411942	7.07	7.64	6.11	1.53	8.3e-08	1.16e-06	ENSDARG00000098152	si:ch211-194i8.3	-28344
chr13	28468851	28469443	9.18	9.67	8.42	1.25	7.71e-16	7.93e-14	ENSDARG00000033566	cyp17a1	11072
chr13	28486471	28486662	7.77	8.26	7.02	1.24	3.16e-08	4.95e-07	ENSDARG00000061195	cnnm2a	-975
chr13	28616821	28617080	6.36	6.93	5.4	1.53	5.99e-06	5.07e-05	ENSDARG00000039406	prom2	-405
chr13	28654928	28655021	5.81	6.41	4.77	1.63	3.3e-05	0.000225	ENSDARG00000024311	nsmce4a	-344
chr13	28655099	28655235	6.61	7.03	6.01	1.02	0.000953	0.00413	ENSDARG00000024311	nsmce4a	-130
chr13	28655301	28655413	6.34	6.84	5.56	1.28	0.000107	0.000629	ENSDARG00000024311	nsmce4a	0
chr13	28700919	28701781	9.71	10.19	8.98	1.21	6.26e-19	1.19e-16	ENSDARG00000062790		11141
chr13	28712325	28712746	7.66	8.15	6.9	1.26	4.35e-07	5.03e-06	ENSDARG00000062790		22547
chr13	29162901	29163031	5.01	5.63	3.88	1.76	0.000786	0.0035	ENSDARG00000061114	PARG	1272
chr13	30019498	30020296	9	9.43	8.4	1.02	1.7e-10	4.86e-09	ENSDARG00000033320	sar1ab	0
chr13	30173916	30174833	7.22	7.7	6.5	1.2	3.8e-06	3.4e-05	ENSDARG00000039347	rps24	76245
chr13	30562008	30562439	7.79	8.21	7.2	1.01	6.93e-06	5.75e-05	ENSDARG00000074487	CR762483.1	0
chr13	30565661	30566213	7.14	7.6	6.46	1.15	1.23e-05	9.51e-05	ENSDARG00000074487	CR762483.1	3542
chr13	30743599	30743802	7.38	7.82	6.75	1.07	1.49e-05	0.000112	ENSDARG00000075612	ercc6	0
chr13	30905148	30905624	6.98	7.44	6.3	1.14	3.41e-05	0.000231	ENSDARG00000077009	wdfy4	-10094
chr13	30990733	30991020	6.59	7.09	5.82	1.27	5.23e-05	0.000336	ENSDARG00000095547	si:ch211-223a10.3	5576
chr13	31252786	31253197	7.86	8.54	6.53	2	1.35e-16	1.63e-14	ENSDARG00000007382	ubtd1a	-4554
chr13	31258192	31258507	9.03	9.48	8.37	1.1	2.21e-11	7.86e-10	ENSDARG00000007808	zdhhc16a	675
chr13	31258943	31259292	8.6	9.08	7.86	1.23	7.31e-11	2.27e-09	ENSDARG00000007808	zdhhc16a	0
chr13	31259360	31259557	8.43	8.87	7.81	1.06	1.09e-08	1.93e-07	ENSDARG00000007808	zdhhc16a	-150
chr13	31259787	31259945	7.45	7.92	6.77	1.15	2.78e-06	2.57e-05	ENSDARG00000074588	METTL18	0
chr13	31407791	31408021	5.1	5.73	3.96	1.77	0.000248	0.00131	ENSDARG00000003444	dhrs7	5894
chr13	31515072	31515580	10.01	10.56	9.11	1.45	1.82e-23	8.3e-21	ENSDARG00000004695	six4a	976
chr13	31558967	31559184	5.27	5.8	4.42	1.39	0.00194	0.00754	ENSDARG00000054312	slc38a6	1439
chr13	31592446	31592892	7.86	8.35	7.13	1.22	1.7e-08	2.85e-07	ENSDARG00000018382	prkcha	6076
chr13	31693931	31694065	5.7	6.29	4.67	1.63	7.4e-05	0.000456	ENSDARG00000089795	sertad4	5271
chr13	31694255	31694885	9.18	9.74	8.25	1.49	5.08e-14	3.42e-12	ENSDARG00000089795	sertad4	4451
chr13	31816599	31817838	10.41	10.86	9.75	1.11	2.27e-19	4.83e-17	ENSDARG00000017696	diexf	-8538
chr13	31820468	31820707	7.36	7.94	6.35	1.59	2.3e-10	6.35e-09	ENSDARG00000017696	diexf	-12407
chr13	31937298	31937813	6.84	7.3	6.18	1.12	9.81e-05	0.000583	ENSDARG00000014091	osr1	-76108
chr13	32012244	32012695	7.86	8.34	7.14	1.2	5.84e-08	8.51e-07	ENSDARG00000014091	osr1	-1226
chr13	32016977	32017564	10.56	10.99	9.95	1.04	1.24e-18	2.22e-16	ENSDARG00000014091	osr1	3057
chr13	32077333	32078447	10.46	10.91	9.8	1.11	9.47e-23	3.88e-20	ENSDARG00000014091	osr1	63413
chr13	32112072	32112315	6.83	7.49	5.58	1.91	1.67e-10	4.79e-09	ENSDARG00000014091	osr1	98152
chr13	32112404	32112546	5.97	6.46	5.23	1.23	0.0014	0.00573	ENSDARG00000014091	osr1	98484
chr13	32115375	32115533	6.48	7.13	5.23	1.9	5.94e-09	1.13e-07	ENSDARG00000014091	osr1	101455
chr13	32115640	32115893	7.05	7.67	5.96	1.71	1.13e-09	2.6e-08	ENSDARG00000014091	osr1	101720
chr13	32115951	32116043	5.6	6.25	4.36	1.89	5.78e-06	4.91e-05	ENSDARG00000014091	osr1	102031
chr13	32116123	32116647	9.79	10.39	8.75	1.64	1.44e-34	3.05e-31	ENSDARG00000014091	osr1	102203
chr13	32121094	32121233	5.77	6.34	4.8	1.54	0.000224	0.0012	ENSDARG00000014091	osr1	107174
chr13	32124633	32125137	7.39	7.94	6.5	1.43	2.67e-07	3.27e-06	ENSDARG00000014091	osr1	110713
chr13	32181002	32181223	6.43	6.86	5.83	1.04	0.00132	0.00544	ENSDARG00000018153	nt5c1ba	-134497
chr13	32211888	32212481	10.18	10.75	9.22	1.53	2.29e-31	3.18e-28	ENSDARG00000018153	nt5c1ba	-103239
chr13	32297414	32297949	8.06	8.58	7.23	1.35	1.7e-08	2.85e-07	ENSDARG00000018153	nt5c1ba	-17771
chr13	32449235	32449402	6.24	6.71	5.53	1.17	0.000689	0.00313	ENSDARG00000006891	kcns3a	-2300
chr13	32449493	32449611	5.15	5.75	4.09	1.66	0.000319	0.00162	ENSDARG00000006891	kcns3a	-2558
chr13	32493497	32493713	5.03	5.64	3.93	1.71	0.000647	0.00297	ENSDARG00000069269	wdr35	-1425
chr13	32716010	32716088	4.39	5.05	3.14	1.9	0.00223	0.00847	ENSDARG00000100616	si:dkey-47e6.2	-38820
chr13	32896566	32896928	8.69	9.13	8.04	1.09	2.06e-08	3.4e-07	ENSDARG00000039269	arg2	2469
chr13	32909754	32910491	9.59	10.33	7.99	2.33	5.54e-43	2.7e-39	ENSDARG00000039270	vti1b	13906
chr13	32916709	32917291	9.67	10.17	8.9	1.27	9.15e-19	1.66e-16	ENSDARG00000039270	vti1b	7106
chr13	33003120	33003486	6.23	6.81	5.25	1.55	2.52e-05	0.000178	ENSDARG00000012789	plek2	675
chr13	33112323	33112466	6.2	6.69	5.47	1.22	0.000572	0.00266	ENSDARG00000008947	rtf1	3207
chr13	33145241	33146111	10.21	10.65	9.59	1.06	7.94e-12	3.16e-10	ENSDARG00000011222	ccdc28b	-5535
chr13	33190628	33190806	7.56	8.12	6.65	1.47	9.67e-10	2.26e-08	ENSDARG00000076139	si:dkey-71p21.13	0
chr13	33190878	33191253	8.18	8.7	7.34	1.36	4.77e-11	1.55e-09	ENSDARG00000076139	si:dkey-71p21.13	0
chr13	33197226	33197587	7.87	8.32	7.2	1.12	5.24e-06	4.5e-05	ENSDARG00000101505	BX284673.1	4210
chr13	33200497	33200975	7.9	8.41	7.11	1.3	5.36e-09	1.03e-07	ENSDARG00000101505	BX284673.1	7481
chr13	33201242	33201698	8.92	9.41	8.16	1.25	2.63e-10	7.16e-09	ENSDARG00000101505	BX284673.1	8226
chr13	33230826	33231014	5.96	6.55	4.95	1.59	1.57e-05	0.000118	ENSDARG00000069199	zgc:172120	727
chr13	33231728	33231941	7.68	8.2	6.88	1.32	5.3e-07	5.98e-06	ENSDARG00000069199	zgc:172120	0
chr13	33255496	33256113	8.27	8.81	7.41	1.4	1.04e-11	4.04e-10	ENSDARG00000076440	btbd6a	12172
chr13	33320547	33320710	6.72	7.28	5.81	1.47	8.34e-07	8.92e-06	ENSDARG00000067661		-937
chr13	33354542	33355062	9.25	9.77	8.43	1.34	1.49e-18	2.63e-16	ENSDARG00000032601	macrod2	2966
chr13	33368712	33369125	5.72	6.23	4.92	1.3	0.00166	0.00659	ENSDARG00000014246	JAG2	-9206
chr13	33495239	33495408	6.98	7.49	6.18	1.31	2.51e-06	2.35e-05	ENSDARG00000012972	cfl1l	-1787
chr13	33507199	33507441	8.77	9.27	7.99	1.28	4.25e-10	1.09e-08	ENSDARG00000013763	RRBP1	2936
chr13	33534545	33535093	7.99	8.42	7.37	1.05	1.17e-06	1.2e-05	ENSDARG00000013763	RRBP1	-5041
chr13	33625542	33626490	7.68	8.14	7	1.15	6.19e-07	6.86e-06	ENSDARG00000104106		46738
chr13	33912090	33912533	6.6	7.14	5.73	1.41	1.38e-05	0.000105	ENSDARG00000032601	macrod2	-178833
chr13	34716659	34716815	5.25	5.93	3.9	2.04	8.15e-05	0.000496	ENSDARG00000030743	sptlc3	15679
chr13	34724594	34725354	9.25	9.75	8.47	1.28	4.29e-14	2.94e-12	ENSDARG00000030743	sptlc3	7140
chr13	34731891	34732768	9.64	10.09	9	1.08	2.92e-14	2.1e-12	ENSDARG00000030743	sptlc3	0
chr13	34982380	34983111	7.04	7.51	6.35	1.16	0.000221	0.00118	ENSDARG00000087517	btbd3b	-56490
chr13	35031322	35031508	6.2	6.65	5.52	1.13	0.00135	0.00555	ENSDARG00000095016	si:dkey-246k9.4	37245
chr13	35055806	35055971	7.8	8.22	7.21	1.01	0.000109	0.000641	ENSDARG00000095016	si:dkey-246k9.4	12782
chr13	35056785	35057125	7.08	7.65	6.11	1.55	3.51e-07	4.16e-06	ENSDARG00000095016	si:dkey-246k9.4	11628
chr13	35067766	35068532	8.06	8.58	7.24	1.33	5.43e-10	1.36e-08	ENSDARG00000095016	si:dkey-246k9.4	221
chr13	35087464	35088338	8.57	9.14	7.61	1.53	8.08e-17	1.02e-14	ENSDARG00000093145	si:dkey-246k9.3	7269
chr13	35222974	35223394	7.96	8.48	7.15	1.32	3.37e-08	5.24e-07	ENSDARG00000013168	jag1b	9624
chr13	35240141	35241113	8.54	8.98	7.89	1.09	1.18e-09	2.68e-08	ENSDARG00000013168	jag1b	26791
chr13	35245388	35246123	8.08	8.54	7.39	1.15	1.57e-08	2.65e-07	ENSDARG00000013168	jag1b	32038
chr13	35263919	35264186	6.34	6.77	5.74	1.03	0.00165	0.00656	ENSDARG00000013168	jag1b	50569
chr13	35333907	35334391	6.78	7.42	5.61	1.82	1.05e-09	2.42e-08	ENSDARG00000039069	slx4ip	0
chr13	35334912	35335205	5.87	6.38	5.07	1.3	0.000799	0.00355	ENSDARG00000039069	slx4ip	-814
chr13	35618862	35619046	5.56	6.07	4.76	1.31	0.00175	0.00691	ENSDARG00000098526	gpr75	-695
chr13	35839710	35839979	7.68	8.25	6.74	1.5	8.68e-10	2.06e-08	ENSDARG00000077845	si:ch211-67f13.7	9980
chr13	35840105	35840582	8.86	9.43	7.9	1.52	2.32e-17	3.28e-15	ENSDARG00000077845	si:ch211-67f13.7	10375
chr13	35873573	35873863	8.57	9.14	7.62	1.52	7.9e-16	8.12e-14	ENSDARG00000079155	si:ch211-67f13.8	-13621
chr13	35873943	35874048	5.65	6.2	4.74	1.46	0.000313	0.00159	ENSDARG00000079155	si:ch211-67f13.8	-13991
chr13	35876576	35877203	8.53	8.98	7.87	1.11	1.18e-09	2.69e-08	ENSDARG00000079155	si:ch211-67f13.8	-16624
chr13	35882570	35883195	9.59	10.05	8.93	1.12	2.08e-14	1.54e-12	ENSDARG00000079155	si:ch211-67f13.8	-22618
chr13	35898541	35899011	8.36	8.98	7.25	1.73	4.64e-19	9.14e-17	ENSDARG00000060340	si:dkey-157l19.2	9739
chr13	35902276	35902989	10.27	10.69	9.68	1.01	2.23e-17	3.16e-15	ENSDARG00000060340	si:dkey-157l19.2	5761
chr13	35908324	35908483	7.18	7.63	6.52	1.1	3.64e-05	0.000245	ENSDARG00000060340	si:dkey-157l19.2	267
chr13	35921005	35921296	8.69	9.12	8.08	1.04	5.13e-09	9.91e-08	ENSDARG00000039150	lgmn	3175
chr13	36381794	36382479	9.13	9.59	8.45	1.14	4.78e-09	9.31e-08	ENSDARG00000078185	pacs2	17671
chr13	36449203	36449363	6.31	6.99	5.02	1.97	1.56e-08	2.65e-07	ENSDARG00000077850	lgals3	3891
chr13	36534301	36534495	6.74	7.16	6.14	1.02	0.000531	0.0025	ENSDARG00000060506	sos2	3031
chr13	37029860	37030222	6.4	6.86	5.72	1.14	0.00115	0.00483	ENSDARG00000093940	si:dkeyp-77c8.1	24703
chr13	37108051	37108678	8.24	8.9	7	1.91	5.47e-21	1.61e-18	ENSDARG00000095514	si:dkeyp-77c8.5	-4697
chr13	37128173	37128662	6.7	7.26	5.8	1.45	2.6e-06	2.42e-05	ENSDARG00000053484	syne2b	225
chr13	37293005	37293519	6.85	7.32	6.16	1.16	0.000122	0.000706	ENSDARG00000069117	kcnh5b	-34584
chr13	37335830	37335990	6.77	7.32	5.87	1.45	1.16e-05	9.01e-05	ENSDARG00000069118	ppp2r5eb	3644
chr13	37343223	37343445	8.14	8.68	7.27	1.41	2.67e-12	1.18e-10	ENSDARG00000069118	ppp2r5eb	-3572
chr13	37472586	37472967	10.18	10.67	9.44	1.23	2.39e-16	2.73e-14	ENSDARG00000003827	snapc1b	388
chr13	37475247	37475560	9.48	9.95	8.79	1.17	1.92e-15	1.81e-13	ENSDARG00000003827	snapc1b	-538
chr13	37481837	37482785	9.5	9.92	8.91	1.01	2.35e-11	8.29e-10	ENSDARG00000017489	zgc:123068	0
chr13	37487883	37488111	6.64	7.11	5.94	1.17	0.000202	0.00109	ENSDARG00000074217	si:dkey-188i13.6	-743
chr13	37489060	37489321	6.66	7.22	5.7	1.52	7.74e-07	8.34e-06	ENSDARG00000074217	si:dkey-188i13.6	0
chr13	37494131	37494648	9.04	9.58	8.18	1.39	6.39e-18	1e-15	ENSDARG00000039243	zgc:152791	0
chr13	37504822	37505208	6.54	6.99	5.89	1.1	0.00049	0.00234	ENSDARG00000078389	si:dkey-188i13.7	0
[truncated: 8,298 more rows]

## Sheet: c DARs increasing in sp7-
chr	start	end	Conc	Conc_sp7ne0dpa	Conc_sp7ne4dpa	Fold	p.value	FDR	Gene_ID	Gene_Symbol	Distance_from_TSS
chr1	23077	23684	8.44	7.6	8.97	-1.38	0.00104	0.00657	ENSDARG00000099319	CU651657.1	-1902
chr1	48923	49520	7.27	6.08	7.91	-1.84	3.23e-06	5.66e-05	ENSDARG00000103929	ildr1a	0
chr1	49601	50045	7.39	6.63	7.89	-1.25	0.000655	0.00457	ENSDARG00000103929	ildr1a	0
chr1	60217	60672	6.49	5.04	7.2	-2.17	6.28e-09	2.72e-07	ENSDARG00000101073		4345
chr1	62912	63590	7.16	6.34	7.68	-1.34	0.00012	0.00116	ENSDARG00000101073		1427
chr1	64678	65457	7.4	6.65	7.89	-1.24	0.000329	0.00265	ENSDARG00000101073		0
chr1	73624	73835	5.98	4.91	6.58	-1.67	1.3e-05	0.000184	ENSDARG00000100223		-1522
chr1	171666	171945	5.84	4.13	6.6	-2.47	5.29e-09	2.35e-07	ENSDARG00000100181	LAMP1	351
chr1	194240	194463	6.88	5.21	7.64	-2.43	1e-09	5.52e-08	ENSDARG00000029936	grtp1a	2329
chr1	197389	197600	6.14	4.83	6.82	-1.99	5.49e-07	1.26e-05	ENSDARG00000029936	grtp1a	-510
chr1	210102	210531	6.29	5.22	6.89	-1.67	3.14e-06	5.54e-05	ENSDARG00000041589	adprhl1	466
chr1	317822	318188	6.28	5.06	6.93	-1.87	1.39e-06	2.79e-05	ENSDARG00000063385	cenpe	20456
chr1	330757	331334	7.8	4.98	8.7	-3.72	1.55e-19	2.08e-16	ENSDARG00000007804	gas6	11932
chr1	337709	338023	6.75	5.3	7.46	-2.16	2.01e-07	5.3e-06	ENSDARG00000007804	gas6	5243
chr1	338089	338381	7.06	6.19	7.6	-1.42	2.63e-05	0.000329	ENSDARG00000007804	gas6	4885
chr1	339411	339575	5.49	4.29	6.13	-1.84	1.81e-05	0.000242	ENSDARG00000007804	gas6	3691
chr1	604742	605193	5.9	4.92	6.48	-1.56	0.000155	0.00144	ENSDARG00000058996	jam2a	-3756
chr1	649292	649858	6.56	5.25	7.23	-1.99	3.6e-08	1.23e-06	ENSDARG00000104279	appa	-11116
chr1	668112	668508	6.11	4.04	6.93	-2.89	1.28e-12	1.63e-10	ENSDARG00000103783	cyyr1	6056
chr1	674235	674687	7.38	6.7	7.84	-1.13	0.000628	0.00443	ENSDARG00000103783	cyyr1	0
chr1	685683	686410	8.05	6.51	8.78	-2.27	1.35e-10	9.54e-09	ENSDARG00000103519	ADAMTS1	0
chr1	686942	687155	6.78	5.81	7.36	-1.55	4.07e-05	0.000476	ENSDARG00000103519	ADAMTS1	-920
chr1	739264	739811	6	5.16	6.52	-1.36	0.000259	0.00218	ENSDARG00000100307	adamts5	-19532
chr1	787585	787984	5.39	4.53	5.93	-1.4	0.000971	0.00622	ENSDARG00000100307	adamts5	-67853
chr1	802130	802570	8.15	7.4	8.63	-1.23	0.000697	0.00481	ENSDARG00000100307	adamts5	-82398
chr1	818107	818868	6.44	5.59	6.97	-1.37	7.74e-05	0.000811	ENSDARG00000100307	adamts5	-98375
chr1	843862	844393	6.64	5.3	7.33	-2.02	1.05e-08	4.24e-07	ENSDARG00000035776	n6amt1	-121994
chr1	848778	849170	5.9	4.75	6.53	-1.78	6.6e-06	0.000104	ENSDARG00000035776	n6amt1	-117217
chr1	853976	854732	9.06	7.96	9.68	-1.72	1.1e-05	0.000159	ENSDARG00000035776	n6amt1	-111655
chr1	891848	892456	6.38	5.1	7.05	-1.95	1.42e-07	3.96e-06	ENSDARG00000035776	n6amt1	-73931
chr1	896041	896623	5.8	5.04	6.3	-1.25	0.0013	0.00782	ENSDARG00000035776	n6amt1	-69764
chr1	901131	901379	5.35	3.8	6.08	-2.28	5.51e-06	8.91e-05	ENSDARG00000035776	n6amt1	-65008
chr1	902338	902779	5.34	4.42	5.9	-1.48	0.00145	0.00851	ENSDARG00000035776	n6amt1	-63608
chr1	903956	904328	5.4	3.93	6.12	-2.18	9.13e-06	0.000136	ENSDARG00000035776	n6amt1	-62059
chr1	921934	922682	5.88	5.06	6.4	-1.34	0.000468	0.0035	ENSDARG00000035776	n6amt1	-43705
chr1	950886	951361	5.91	3.84	6.73	-2.89	9.41e-12	9.12e-10	ENSDARG00000035776	n6amt1	-15026
chr1	967955	968393	5.77	4.94	6.29	-1.34	0.000535	0.00389	ENSDARG00000035776	n6amt1	1569
chr1	1004816	1005291	5.63	4.7	6.2	-1.5	0.000274	0.00228	ENSDARG00000035776	n6amt1	38430
chr1	1238693	1239311	7.2	5.8	7.9	-2.1	1.19e-09	6.41e-08	ENSDARG00000104202	CABZ01077978.1	13742
chr1	1253784	1254528	9.43	8.46	10.01	-1.55	0.00147	0.00862	ENSDARG00000087646	runx1	0
chr1	1274999	1275542	5.83	5.09	6.31	-1.22	0.00174	0.00983	ENSDARG00000087646	runx1	-21039
chr1	1278872	1279335	5.85	4.24	6.6	-2.35	1.6e-08	6.11e-07	ENSDARG00000087646	runx1	-24912
chr1	1307462	1307980	7.98	5.78	8.81	-3.03	1.36e-15	4.38e-13	ENSDARG00000087646	runx1	-53502
chr1	1310931	1311219	8.01	6.96	8.6	-1.64	0.000385	0.003	ENSDARG00000087646	runx1	-56971
chr1	1318613	1319177	7.02	5.5	7.74	-2.25	1.33e-10	9.38e-09	ENSDARG00000087646	runx1	-64653
chr1	1340453	1340998	7.4	5.33	8.21	-2.89	8.54e-15	2.15e-12	ENSDARG00000087646	runx1	-86493
chr1	1345339	1345670	5.2	4.06	5.83	-1.77	0.00014	0.00132	ENSDARG00000080051	dre-mir-459	-82122
chr1	1353091	1353562	7.06	5.41	7.81	-2.4	1.24e-09	6.65e-08	ENSDARG00000080051	dre-mir-459	-74230
chr1	1354596	1355406	8.64	7.54	9.26	-1.72	1.05e-05	0.000154	ENSDARG00000080051	dre-mir-459	-72386
chr1	1356257	1356869	8.2	5.61	9.07	-3.46	1.49e-17	8.83e-15	ENSDARG00000080051	dre-mir-459	-70923
chr1	1364782	1365411	7.19	5.1	8.01	-2.91	4.69e-16	1.76e-13	ENSDARG00000080051	dre-mir-459	-62381
chr1	1376455	1376873	6.41	5.12	7.08	-1.97	7.04e-08	2.18e-06	ENSDARG00000080051	dre-mir-459	-50919
chr1	1380259	1380810	7.2	4.94	8.04	-3.1	3.66e-16	1.43e-13	ENSDARG00000080051	dre-mir-459	-46982
chr1	1397184	1397437	6.07	5.1	6.65	-1.55	7.68e-05	0.000806	ENSDARG00000080051	dre-mir-459	-30355
chr1	1449079	1449266	5.62	4.8	6.13	-1.33	0.00147	0.0086	ENSDARG00000067781	urp2	-3022
chr1	1506785	1507229	5.44	4.4	6.04	-1.64	0.000155	0.00144	ENSDARG00000099108	clic6	-26991
chr1	1606754	1607009	5.13	4.14	5.71	-1.57	0.00141	0.00836	ENSDARG00000002791	atp1a1a.1	24156
chr1	1846141	1846684	5.57	4.68	6.12	-1.45	0.000829	0.0055	ENSDARG00000010376	slc5a3a	-30608
chr1	1922250	1922782	6.42	5.61	6.93	-1.32	0.00046	0.00345	ENSDARG00000078743	oxgr1a.2	4953
chr1	1961424	1962053	7.54	6.26	8.21	-1.95	2.02e-08	7.46e-07	ENSDARG00000018460	mbnl2	-2880
chr1	1964525	1965330	8.62	7.74	9.16	-1.41	0.000369	0.0029	ENSDARG00000018460	mbnl2	0
chr1	1978727	1979342	7.78	6.56	8.43	-1.87	9.33e-08	2.76e-06	ENSDARG00000018460	mbnl2	-1835
chr1	1988129	1988643	5.85	4.62	6.51	-1.89	6.16e-06	9.79e-05	ENSDARG00000018460	mbnl2	6748
chr1	1997272	1997544	5.13	3.78	5.81	-2.04	3.45e-05	0.000414	ENSDARG00000018460	mbnl2	15891
chr1	2010663	2011070	6.48	5.18	7.16	-1.98	2.81e-08	9.96e-07	ENSDARG00000018460	mbnl2	29282
chr1	2058273	2058774	6.1	5.05	6.7	-1.65	3.01e-05	0.000369	ENSDARG00000018460	mbnl2	15353
chr1	2061303	2061936	7.16	6.11	7.76	-1.64	2.91e-06	5.19e-05	ENSDARG00000040246	rap2ab	-12634
chr1	2113354	2113510	6.46	5.76	6.93	-1.17	0.000876	0.00575	ENSDARG00000040245	kpnb3	701
chr1	2241391	2241667	4.77	2.95	5.55	-2.59	1.51e-05	0.000208	ENSDARG00000084484	5S_rRNA	-13643
chr1	2242154	2242597	5.71	4.57	6.34	-1.76	1.16e-05	0.000166	ENSDARG00000084484	5S_rRNA	-12713
chr1	2268638	2269116	7.09	5.23	7.87	-2.65	2.34e-13	3.74e-11	ENSDARG00000084484	5S_rRNA	13329
chr1	2276351	2276738	6.6	4.59	7.41	-2.81	4.89e-13	7.14e-11	ENSDARG00000084484	5S_rRNA	21042
chr1	2278011	2278349	7.41	6.08	8.09	-2.02	3.36e-07	8.29e-06	ENSDARG00000084484	5S_rRNA	22702
chr1	2395665	2396183	5.85	4.8	6.45	-1.65	3.24e-05	0.000392	ENSDARG00000070581	ggact.1	-85914
chr1	2456407	2456900	7.38	5.17	8.22	-3.05	1.49e-14	3.5e-12	ENSDARG00000086960	gpc6a	-108263
chr1	2562045	2562285	5.3	3.89	6	-2.11	5.34e-06	8.67e-05	ENSDARG00000086960	gpc6a	-2878
chr1	2564191	2564409	5.36	4.31	5.96	-1.65	0.000174	0.00157	ENSDARG00000086960	gpc6a	-754
chr1	2564954	2565618	6.52	5.46	7.12	-1.66	5.27e-06	8.58e-05	ENSDARG00000086960	gpc6a	0
chr1	2846845	2847015	4.43	3.01	5.13	-2.12	0.000341	0.00272	ENSDARG00000103647	gpc5a	28180
chr1	2894094	2894691	7.57	6.76	8.08	-1.32	0.000217	0.00189	ENSDARG00000103647	gpc5a	-18900
chr1	2916134	2916811	7.32	6.01	7.99	-1.99	5.77e-08	1.84e-06	ENSDARG00000103647	gpc5a	-40940
chr1	3569232	3569523	4.88	3.63	5.54	-1.91	0.000258	0.00217	ENSDARG00000098769	slitrk6	-154385
chr1	3671349	3671566	5.75	4.87	6.29	-1.42	0.000456	0.00343	ENSDARG00000098769	slitrk6	-52342
chr1	3738546	3739024	6.4	5.64	6.89	-1.24	0.00116	0.00716	ENSDARG00000098769	slitrk6	14639
chr1	3779788	3780144	5.53	4.28	6.19	-1.91	7.55e-06	0.000116	ENSDARG00000104115	5_8S_rRNA	4210
chr1	3795053	3795897	6.34	5.46	6.88	-1.42	5.27e-05	0.000591	ENSDARG00000104115	5_8S_rRNA	-10700
chr1	3990469	3990849	6.03	4.44	6.77	-2.33	2.49e-09	1.22e-07	ENSDARG00000102013	si:ch73-243e13.1	-166485
chr1	4042446	4042898	5.36	4.25	5.98	-1.73	8.07e-05	0.00084	ENSDARG00000102013	si:ch73-243e13.1	-218462
chr1	4439543	4440294	7.22	5.79	7.93	-2.14	4.2e-09	1.92e-07	ENSDARG00000082581	5S_rRNA	-77002
chr1	4451934	4452418	6.16	5.38	6.67	-1.29	0.000699	0.00482	ENSDARG00000082581	5S_rRNA	-89393
chr1	4452486	4453254	7.45	6.6	7.98	-1.38	0.000272	0.00227	ENSDARG00000082581	5S_rRNA	-89945
chr1	4480209	4480912	7.56	6.74	8.08	-1.34	6.31e-05	0.000685	ENSDARG00000078308	spry2	-76624
chr1	4522561	4522981	6.12	5.24	6.66	-1.43	0.000121	0.00117	ENSDARG00000078308	spry2	-34555
chr1	4548811	4549714	7.48	6.38	8.1	-1.72	8.24e-07	1.78e-05	ENSDARG00000078308	spry2	-7822
chr1	4584515	4585079	6.42	5.68	6.91	-1.23	0.000707	0.00486	ENSDARG00000078308	spry2	26980
chr1	4623292	4624141	6.31	5.38	6.87	-1.49	6e-05	0.000659	ENSDARG00000078308	spry2	65757
chr1	4844706	4845498	7.96	7.08	8.51	-1.43	0.000144	0.00135	ENSDARG00000006526	fn1b	0
chr1	4856374	4856853	5.79	4.23	6.52	-2.3	2.14e-08	7.89e-07	ENSDARG00000006526	fn1b	-11115
chr1	4858616	4859090	6.97	4.53	7.84	-3.3	9.66e-19	9.36e-16	ENSDARG00000006526	fn1b	-13357
chr1	4866863	4867397	6.83	5.46	7.52	-2.06	6.68e-09	2.86e-07	ENSDARG00000077688	cpo	-10950
chr1	4917927	4918559	6.78	5.6	7.43	-1.83	9.98e-08	2.92e-06	ENSDARG00000077688	cpo	39581
chr1	5011729	5012287	6.28	5.06	6.93	-1.87	9.38e-07	1.98e-05	ENSDARG00000096546	nrp2a	35400
chr1	5016570	5017501	7.22	6.01	7.87	-1.86	3.58e-08	1.22e-06	ENSDARG00000096546	nrp2a	30186
chr1	5047951	5048522	8.29	7.1	8.93	-1.82	3.83e-05	0.000452	ENSDARG00000096546	nrp2a	0
chr1	5065972	5066274	5.31	4.02	5.97	-1.95	2.84e-05	0.00035	ENSDARG00000096546	nrp2a	-17676
chr1	5119250	5119693	5.3	4.34	5.86	-1.52	0.000763	0.00516	ENSDARG00000096546	nrp2a	-70954
chr1	5135491	5136241	6.74	5.53	7.38	-1.85	9.64e-08	2.84e-06	ENSDARG00000096546	nrp2a	-87195
chr1	5160149	5160700	6.32	5.3	6.91	-1.6	1.1e-05	0.000159	ENSDARG00000096546	nrp2a	-111853
chr1	5205817	5206053	5.51	4.02	6.23	-2.2	9.42e-07	1.99e-05	ENSDARG00000096546	nrp2a	-157521
chr1	5207096	5207866	7.49	5.8	8.25	-2.44	4.85e-12	5.09e-10	ENSDARG00000096546	nrp2a	-158800
chr1	5578339	5579129	8.17	7.42	8.65	-1.23	0.0014	0.00827	ENSDARG00000063253	hecw2b	-29380
chr1	6008897	6009538	8.53	7.49	9.13	-1.64	9.88e-05	0.000994	ENSDARG00000096530	si:ch211-93g23.3	41851
chr1	6265095	6265972	6.93	5.09	7.71	-2.62	2.63e-11	2.26e-09	ENSDARG00000095087	si:ch211-227n20.2	-7413
chr1	6313064	6313876	6.27	5.07	6.91	-1.84	6.11e-07	1.38e-05	ENSDARG00000096610	si:ch211-227n20.3	16474
chr1	6718045	6718420	5.91	4.67	6.56	-1.89	2.82e-06	5.04e-05	ENSDARG00000090408	ERBB4	-12466
chr1	6934679	6935202	6.74	5.41	7.41	-2	1.55e-08	5.92e-07	ENSDARG00000004953	mxb	-14379
chr1	6937689	6938270	6.56	5.43	7.19	-1.76	4.5e-07	1.06e-05	ENSDARG00000074050	efnb2b	15977
chr1	6976092	6976874	7.81	6.99	8.32	-1.34	0.000343	0.00274	ENSDARG00000074050	efnb2b	0
chr1	7106068	7106500	6.07	4.51	6.8	-2.29	4.44e-09	2.01e-07	ENSDARG00000096630	si:ch211-190d13.1	-87665
chr1	7180207	7180371	4.71	3.58	5.33	-1.75	0.00128	0.00771	ENSDARG00000079779	radil	29773
chr1	7348780	7348964	5.77	4.89	6.32	-1.43	0.000245	0.00208	ENSDARG00000029720	si:dkeyp-9d4.2	-12303
chr1	7412769	7413012	5.5	4.34	6.14	-1.79	6.29e-05	0.000683	ENSDARG00000100166	CASKIN1	4372
chr1	7415695	7416023	6.12	4.95	6.75	-1.81	1.17e-06	2.41e-05	ENSDARG00000100166	CASKIN1	1361
chr1	7438805	7439640	8.83	7.96	9.37	-1.41	0.00088	0.00577	ENSDARG00000074212	SLC5A10	11907
chr1	7454483	7454861	7.62	6.57	8.22	-1.65	1.34e-05	0.000188	ENSDARG00000062929	FAM83G	1989
chr1	8020400	8021198	7.97	7.14	8.5	-1.36	0.000118	0.00115	ENSDARG00000012458	zgc:77849	10220
chr1	8063936	8065393	7.15	6.46	7.62	-1.17	0.000577	0.00414	ENSDARG00000012458	zgc:77849	53756
chr1	8232227	8232558	5.72	4.69	6.31	-1.62	5.47e-05	0.000609	ENSDARG00000070543	grin2ab	1233
chr1	8390359	8390896	5.68	4.22	6.39	-2.18	1.92e-07	5.1e-06	ENSDARG00000058460	cacng3a	-7399
chr1	8711036	8711566	5.82	4.67	6.45	-1.78	7.83e-06	0.00012	ENSDARG00000017834	micall2b	90403
chr1	8791833	8792141	6.84	5.53	7.51	-1.98	4.1e-08	1.38e-06	ENSDARG00000017834	micall2b	9828
chr1	9171731	9171949	5.41	4.02	6.1	-2.08	3.58e-06	6.21e-05	ENSDARG00000033852	mad1l1	2429
chr1	9319153	9319699	7.2	6.42	7.7	-1.29	0.000172	0.00156	ENSDARG00000076174	trim2b	0
chr1	9395612	9396094	6.38	4.95	7.08	-2.14	2.01e-08	7.43e-07	ENSDARG00000104660	si:ch73-132f6.5	-2274
chr1	9397969	9398599	7.6	6.64	8.18	-1.53	4.55e-05	0.000523	ENSDARG00000104660	si:ch73-132f6.5	0
chr1	9414080	9414649	7.3	4.93	8.15	-3.22	1.4e-17	8.53e-15	ENSDARG00000096594	lratb	-11444
chr1	9423519	9423965	5.91	4.24	6.67	-2.43	2.76e-09	1.34e-07	ENSDARG00000096594	lratb	-2128
chr1	9425892	9426712	7.09	6.08	7.67	-1.59	2.67e-06	4.82e-05	ENSDARG00000096594	lratb	0
chr1	9591225	9591685	6.14	4.42	6.9	-2.48	3.05e-10	1.96e-08	ENSDARG00000096536	si:dkey-58j19.6	-2612
chr1	9644303	9644745	6.45	4.5	7.26	-2.76	7.01e-13	9.71e-11	ENSDARG00000026387	tmem55bb	10325
chr1	9658792	9659573	7.01	5.84	7.65	-1.81	2.02e-07	5.32e-06	ENSDARG00000070495	FRMD7	3623
chr1	9681699	9682688	6.6	5.91	7.06	-1.15	0.000925	0.00599	ENSDARG00000084766	5S_rRNA	2090
chr1	9694399	9695187	7.19	6.41	7.7	-1.29	0.000219	0.0019	ENSDARG00000034785	dachb	0
chr1	11107281	11107705	5.6	4.83	6.1	-1.28	0.00177	0.00994	ENSDARG00000037621	BX569778.1	-16806
chr1	11152452	11153177	7.06	5.5	7.79	-2.29	8.65e-11	6.42e-09	ENSDARG00000007678	ttyh3b	10376
chr1	11244286	11245072	6.82	5.91	7.37	-1.46	4.55e-05	0.000522	ENSDARG00000070448	grk4	-17917
chr1	11298950	11299679	7.48	6.42	8.09	-1.67	1.65e-06	3.21e-05	ENSDARG00000070449	tspan5b	8324
chr1	11301466	11301803	5.66	4.25	6.36	-2.12	6.24e-07	1.4e-05	ENSDARG00000070449	tspan5b	10840
chr1	11512435	11513059	6.69	5.3	7.39	-2.09	5.83e-09	2.56e-07	ENSDARG00000032808	tdrd7a	2547
chr1	11541282	11541841	7.51	6.69	8.03	-1.34	9.92e-05	0.000997	ENSDARG00000078318	tmod1	0
chr1	11614957	11615491	7.3	6.25	7.9	-1.64	5.31e-06	8.64e-05	ENSDARG00000099771	gne	0
chr1	12137106	12137712	7.01	6.03	7.58	-1.55	4.29e-05	0.000497	ENSDARG00000105122	si:dkeyp-7b3.1	-23550
chr1	12489017	12490069	7.08	6.2	7.62	-1.42	2.57e-05	0.000322	ENSDARG00000102604	si:dkey-5n7.1	26850
chr1	12572902	12573711	7.12	5.93	7.77	-1.84	1.15e-07	3.32e-06	ENSDARG00000089805	pcdh18a	10611
chr1	12592380	12592910	6.73	4.76	7.53	-2.77	3.81e-14	7.89e-12	ENSDARG00000089805	pcdh18a	-8059
chr1	12756387	12756908	6.25	5.35	6.8	-1.44	0.000211	0.00184	ENSDARG00000089805	pcdh18a	-172066
chr1	12806590	12807461	6.51	5.65	7.04	-1.39	9.81e-05	0.000988	ENSDARG00000089805	pcdh18a	-222269
chr1	12879321	12879559	4.65	3.28	5.34	-2.07	0.00028	0.00232	ENSDARG00000089805	pcdh18a	-295000
chr1	12968191	12968545	7.14	6.14	7.73	-1.59	0.000191	0.0017	ENSDARG00000078525	NOCT	-275639
chr1	13078672	13079150	6.74	4.43	7.59	-3.16	5.45e-15	1.44e-12	ENSDARG00000078525	NOCT	-165034
chr1	13084396	13085353	6.57	5.67	7.11	-1.44	3.75e-05	0.000444	ENSDARG00000078525	NOCT	-158831
chr1	13671549	13672064	4.97	4.01	5.55	-1.54	0.00166	0.00945	ENSDARG00000056742	crmp1	9729
chr1	13768534	13768673	6.08	5.01	6.68	-1.67	1.79e-05	0.00024	ENSDARG00000003398	rbpja	384
chr1	13820696	13821160	6.04	5.07	6.61	-1.53	3.76e-05	0.000445	ENSDARG00000039063		-451
chr1	13851410	13851557	5.23	4.06	5.86	-1.8	9.67e-05	0.000977	ENSDARG00000099726	CR847936.4	-13774
chr1	14406708	14407109	5.62	4.74	6.16	-1.42	0.000823	0.00547	ENSDARG00000078898	pcdh7a	-44644
chr1	14463631	14464149	6.34	5.57	6.85	-1.28	0.000403	0.00311	ENSDARG00000078898	pcdh7a	11879
chr1	14540302	14540624	5.85	5.09	6.35	-1.26	0.00115	0.00712	ENSDARG00000077804	HGSNAT	523
chr1	14622758	14623001	6.1	5.23	6.63	-1.4	0.000369	0.0029	ENSDARG00000079317	DLC1	19736
chr1	14627911	14628191	5.57	4.03	6.3	-2.27	4.64e-07	1.09e-05	ENSDARG00000079317	DLC1	14546
chr1	14628813	14628981	4.67	3.29	5.36	-2.07	0.000429	0.00326	ENSDARG00000079317	DLC1	13756
chr1	14633933	14634211	5.72	4.76	6.3	-1.54	0.000436	0.00331	ENSDARG00000079317	DLC1	8526
chr1	14636083	14637046	7.94	7.18	8.44	-1.26	0.000732	0.00499	ENSDARG00000079317	DLC1	5691
chr1	14646250	14646613	6.33	5.1	6.99	-1.89	1.46e-07	4.04e-06	ENSDARG00000079317	DLC1	-3514
chr1	14681636	14682096	5.86	5.11	6.35	-1.24	0.00103	0.00651	ENSDARG00000079317	DLC1	-38900
chr1	14733489	14733798	4.58	3.43	5.21	-1.78	0.00116	0.00716	ENSDARG00000079317	DLC1	-90753
chr1	14758189	14758612	5.79	4.79	6.38	-1.59	0.000102	0.00102	ENSDARG00000079317	DLC1	-115453
chr1	14807842	14808275	5.61	4.42	6.25	-1.83	1.15e-05	0.000165	ENSDARG00000079317	DLC1	-165106
chr1	14811790	14812133	5.69	4.6	6.31	-1.71	7.15e-05	0.000761	ENSDARG00000079317	DLC1	-169054
chr1	14840824	14841567	6.99	5.94	7.59	-1.65	2.06e-06	3.86e-05	ENSDARG00000079317	DLC1	-198088
chr1	15650642	15651475	8.9	7.41	9.62	-2.21	2.53e-07	6.46e-06	ENSDARG00000007356	fgf20a	50402
chr1	15690598	15690830	4.71	3.45	5.37	-1.92	0.000574	0.00412	ENSDARG00000007356	fgf20a	11047
chr1	15694960	15695472	7.68	6.55	8.3	-1.75	2.41e-06	4.42e-05	ENSDARG00000007356	fgf20a	6405
chr1	15697237	15697642	6.65	4.52	7.48	-2.96	3.45e-13	5.27e-11	ENSDARG00000007356	fgf20a	4235
chr1	15717563	15718080	6.44	5.64	6.96	-1.32	0.000253	0.00214	ENSDARG00000078599	micu3a	13437
chr1	15741161	15741784	8.92	6.99	9.72	-2.72	7.45e-12	7.38e-10	ENSDARG00000101840	U3	-23805
chr1	15759428	15759715	7.57	6.77	8.08	-1.31	0.00148	0.00865	ENSDARG00000101840	U3	-5874
chr1	15815293	15815514	6.74	5.98	7.23	-1.25	0.000331	0.00266	ENSDARG00000070412	mtmr7b	-419
chr1	15880703	15881071	6.83	4.72	7.65	-2.94	2.33e-14	5.18e-12	ENSDARG00000034105	mtus1b	0
chr1	15889066	15889863	7.22	5.97	7.88	-1.91	1.38e-08	5.37e-07	ENSDARG00000034105	mtus1b	8021
chr1	15924978	15925182	5.69	4.9	6.2	-1.3	0.00142	0.00838	ENSDARG00000062198	pcm1	-3198
chr1	16168144	16169137	6.91	5.78	7.53	-1.75	2.88e-07	7.27e-06	ENSDARG00000099132	U3	65865
chr1	16336379	16336945	6.03	4.77	6.69	-1.92	1.99e-06	3.76e-05	ENSDARG00000101192	U3	-87887
chr1	16680983	16682056	7.79	7.04	8.28	-1.24	0.000863	0.00568	ENSDARG00000017591	fat1a	-1930
chr1	16747684	16748383	7.03	6.14	7.58	-1.45	3.15e-05	0.000383	ENSDARG00000092708	si:dkey-228c11.4	25135
chr1	16804884	16805441	6.35	4.55	7.13	-2.59	5.56e-11	4.33e-09	ENSDARG00000017591	fat1a	-15138
chr1	16814551	16815087	6.33	5.04	7	-1.96	6.76e-08	2.1e-06	ENSDARG00000017591	fat1a	-5492
chr1	16987312	16987686	6.85	6.13	7.33	-1.2	0.000451	0.0034	ENSDARG00000027355	slc25a4	3504
chr1	17028924	17029088	5.09	4.09	5.68	-1.59	0.00109	0.00681	ENSDARG00000092022	si:dkey-256e7.8	-6369
chr1	17029154	17029572	5.47	4.41	6.07	-1.67	0.000143	0.00134	ENSDARG00000092022	si:dkey-256e7.8	-6599
chr1	17069588	17070029	6.05	5.24	6.57	-1.32	0.00029	0.00239	ENSDARG00000011023	pdlim3a	-26665
chr1	17087990	17088792	7.17	6.44	7.65	-1.21	0.000879	0.00576	ENSDARG00000003046	sorbs2a	16267
chr1	17130951	17131806	6.53	5.41	7.16	-1.74	2.73e-06	4.91e-05	ENSDARG00000003046	sorbs2a	-20275
chr1	17165169	17165896	6.92	5.79	7.55	-1.76	1.12e-06	2.31e-05	ENSDARG00000095697	si:dkeyp-11a2.3	0
chr1	17179293	17179874	6.73	5.58	7.37	-1.78	5.21e-07	1.2e-05	ENSDARG00000095697	si:dkeyp-11a2.3	13850
chr1	17186021	17186547	6.56	4.91	7.31	-2.4	2.01e-10	1.35e-08	ENSDARG00000016065	tlr3	-13461
chr1	17196876	17197159	7.2	5.38	7.98	-2.6	7.53e-11	5.66e-09	ENSDARG00000016065	tlr3	-2849
chr1	17612760	17613166	8	4.48	8.94	-4.46	1.96e-29	1.05e-24	ENSDARG00000037545	mtnr1aa	30735
chr1	17643523	17644086	6.81	6.13	7.27	-1.14	0.00106	0.00669	ENSDARG00000037545	mtnr1aa	0
chr1	17710230	17710835	5.77	4.69	6.39	-1.7	1.71e-05	0.00023	ENSDARG00000062122	klhl5	42389
chr1	17731526	17732273	6.73	5.85	7.28	-1.43	2.27e-05	0.000291	ENSDARG00000062122	klhl5	20951
chr1	17841983	17842383	6.29	4.83	7	-2.17	4.18e-08	1.41e-06	ENSDARG00000095111	si:dkey-192k22.2	-15545
chr1	17907918	17908404	6.34	5.16	6.98	-1.81	6.39e-07	1.43e-05	ENSDARG00000008287	fam114a1	-8788
chr1	17911027	17911404	5.83	5.01	6.35	-1.34	0.000467	0.0035	ENSDARG00000015495	klf3	10633
chr1	18044512	18045006	7.82	6.87	8.4	-1.53	5.96e-05	0.000654	ENSDARG00000062081	tbc1d1	3675
chr1	18195588	18195978	6.44	5.63	6.96	-1.34	0.000228	0.00196	ENSDARG00000062055	rnf38	25465
chr1	18222554	18222810	6.86	5.99	7.4	-1.42	7.59e-05	0.000797	ENSDARG00000074275	limch1a	-50004
chr1	18222892	18223047	5.8	4.72	6.41	-1.69	3.36e-05	0.000405	ENSDARG00000074275	limch1a	-49767
chr1	18272610	18273899	8.2	7.34	8.73	-1.39	0.000277	0.0023	ENSDARG00000074275	limch1a	0
chr1	18341309	18341857	6.54	5.6	7.11	-1.5	1.34e-05	0.000188	ENSDARG00000075330	phox2ba	45163
chr1	18615638	18615896	5.85	4.4	6.55	-2.16	1.93e-07	5.12e-06	ENSDARG00000086957	si:dkeyp-118a3.2	5334
chr1	18656709	18657225	6.62	5.84	7.12	-1.28	0.000171	0.00156	ENSDARG00000061985	rbm47	16012
chr1	18669384	18669793	6	5.29	6.48	-1.19	0.00126	0.00761	ENSDARG00000061985	rbm47	3444
chr1	18671042	18671788	7.12	6.2	7.68	-1.47	1.7e-05	0.000229	ENSDARG00000061985	rbm47	1449
chr1	18820199	18820421	6.43	5.65	6.94	-1.29	0.00106	0.00664	ENSDARG00000070321	clrn2	-1871
chr1	19001163	19001931	7.4	6.55	7.93	-1.38	0.000238	0.00203	ENSDARG00000095388	si:ch211-42i9.5	0
chr1	19210082	19210521	7.51	5.87	8.26	-2.39	2.33e-11	2.03e-09	ENSDARG00000099995	apbb2b	-27063
chr1	19225812	19226409	6.96	6.04	7.52	-1.47	1.56e-05	0.000214	ENSDARG00000099995	apbb2b	-11175
chr1	19233403	19234081	6.07	5.18	6.61	-1.43	0.000126	0.00121	ENSDARG00000099995	apbb2b	-3503
[truncated: 17,828 more rows]

## Sheet: d DARs decreasing in sp7-
chr	start	end	Conc	Conc_sp7ne0dpa	Conc_sp7ne4dpa	Fold	p.value	FDR	Gene_ID	Gene_Symbol	Distance_from_TSS
[truncated: 959 more rows]
